# Supplementary material for: NSUN2-mediated mRNA m5C Modification Regulates the Progression of Hepatocellular Carcinoma
Source: Genomics Proteomics Bioinformatics. 2022 Sep 30;21(4):823–33. doi: 10.1016/j.gpb.2022.09.007 (PMC10787115; doi:10.1016/j.gpb.2022.09.007)
Supplement: Supplementary Table S1 — The list of mRNA m5C sites in HCC. [file mmc1.xlsx]

## Sheet: m5C site in HCC
Table S1 The list of mRNA m5C sites in HCC
Note: HCC, Hepatocellular carcinoma; Chr_start, Chromosome initiation sites; RefStrand, Reference genome positive and negative strands; N_1_meth, Normal tissules_1_m5C methlation level; T_1_meth, Tumor tissules_1_m5C methlation level; N_1_RNA.TPM, Normal tissules_1_RNA expression level; T_1_RNA.TPM, Tumor tissule_1_RNA expression level.
Chr_start	RefStrand	N_1_meth	N_2_meth	N_3_meth	N_4_meth	N_6_meth	N_9_meth	N_10_meth	N_11_meth	N_15_meth	N_16_meth	N_17_meth	N_19_meth	N_20_meth	N_21_meth	N_22_meth	N_23_meth	N_24_meth	N_25_meth	N_26_meth	N_27_meth	T_1_meth	T_2_meth	T_3_meth	T_4_meth	T_6_meth	T_9_meth	T_10_meth	T_11_meth	T_15_meth	T_16_meth	T_17_meth	T_19_meth	T_20_meth	T_21_meth	T_22_meth	T_23_meth	T_24_meth	T_25_meth	T_26_meth	T_27_meth	EnsembleID	Type	Mean_N	Mean_T	Diffmean_T_N	P value_T_N	Genename	Log2(fold change)
chr1_100661501	-	0	0.051	0	0	0	0	0.038	0.0235556	0	0.154	0.0235556	0	0	0.02	0.026	0	0.054	0.05	0.031	0	0	0.238	0	0.143	0	0	0.25	0.059	0.022	0.298	0.056	0	0.089	0.174	0.032	0.075	0.053	0.042	0.103	0	ENSG00000137992	utr3_0	0.0235556	0.0817	0.0581444	0.00232944	DBT	-0.772013
chr1_100661503	-	0	0.051	0	0	0	0	0.038	0.0363889	0	0.16	0.0363889	0	0	0.02	0.128	0.077	0.083	0.067	0.031	0	0	0.227	0	0.143	0	0	0.25	0.032	0.022	0.298	0.056	0.028	0.156	0.174	0.063	0.077	0.053	0.042	0.103	0.062	ENSG00000137992	utr3_0	0.0363889	0.0893	0.0529111	0.019878	DBT	-0.772013
chr1_100661505	-	0	0.053	0	0	0	0	0.039	0.0358333	0	0.154	0.0358333	0	0	0.021	0.135	0.077	0.083	0.051	0.032	0	0	0.227	0	0.152	0	0	0.256	0.061	0.022	0.311	0.056	0.029	0.152	0.174	0.065	0.077	0.053	0.042	0.103	0.031	ENSG00000137992	utr3_0	0.0358333	0.09055	0.0547167	0.0105779	DBT	-0.772013
chr1_10517604	-	0.244727	0.545	0.244727	0.244727	0.244727	0.25	0.273	0.071	0.244727	0.316	0.083	0.333	0.244727	0.308	0.244727	0.25	0.172	0.244727	0.244727	0.091	0.115143	0	0.115143	0.115143	0.115143	0	0.1	0.286	0.077	0.214	0.2	0.115143	0.115143	0.091	0.053	0.094	0.038	0.125	0.267	0.067	ENSG00000160049	utr3_0	0.244727	0.115143	-0.129584	0.0016813	DFFA	-0.00481276
chr1_10517605	-	0.220667	0.545	0.220667	0.220667	0.220667	0.25	0.273	0.083	0.220667	0.211	0.083	0.308	0	0.308	0.220667	0.273	0.214	0.220667	0.220667	0.1	0.116933	0	0.116933	0.116933	0.116933	0	0.1	0.2	0.231	0.22	0.2	0	0.116933	0	0.053	0.182	0.038	0.13	0.333	0.067	ENSG00000160049	utr3_0	0.220667	0.116933	-0.103733	0.0363654	DFFA	-0.00481276
chr1_10517606	-	0.226083	0.545	0.226083	0.226083	0.226083	0.25	0.3	0.083	0.226083	0.316	0.083	0.308	0	0.308	0.226083	0.25	0.179	0.226083	0.226083	0.091	0.120538	0	0.120538	0.120538	0.120538	0	0.1	0.3	0.077	0.214	0.120538	0	0.120538	0.120538	0.056	0.182	0.038	0.133	0.4	0.067	ENSG00000160049	utr3_0	0.226083	0.120538	-0.105545	0.0205231	DFFA	-0.00481276
chr1_10517632	-	0.0499	0	0.0499	0.0499	0	0	0.2	0.0499	0.0499	0	0.1	0	0	0.143	0.0499	0.0499	0.056	0.0499	0.0499	0.0499	0.112867	0.112867	0.112867	0.112867	0.615	0	0.1	0.069	0.136	0.163	0.118	0	0.112867	0	0.074	0.152	0.062	0.133	0.071	0	ENSG00000160049	utr3_0	0.0499	0.112867	0.0629667	0.0248212	DFFA	-0.00481276
chr1_10517633	-	0.051	0	0.051	0.051	0	0	0.2	0.051	0.051	0	0.1	0.056	0	0.143	0	0.051	0.062	0.051	0.051	0.051	0.117133	0.117133	0.117133	0.117133	0.615	0	0.1	0.069	0.15	0.18	0.118	0	0.117133	0	0.074	0.188	0.062	0.13	0.071	0	ENSG00000160049	utr3_0	0.051	0.117133	0.0661333	0.0345627	DFFA	-0.00481276
chr1_10517692	-	0.1564	0.2	0.1564	0.1564	0.545	0.105	0.062	0.1564	0.1564	0.095	0.154	0.059	0.1564	0.083	0.1564	0.1	0.161	0.1564	0.1564	0.1564	0	0.0635333	0.2	0.0635333	0	0	0.0635333	0.207	0.158	0	0	0	0.0635333	0.125	0.038	0.069	0	0.156	0.0635333	0	ENSG00000160049	utr3_0	0.1564	0.0635333	-0.0928667	0.00219414	DFFA	-0.00481276
chr1_10519126	-	0.131083	0	0	0.131083	0.533	0.179	0.277	0.131083	0.131083	0.235	0.131083	0	0.131083	0.091	0.125	0	0	0.133	0.131083	0.131083	0	0.2114	0.2114	0.2114	0	0.652	0	0.2	0.333	0.395	0.2114	0.118	0.2114	0.13	0.174	0.2	0.074	0.414	0.148	0.333	ENSG00000160049	utr3_0	0.131083	0.2114	0.0803167	0.0302785	DFFA	-0.00481276
chr1_10521010	-	0	0	0	0.0444615	0.062	0.024	0.032	0.0444615	0.0444615	0.154	0.0444615	0.086	0.0444615	0	0.125	0	0.095	0	0.0444615	0.0444615	0	0.095	0.212	0.243	0.158	0	0.24	0.137	0.24	0	0.059	0.107765	0.107765	0.107765	0.037	0.045	0.033	0.133	0.2	0	ENSG00000160049	utr3_0	0.0444615	0.107765	0.0633032	0.0157555	DFFA	-0.00481276
chr1_10521011	-	0	0	0	0.0461429	0.062	0.024	0.031	0.0461429	0.0461429	0.154	0.0461429	0.083	0.1	0	0.087	0	0.105	0	0.0461429	0.0461429	0	0.095	0.235	0.205	0.158	0	0.261	0.113	0.222	0	0	0.106	0.106	0.106	0.037	0.045	0.031	0.133	0.267	0	ENSG00000160049	utr3_0	0.0461429	0.106	0.0598571	0.0401154	DFFA	-0.00481276
chr1_10521022	-	0	0	0	0.0434286	0.062	0.068	0	0.0434286	0.0434286	0.077	0.0434286	0.118	0.1	0	0.083	0	0.1	0	0.0434286	0.0434286	0	0.091	0.235	0.189	0.158	0	0.217	0.113	0.222	0	0	0.167	0.102895	0.1	0.08	0.045	0.03	0.094	0.214	0	ENSG00000160049	utr3_0	0.0434286	0.102895	0.0594662	0.0157449	DFFA	-0.00481276
chr1_10521024	-	0	0	0	0.0312308	0	0.068	0	0.0312308	0.0312308	0.077	0.0312308	0.118	0.0312308	0	0.043	0	0.1	0	0.0312308	0.0312308	0	0.091	0.235	0.158	0.158	0	0.182	0.132	0.192	0	0	0.167	0.0995263	0.1	0.087	0.045	0.03	0.1	0.214	0	ENSG00000160049	utr3_0	0.0312308	0.0995263	0.0682955	0.00548171	DFFA	-0.00481276
chr1_10521025	-	0	0	0	0.0330769	0	0.093	0	0.0330769	0.0330769	0.077	0.0330769	0.118	0.0330769	0	0.042	0	0.1	0	0.0330769	0.0330769	0	0.095	0.235	0.189	0.158	0	0.182	0.132	0.107	0	0	0.091	0.0905789	0.1	0.043	0.045	0.03	0.1	0.214	0	ENSG00000160049	utr3_0	0.0330769	0.0905789	0.057502	0.0157344	DFFA	-0.00481276
chr1_110042084	+	0.0981	0	0.0981	0.0981	0.0981	0.185	0.0981	0.0981	0.19	0.095	0.067	0.103	0.0981	0	0	0.091	0.25	0.0981	0.0981	0.0981	0	0	0.167	0.049	0.151263	0.522	0.219	0.25	0.143	0.091	0.176	0.05	0.2	0.137	0.022	0.111	0.149	0.286	0.097	0.205	ENSG00000174151	utr3_0	0.0981	0.151263	0.0531632	0.0329382	CYB561D1	0.54832
chr1_110042088	+	0.1081	0	0.1081	0.1081	0.1081	0.192	0.1081	0.1081	0.238	0.143	0.062	0.079	0.1081	0	0	0.091	0.276	0.1081	0.1081	0.1081	0	0	0.167	0.073	0.185105	0.522	0.294	0.25	0.15	0.514	0.147	0.075	0.2	0.137	0.022	0.095	0.176	0.27	0.2	0.225	ENSG00000174151	utr3_0	0.1081	0.185105	0.0770053	0.0185404	CYB561D1	0.54832
chr1_110042096	+	0.1357	0	0.1357	0.1357	0.1357	0.259	0.1357	0.1357	0.19	0.087	0.111	0.133	0.1357	0	0.062	0.182	0.333	0.1357	0.1357	0.1357	0	0	0.16	0.159	0	0.478	0.314	0.25	0.156	0.514	0.206	0.222	0.182	0.13	0.072	0.174	0.167	0.459	0.222	0.3	ENSG00000174151	utr3_0	0.1357	0.20825	0.07255	0.048602	CYB561D1	0.54832
chr1_115312723	-	0	0	0.00209091	0	0	0.023	0	0.00209091	0	0	0.00209091	0.00209091	0.00209091	0.00209091	0.00209091	0.00209091	0	0	0	0.00209091	0	0	0.25	0.148	0.0582	0.0582	0.062	0.122	0.0582	0	0.0582	0.0582	0.0582	0.0582	0	0	0.0582	0	0.0582	0.0582	ENSG00000052723	utr3_0	0.00209091	0.0582	0.0561091	0.00072851	SIKE1	0.129895
chr1_11723074	+	0.0505	0	0	0.0505	0	0.0505	0.1	0.071	0.0505	0.0505	0.0505	0.167	0.0505	0.0505	0.067	0.0505	0.1	0	0.0505	0	0.146727	0.146727	0	0.333	0	0.146727	0.2	0.146727	0.146727	0.146727	0.455	0.146727	0.146727	0.146727	0.189	0.154	0.029	0.128	0.067	0.059	ENSG00000132879	utr3_0	0.0505	0.146727	0.0962273	0.000507611	FBXO44	-0.131517
chr1_11723076	+	0.0145	0	0	0.0145	0	0.0145	0	0.062	0.0145	0.0145	0.0145	0	0.0145	0.0145	0	0.0145	0	0	0.0145	0.083	0.0852727	0.0852727	0	0	0	0.0852727	0.2	0.0852727	0.0852727	0.0852727	0.364	0.0852727	0.0852727	0.0852727	0.075	0.143	0	0.106	0	0.05	ENSG00000132879	utr3_0	0.0145	0.0852727	0.0707727	0.000942399	FBXO44	-0.131517
chr1_11864263	-	0.205692	0.556	0.205692	0.205692	0.136	0.364	0.417	0	0.205692	0.205692	0.205692	0.182	0.308	0.205692	0.125	0.12	0.107	0	0.192	0.167	0.133	0.133	0	0.083	0.133	0.133	0.167	0.062	0.133	0.133	0.111	0.133	0.133	0.133	0.167	0.133	0.3	0.083	0.25	0.107	ENSG00000177000	utr5_0	0.205692	0.133	-0.0726923	0.0249669	MTHFR	-0.398353
chr1_11864264	-	0.187	0.579	0.187	0.187	0	0.273	0.417	0	0.187	0.187	0.187	0.136	0.308	0.187	0.125	0.16	0.074	0	0.192	0.167	0.1151	0.1151	0	0.083	0.1151	0.1151	0.167	0.125	0.1151	0.1151	0.111	0.1151	0.1151	0.1151	0.167	0.1151	0.2	0.057	0.167	0.074	ENSG00000177000	utr5_0	0.187	0.1151	-0.0719	0.0398705	MTHFR	-0.398353
chr1_12251833	+	0.25	0.056	0	0.031	0.042	0.026	0.095	0.058	0.0801579	0.024	0.091	0.041	0.076	0.046	0.187	0.067	0.108	0.186	0.037	0.102	0	0.488	0.143	0.333	0.086	0.26	0.238	0.075	0.055	0.174	0.1	0.037	0.239	0.062	0.095	0.054	0.254	0.412	0.148	0.158	ENSG00000028137	cds_3	0.0801579	0.17055	0.0903921	0.011122	TNFRSF1B	-0.716239
chr1_1228913	-	0.38	0.311	0.239	0.436	0.418	0.477	0.373	0.465	0.443895	0.474	0.489	0.469	0.492	0.543	0.462	0.527	0.524	0.484	0.467	0.404	0.424	0.383	0.393	0.515	0.556	0.508	0.49	0.501	0.617	0.545	0.578	0.544	0.502	0.486	0.497	0.469	0.541	0.457	0.464	0.512	ENSG00000131584	utr3_0	0.443895	0.4991	0.0552053	0.00249501	ACAP3	-0.217975
chr1_1324352	-	0.08	0	0.107611	0.194	0.667	0.062	0.115	0	0.107611	0.029	0.077	0.114	0.05	0.067	0.135	0.065	0.154	0.061	0.067	0	0.0466667	0.0466667	0	0	0	0	0.053	0.033	0.05	0.171	0.033	0.07	0	0	0.112	0	0.091	0.062	0.04	0.125	ENSG00000221978	cds_4	0.107611	0.0466667	-0.0609444	0.0333249	CCNL2	-0.31443
chr1_145500484	+	0	0	0.00516667	0.00516667	0	0	0	0.00516667	0	0.00516667	0	0.025	0.00516667	0.00516667	0	0	0.037	0.00516667	0.00516667	0	0	0.063	0.063	0.176	0.063	0.063	0.038	0.152	0.07	0.063	0.063	0.033	0.056	0.042	0.045	0	0.053	0.167	0	0.05	ENSG00000152022	utr3_0	0.00516667	0.063	0.0578333	0.000228871	LIX1L	0.294093
chr1_145500542	+	0	0.217	1	0.12825	0	0.047	0.139	0.12825	0.148	0.067	0.25	0.067	0	0	0.029	0	0.088	0	0.12825	0.12825	0	0.0467778	0.059	0.062	0.0467778	0	0	0.022	0.032	0.056	0.167	0.056	0	0.057	0.074	0.071	0	0.038	0.071	0.077	ENSG00000152022	utr3_0	0.12825	0.0467778	-0.0814722	0.0176072	LIX1L	0.294093
chr1_145500790	+	0.1119	0	0	0	0.5	0.038	0.167	0.1119	0.176	0.1119	0.1119	0.1119	0.1	0.1119	0.067	0.071	0.1119	0.1119	0.1119	0.1119	0.187706	0.115	0.238	0.118	0.105	0.545	0.25	0.225	0	0.062	0.187706	0.148	0.263	0.4	0.308	0	0.2	0.1	0.114	0.187706	ENSG00000152022	utr3_0	0.1119	0.187706	0.0758059	0.0250429	LIX1L	0.294093
chr1_145689129	+	0.65	0.238	0.913	0.466533	0.466533	0.472	0.404	0.466533	0.318	0.556	0.466533	0.583	0.632	0.3	0.333	0.466533	0.432	0.278	0.389	0.5	1	0.304	0.772	0.571	0	0.809	0.59	0.518	0.526	0.718	0.652	0.494	0.537	0.553	0.414	0.771	0.28	0.459	0.561	0.533	ENSG00000121848	utr3_0	0.466533	0.5531	0.0865667	0.0333402	RNF115	0.362453
chr1_145689131	+	0	0.05	0	0.079	0.079	0.105	0.082	0.079	0.136	0.211	0.079	0	0.1	0.079	0	0.079	0.026	0.111	0.111	0.174	0.319	0.043	0.228	0.357	0.178526	0.479	0.256	0.103	0.145	0	0	0.146	0.211	0.132	0.099	0.211	0.12	0.141	0.169	0.233	ENSG00000121848	utr3_0	0.079	0.178526	0.0995263	0.00282086	RNF115	0.362453
chr1_150281240	+	0.07025	0	0	0.07025	0.07025	0.07025	0.074	0.07025	0.091	0.15	0.07025	0.161	0.07025	0.167	0	0	0	0	0.07025	0.2	0	0	0	0.00922222	0	0	0	0	0.047	0	0.00922222	0	0	0.028	0.029	0	0.045	0	0.017	0	ENSG00000187145	utr3_0	0.07025	0.00922222	-0.0610278	0.000896838	MRPS21	0.602935
chr1_151092344	+	0.0472	0	0.0472	0.0472	0	0.182	0.118	0.0472	0.0472	0.105	0.0472	0	0.0472	0.0472	0	0	0.067	0	0.0472	0.0472	0	0	0.104091	0	0.104091	0.538	0.104091	0.104091	0.083	0.104091	0.104091	0.214	0.104091	0	0.036	0	0.062	0.104091	0.212	0.104091	ENSG00000143458	utr3_0	0.0472	0.104091	0.0568909	0.0106103	GABPB2	0.14894
chr1_151092363	+	0.129909	0.923	0.129909	0.129909	0	0.273	0.1	0.129909	0.129909	0	0.129909	0	0	0.129909	0	0	0.133	0	0.129909	0.129909	0	0	0.0321818	0	0.0321818	0	0.0321818	0.0321818	0	0.0321818	0.0321818	0.143	0.0321818	0.062	0.033	0	0.062	0.0321818	0.054	0.0321818	ENSG00000143458	utr3_0	0.129909	0.0321818	-0.0977273	0.0110397	GABPB2	0.14894
chr1_151092375	+	0.1473	0.923	0.1473	0.1473	0.1473	0.091	0.118	0.1473	0.1473	0.111	0.1473	0.045	0	0.1473	0	0.056	0.067	0.062	0.1473	0.1473	0	0	0.0568333	0	0.0568333	0	0.0568333	0.0568333	0	0	0.0568333	0.147	0.0568333	0.1	0.2	0	0.059	0.0568333	0.176	0.0568333	ENSG00000143458	utr3_0	0.1473	0.0568333	-0.0904667	0.0184287	GABPB2	0.14894
chr1_151092466	+	0	0	0.0465833	0.0465833	0	0	0.077	0.0465833	0.077	0	0.0465833	0	0.0465833	0.0465833	0	0.0465833	0.222	0.083	0.0465833	0.1	0	0	0.115429	0.115429	0	0.444	0	0.048	0.13	0	0.115429	0.167	0.115429	0.333	0.1	0.167	0.115429	0.115429	0.045	0.182	ENSG00000143458	utr3_0	0.0465833	0.115429	0.0688452	0.0197643	GABPB2	0.14894
chr1_151092468	+	0	0	0.0586667	0.0586667	0	0	0.111	0.0586667	0.143	0	0.0586667	0	0.0586667	0.0586667	0	0.0586667	0.167	0.083	0.0586667	0.2	0	0	0.145571	0.145571	0	0.375	0	0.087	0.273	0	0.145571	0.161	0.145571	0.385	0.158	0.25	0.145571	0.145571	0.167	0.182	ENSG00000143458	utr3_0	0.0586667	0.145571	0.0869048	0.00438918	GABPB2	0.14894
chr1_151092469	+	0	0	0.0648333	0.0648333	0	0	0.185	0.0648333	0.143	0	0.0648333	0	0.0648333	0.0648333	0	0.0648333	0.167	0.083	0.0648333	0.2	0	0	0.147	0.147	0	0.375	0	0.091	0.304	0	0.147	0.161	0.147	0.385	0.158	0.25	0.147	0.147	0.167	0.167	ENSG00000143458	utr3_0	0.0648333	0.147	0.0821667	0.0082416	GABPB2	0.14894
chr1_151092475	+	0.071	0	0.1238	0.1238	0	0	0.24	0.1238	0.25	0.1238	0.1238	0.074	0.1238	0.1238	0	0.1238	0.353	0.25	0.1238	0.1238	0.378917	0.269	0.378917	0.378917	0.378917	0.576	0.583	0.15	0.455	0	0.378917	0.29	0.378917	0.462	0.556	0.471	0.378917	0.378917	0.318	0.417	ENSG00000143458	utr3_0	0.1238	0.378917	0.255117	0.000138264	GABPB2	0.14894
chr1_151092476	+	0.385	0	0.1644	0.1644	0	0.111	0.24	0.1644	0.231	0.1644	0.1644	0.074	0.1644	0.1644	0	0.1644	0.353	0.25	0.1644	0.1644	0.419455	0.308	0.419455	0.419455	0.419455	0.576	0.583	0.136	0.476	0.419455	0.419455	0.258	0.419455	0.5	0.556	0.471	0.419455	0.419455	0.333	0.417	ENSG00000143458	utr3_0	0.1644	0.419455	0.255055	0.000100501	GABPB2	0.14894
chr1_151092493	+	0	0	0.079	0.079	0	0.1	0.095	0.079	0.312	0.079	0.079	0.083	0	0.079	0	0.079	0.2	0.079	0.079	0.079	0.291909	0.312	0.291909	0.291909	0.291909	0.258	0.291909	0.143	0.391	0	0.291909	0.2	0.291909	0.462	0.429	0.438	0.291909	0.291909	0.292	0.286	ENSG00000143458	utr3_0	0.079	0.291909	0.212909	0.000118136	GABPB2	0.14894
chr1_151092499	+	0	0	0.0389	0.0389	0	0.111	0	0.0389	0.062	0.0389	0.0389	0.083	0	0.0389	0	0.0389	0.133	0.0389	0.0389	0.0389	0.24	0.312	0.24	0.24	0.24	0.258	0.24	0.143	0.375	0	0.24	0.167	0.24	0.308	0.4	0.235	0.24	0.24	0.13	0.312	ENSG00000143458	utr3_0	0.0389	0.24	0.2011	0.000100501	GABPB2	0.14894
chr1_151092788	+	0.0363333	0	0	0	0	0	0	0.0363333	0	0.4	0.0363333	0	0	0.0363333	0.083	0	0.062	0	0.0363333	0	0	0	0.0914375	0	0.222	0.375	0	0.069	0.167	0.235	0.143	0.091	0	0.08	0.061	0	0.0914375	0.0914375	0.02	0.0914375	ENSG00000143458	utr3_0	0.0363333	0.0914375	0.0551042	0.0229851	GABPB2	0.14894
chr1_151094022	+	0	0.194214	0.194214	0.077	0.5	0.208	0.238	0.194214	0.292	0.5	0.194214	0.069	0	0.194214	0.176	0.6	0.059	0.194214	0	0	0.341182	0.341182	0.341182	0.341182	0.341182	1	0.341182	0.207	0.19	0.176	0.312	0.289	0.341182	0.333	0.353	0.2	0.341182	0.341182	0.333	0.36	ENSG00000143458	utr3_0	0.194214	0.341182	0.146968	0.0227096	GABPB2	0.14894
chr1_151094025	+	0	0.334067	0.334067	0.077	0.5	0.24	0.476	0.334067	0.48	0.643	0.334067	0.207	0.154	0.334067	0.412	0.3	0.235	0.364	0.538	0.385	0.49325	0.49325	0.49325	0.49325	0.49325	1	0.2	0.345	0.476	0.588	0.5	0.461	0.49325	0.429	0.5	0.406	0.49325	0.49325	0.476	0.538	ENSG00000143458	utr3_0	0.334067	0.49325	0.159183	0.00404199	GABPB2	0.14894
chr1_151094028	+	0	0.463733	0.463733	0.077	0.591	0.417	0.476	0.463733	0.52	0.571	0.463733	0.345	0.231	0.463733	0.412	1	0.412	0.545	0.692	0.667	0.592833	0.592833	0.592833	0.592833	0.592833	1	0.2	0.552	0.476	0.588	0.562	0.558	0.592833	0.448	0.679	0.531	0.592833	0.592833	0.635	0.885	ENSG00000143458	utr3_0	0.463733	0.592833	0.1291	0.0227569	GABPB2	0.14894
chr1_151094029	+	0	0.498133	0.498133	0.077	0.591	0.52	0.571	0.498133	0.5	0.571	0.498133	0.464	0.231	0.498133	0.529	1	0.412	0.545	0.769	0.692	0.587917	0.587917	0.587917	0.587917	0.587917	1	0.1	0.552	0.476	0.588	0.562	0.584	0.587917	0.448	0.717	0.531	0.587917	0.587917	0.651	0.846	ENSG00000143458	utr3_0	0.498133	0.587917	0.0897833	0.0478381	GABPB2	0.14894
chr1_151094035	+	0	0.5034	0.5034	0	0.591	0.72	0.591	0.5034	0.5	0.571	0.5034	0.429	0.154	0.5034	0.529	1	0.438	0.545	0.769	0.714	0.60525	0.60525	0.60525	0.60525	0.60525	1	0.1	0.586	0.476	0.588	0.562	0.603	0.60525	0.567	0.736	0.545	0.60525	0.60525	0.615	0.885	ENSG00000143458	utr3_0	0.5034	0.60525	0.10185	0.0333095	GABPB2	0.14894
chr1_151094037	+	0	0.474067	0.474067	0	0.591	0.64	0.522	0.474067	0.5	0.643	0.474067	0.414	0.308	0.474067	0.353	0.7	0.412	0.545	0.769	0.714	0.619583	0.619583	0.619583	0.619583	0.619583	1	0.3	0.581	0.455	0.588	0.6	0.613	0.619583	0.6	0.66	0.559	0.619583	0.619583	0.594	0.885	ENSG00000143458	utr3_0	0.474067	0.619583	0.145517	0.0152134	GABPB2	0.14894
chr1_151094038	+	0	0.4924	0.4924	0	0.591	0.741	0.391	0.4924	0.538	0.643	0.4924	0.464	0.231	0.4924	0.647	0.7	0.412	0.545	0.769	0.714	0.629538	0.629538	0.629538	0.629538	0.629538	1	0.3	0.548	0.455	0.588	0.562	0.605	0.909	0.6	0.635	0.545	0.629538	0.629538	0.591	0.846	ENSG00000143458	utr3_0	0.4924	0.629538	0.137138	0.0303362	GABPB2	0.14894
chr1_151094039	+	0	0.455667	0.455667	0	0.591	0.75	0.273	0.455667	0.5	0.571	0.455667	0.448	0.154	0.455667	0.524	0.7	0.412	0.5	0.769	0.643	0.604308	0.604308	0.604308	0.604308	0.604308	1	0.2	0.562	0.455	0.588	0.632	0.57	0.818	0.533	0.582	0.559	0.604308	0.604308	0.549	0.808	ENSG00000143458	utr3_0	0.455667	0.604308	0.148641	0.00802345	GABPB2	0.14894
chr1_151094052	+	0	0.148733	0.148733	0	0.091	0.267	0.208	0.148733	0.192	0.143	0.148733	0.065	0.143	0.148733	0.174	0.091	0.059	0.286	0.083	0.429	0.230308	0.230308	0.230308	0.230308	0.230308	0.091	0.143	0.088	0.407	0.688	0.381	0.17	0	0.303	0.161	0.189	0.230308	0.230308	0.151	0.222	ENSG00000143458	utr3_0	0.148733	0.230308	0.0815744	0.0400091	GABPB2	0.14894
chr1_151094055	+	0	0.131533	0.131533	0	0.091	0.267	0.167	0.131533	0.231	0.143	0.131533	0.061	0.143	0.131533	0.28	0.091	0.059	0.214	0.083	0.143	0.214769	0.214769	0.214769	0.214769	0.214769	0.091	0.143	0.108	0.407	0.688	0.381	0.125	0	0.206	0.107	0.158	0.214769	0.214769	0.164	0.214	ENSG00000143458	utr3_0	0.131533	0.214769	0.0832359	0.0303362	GABPB2	0.14894
chr1_151094059	+	0	0.108533	0.108533	0	0	0.355	0.167	0.108533	0.24	0.067	0.108533	0.061	0	0.108533	0.28	0	0.056	0.214	0	0.188	0.184846	0.184846	0.184846	0.184846	0.184846	0.08	0.133	0.056	0.323	0.688	0.286	0.114	0	0.265	0.033	0.128	0.184846	0.184846	0.125	0.172	ENSG00000143458	utr3_0	0.108533	0.184846	0.0763128	0.0441012	GABPB2	0.14894
chr1_151095672	+	0	0	0.141353	0.141353	0.097	0.077	0.171	0.141353	0.05	0.067	0.3	0.185	0.091	0.273	0.095	0.308	0.25	0.174	0.083	0.182	0	0.143	0.364	0.2	0	0.286	0.195867	0.081	0.083	0.195867	0.195867	0.197	0.195867	0.5	0.275	0.176	0.2	0.195867	0.133	0.3	ENSG00000143458	utr3_0	0.141353	0.195867	0.0545137	0.0486248	GABPB2	0.14894
chr1_151096116	+	0.174182	0	0.174182	0.174182	0.688	0.125	0.133	0.174182	0.2	0.261	0.174182	0.143	0.2	0.174182	0.095	0.174182	0.071	0	0.174182	0.174182	0.0889231	0.0889231	0.0889231	0.273	0.0889231	0	0.0889231	0.043	0	0	0.0889231	0.128	0.2	0.05	0.094	0.053	0.067	0.1	0.148	0.0889231	ENSG00000143458	utr3_0	0.174182	0.0889231	-0.0852587	0.0125057	GABPB2	0.14894
chr1_151554236	+	0.481	0.366	0.373	0.867	0.295	0.27	0	0.221	0	0.221	0.221	0	0.221	0.221	0	0.221	0	0	0.221	0.221	0.394	0.172	0.442	0.431	0.455	0	0.174	0.246	0	0	0	0	0	0	0	0	0	0	0	0.121789	ENSG00000143367	utr3_0	0.221	0.121789	-0.0992105	0.00850695	TUFT1	0.763498
chr1_151671163	+	0.297	0	0.105444	0.375	0	0.062	0.062	0.105444	0.05	0.154	0.053	0.015	0.1	0.071	0.203	0	0.178	0	0.278	0	0.45	0.231	0.081	0.256	0.163	0.128	0.111	0.156	0.081	0.125	0.231	0.121	0.2	0.153	0.223	0.123	0.269	0.295	0.147	0.444	ENSG00000143376	utr3_10	0.105444	0.1994	0.0939556	0.00573399	SNX27	0.576902
chr1_153606482	-	0	0	0	0.0344706	0	0	0	0.0344706	0.054	0	0.0344706	0.024	0	0.032	0.062	0.2	0.214	0	0	0	0.109	0.118	0.163	0.109	0.222	0	0.167	0.2	0.214	0.066	0.227	0.097	0.037	0	0.042	0	0.125	0.111	0.125	0.048	ENSG00000189171	cds_5	0.0344706	0.109	0.0745294	0.00790774	S100A13	-0.247283
chr1_155030158	+	0.08	0.061	0	0.073	0.086	0.027	0.033	0.0572105	0.031	0.066	0.054	0.039	0.05	0.092	0.138	0.028	0.038	0.055	0.08	0.056	0.195	0.27	0.139	0.163	0.156	0.152	0.145	0.116	0.099	0.096	0.15	0.05	0.116	0.119	0.067	0.147	0.105	0.235	0.127	0.129	ENSG00000143537	cds_12	0.0572105	0.1388	0.0815895	0.000390231	ADAM15	0.894636
chr1_155220080	-	0.0187333	0	0.0187333	0	0	0	0	0.0187333	0.133	0.077	0	0	0	0.0187333	0.0187333	0.071	0	0	0	0	0	0.143	0	0	0.556	0.0862105	0.256	0.068	0.01	0	0.143	0.024	0	0.019	0.012	0.078	0.208	0	0.121	0	ENSG00000160767	cds_3	0.0187333	0.0862105	0.0674772	0.049346	FAM189B	1.40069
chr1_155851769	+	0	0.00908333	0.00908333	0.00908333	0.053	0	0.00908333	0.00908333	0	0	0	0.056	0	0	0	0.00908333	0	0	0.00908333	0.00908333	0	0	0.0624118	0.25	0	0.133	0.4	0	0.031	0.0624118	0.167	0	0	0	0	0	0	0.0624118	0.08	0	ENSG00000132718	utr3_0	0.00908333	0.0624118	0.0533284	0.0404414	SYT11	0.414933
chr1_155851778	+	0	0.0441667	0.0441667	0.0441667	0.053	0	0.0441667	0.0441667	0.048	0.077	0	0.111	0	0.1	0.087	0.0441667	0.054	0	0.0441667	0.0441667	0	0	0.0945882	0.243	0.208	0.133	0.3	0.02	0.062	0.0945882	0.167	0	0.125	0.103	0.014	0	0	0.0945882	0.115	0.118	ENSG00000132718	utr3_0	0.0441667	0.0945882	0.0504216	0.048602	SYT11	0.414933
chr1_155990704	-	0.0708235	0	0.727	0	0	0	0	0.0708235	0	0	0.429	0	0	0	0	0.048	0	0	0.0708235	0	0	0	0	0	0	0	0	0.009	0	0	0	0	0	0	0	0	0	0	0	0	ENSG00000163479	utr5_0	0.0708235	0.00045	-0.0703735	0.0272812	SSR2	1.15523
chr1_155990706	-	0.0884667	0	0.727	0.0884667	0	0.0884667	0	0.0884667	0	0	0.6	0	0	0	0	0	0	0	0.0884667	0	0	0	0	0	0	0	0	0.016	0	0	0	0	0	0	0	0.017	0	0	0	0	ENSG00000163479	utr5_0	0.0884667	0.00165	-0.0868167	0.0159439	SSR2	1.15523
chr1_156344485	+	0	0	0.0556667	0	0.0556667	0.095	0.128	0.0556667	0.0556667	0.118	0.107	0.017	0.073	0.0556667	0.0556667	0.0556667	0.065	0	0.065	0.0556667	0.105667	0.011	0	0.105667	0.105667	0.5	0.105667	0.105667	0.062	0.161	0.192	0	0.039	0.105667	0.105667	0.065	0.064	0.092	0.082	0.105667	ENSG00000132677	cds_1	0.0556667	0.105667	0.05	0.0104011	RHBG	1.22768
chr1_156344487	+	0	0	0	0	0.0657692	0.079	0.125	0.0657692	0.0657692	0.118	0.193	0.065	0.091	0.0657692	0.0657692	0.0657692	0.032	0.067	0.085	0.0657692	0.11675	0.022	0	0.11675	0.11675	0.5	0.11675	0.11675	0.082	0.181	0.192	0	0.056	0.11675	0.11675	0.083	0.08	0.123	0.082	0.11675	ENSG00000132677	cds_1	0.0657692	0.11675	0.0509808	0.00777593	RHBG	1.22768
chr1_156713158	-	0.169	0.148	0.101	0.137	0.137	0.074	0.079	0.115632	0.065	0.083	0.168	0.131	0.087	0.104	0.207	0.062	0.099	0.137	0.098	0.111	0.208	0.354	0.232	0.232	0.28	0.131	0.271	0.428	0.238	0.083	0.241	0.179	0.223	0.204	0.133	0.27	0.189	0.313	0.203	0.226	ENSG00000143321	cds_0	0.115632	0.2319	0.116268	0.000292564	HDGF	0.52239
chr1_157801596	-	0.49	0.366	0.5	0.688	0.541	0.4	0.417	0.448211	0.292	0.361	0.508	0.352	0.38	0.465	0.544	0.419	0.445	0.438	0.435	0.475	0.344923	0.288	0.344923	0.344923	0.368	0.344923	0.344923	0.416	0.328	0	0.292	0.365	0.231	0.333	0.344923	0.415	0.531	0.281	0.636	0.344923	ENSG00000073754	utr3_0	0.448211	0.344923	-0.103287	0.00573399	CD5L	-3.0619
chr1_15898913	-	0	0	0	0.042	0	0.129	0	0.016	0.0523684	0.094	0.044	0.069	0.053	0.038	0.059	0.085	0.064	0.074	0.143	0.085	0.105	0	0.029	0	0.105	0.057	0.381	0.04	0.14	0.067	0	0.105	0.167	0.071	0.105	0.208	0.047	0.091	0.16	0.222	ENSG00000116771	utr3_0	0.0523684	0.105	0.0526316	0.0206461	AGMAT	-0.703824
chr1_15898914	-	0	0	0	0.042	0	0.097	0.019	0.016	0.0476316	0.075	0.044	0.058	0.054	0.038	0.059	0.085	0.063	0.077	0.095	0.083	0.0976471	0	0.029	0	0.0976471	0	0.381	0.02	0.149	0.067	0	0.083	0.167	0.071	0.0976471	0.213	0.047	0.091	0.113	0.229	ENSG00000116771	utr3_0	0.0476316	0.0976471	0.0500155	0.0242094	AGMAT	-0.703824
chr1_15899711	-	0.17375	0	0.17375	0.3	0.17375	0.18	0.2	0.222	0.17375	0.171	0.261	0.25	0.229	0.107	0.16	0.091	0.151	0.069	0.158	0.231	0.1116	0	0.032	0	0.1116	0.1116	0	0.17	0.158	0.128	0.417	0.146	0.2	0.1116	0.1116	0.024	0.138	0.183	0.078	0	ENSG00000116771	utr3_0	0.17375	0.1116	-0.06215	0.010002	AGMAT	-0.703824
chr1_160967111	-	0.507	0.437	0.356	0.264	0.347	0.226	0.439	0.355842	0.183	0.376	0.286	0.317	0.496	0.286	0.558	0.195	0.355	0.43	0.383	0.32	0.637	0.654	0.478	0.381	0.58	0.39	0.418	0.425	0.346	0.41	0.467	0.389	0.548	0.442	0.4	0.294	0.504	0.488	0.496	0.504	ENSG00000158769	utr3_0	0.355842	0.46255	0.106708	0.000779593	F11R	0.162915
chr1_16111577	+	0	0	0.103842	0	0	0.273	0.174	0.333	0.095	0.2	0.214	0.044	0	0.235	0.103	0.071	0.14	0	0.091	0	0.002	0	0	0.021	0	0.267	0	0.05	0.038	0.017	0	0.036	0	0.074	0.059	0.048	0.021	0.084	0.033	0.143	ENSG00000162458	utr3_0	0.103842	0.04465	-0.0591921	0.016822	FBLIM1	1.06002
chr1_16111578	+	0	0	0.109105	0	0.061	0.25	0.167	0.308	0.095	0.225	0.286	0.044	0	0.235	0.128	0.069	0.122	0	0.083	0	0.002	0	0	0.02	0	0.267	0	0.05	0.038	0.017	0	0.045	0	0.074	0.061	0.048	0.043	0.097	0.05	0.19	ENSG00000162458	utr3_0	0.109105	0.0501	-0.0590053	0.0311038	FBLIM1	1.06002
chr1_161160189	-	0.227	0.139	0	0	0.447	0.139	0.05	0.139	0.188	0.139	0.154	0.158	0.139	0.139	0.1	0.139	0.139	0.13	0.188	0.026	0	0	0	0	0.116	0.079	0.135	0.07	0.25	0	0.136	0.079	0.182	0.12	0.105	0.025	0.08	0.079	0.033	0.091	ENSG00000158859	utr3_0	0.139	0.079	-0.06	0.0248898	ADAMTS4	-0.244173
chr1_161166456	-	0.272	0.455154	0.455154	0.45	0.54	0.615	0.382	0.455154	0.367	0.455154	0.455154	0.296	0.455154	0.438	0.517	0.455154	0.368	0.676	0.471	0.525	0.407	0.957	0.544941	0.523	0.647	0.833	0.538	0.333	0.447	0.816	0.535	0.4	0.467	0.483	0.509	0.364	0.544941	0.544941	0.414	0.591	ENSG00000158859	cds_7	0.455154	0.544941	0.0897873	0.0186749	ADAMTS4	-0.244173
chr1_161166457	-	0.319	0.471077	0.471077	0.475	0.532	0.571	0.371	0.471077	0.354	0.471077	0.471077	0.296	0.471077	0.688	0.542	0.471077	0.368	0.676	0.444	0.488	0.41	0.957	0.560471	0.512	0.621	0.833	0.48	0.397	0.474	0.82	0.535	0.424	0.455	0.517	0.519	0.6	0.560471	0.560471	0.379	0.595	ENSG00000158859	cds_7	0.471077	0.560471	0.0893937	0.0186749	ADAMTS4	-0.244173
chr1_161166466	-	0.252	0.3985	0.3985	0.409	0.549	0.571	0.343	0.3985	0.348	0.3985	0.3985	0.296	0.273	0.267	0.525	0.3985	0.316	0.619	0.421	0.39	0.386	0.895	0.519118	0.429	0.511	0.833	0.481	0.342	0.39	0.82	0.545	0.382	0.467	0.508	0.434	0.455	0.519118	0.519118	0.4	0.547	ENSG00000158859	cds_7	0.3985	0.519118	0.120618	0.00359182	ADAMTS4	-0.244173
chr1_161166468	-	0.271	0.429857	0.429857	0.432	0.525	0.538	0.351	0.429857	0.435	0.429857	0.429857	0.321	0.273	0.333	0.55	0.429857	0.444	0.661	0.421	0.463	0.409	0.947	0.548882	0.524	0.615	0.833	0.519	0.336	0.4	0.82	0.545	0.455	0.444	0.5	0.481	0.5	0.548882	0.548882	0.414	0.589	ENSG00000158859	cds_7	0.429857	0.548882	0.119025	0.0019443	ADAMTS4	-0.244173
chr1_161166469	-	0.329	0.450786	0.450786	0.432	0.537	0.538	0.351	0.450786	0.4	0.450786	0.450786	0.393	0.2	0.667	0.517	0.450786	0.333	0.667	0.421	0.526	0.412	0.947	0.563412	0.53	0.637	0.833	0.5	0.36	0.4	0.816	0.575	0.455	0.465	0.552	0.481	0.545	0.563412	0.563412	0.483	0.587	ENSG00000158859	cds_7	0.450786	0.563412	0.112626	0.00790143	ADAMTS4	-0.244173
chr1_161192094	-	0	0	0.612	0.136	0	0.099	0	0.0761053	0	0.033	0.289	0.062	0	0.086	0.021	0	0.019	0	0.048	0.041	0.0182632	0.002	0	0	0	0.006	0.014	0.028	0.031	0	0.069	0	0	0.062	0.1	0	0.012	0	0	0.023	ENSG00000158874	cds_0	0.0761053	0.0182632	-0.0578421	0.0386071	APOA2	0.0991269
chr1_161929347	+	0	0	0	0	0	0.023	0.129	0.0225263	0.068	0	0.05	0.025	0	0	0.019	0	0.071	0	0	0.043	0	0.091	0.308	0	0	0.259	0.023	0.073	0.125	0	0.176	0.065	0	0.125	0.036	0.12	0.036	0.091	0.043	0.071	ENSG00000118217	utr3_0	0.0225263	0.0821	0.0595737	0.00758605	ATF6	0.315542
chr1_161929350	+	0	0	0	0	0	0.022	0.123	0.0213158	0.068	0	0.048	0.012	0	0	0.019	0	0.071	0	0	0.042	0	0.104	0.308	0	0	0.259	0.021	0.072	0.107	0	0.176	0.067	0	0.097	0.047	0.115	0.036	0.091	0.044	0.071	ENSG00000118217	utr3_0	0.0213158	0.08075	0.0594342	0.00759822	ATF6	0.315542
chr1_161929359	+	0	0	0.0500588	0	0	0.158	0.136	0.0500588	0.081	0	0.042	0.052	0	0	0.044	0	0.152	0.05	0.0500588	0.136	0	0.109	0.421	0.133842	0.032	0.318	0.175	0.092	0.275	0	0.25	0.038	0	0.167	0.073	0.12	0.057	0.1	0.162	0.154	ENSG00000118217	utr3_0	0.0500588	0.133842	0.0837833	0.00139675	ATF6	0.315542
chr1_161929365	+	0	0	0.0542941	0.04	0	0.143	0.161	0.0542941	0.086	0	0.042	0.039	0	0	0.045	0	0.156	0.053	0.0542941	0.158	0	0.108	0.444	0.136444	0.034	0.286	0.146	0.1	0.245	0	0.267	0.083	0.036	0.172	0.06	0.13	0.074	0.136444	0.128	0.143	ENSG00000118217	utr3_0	0.0542941	0.136444	0.0821503	0.00184432	ATF6	0.315542
chr1_162531449	+	0.357	0	0.148143	0.167	0.172	0	0.04	0.148143	0.188	0.053	0.148143	0.148143	0.256	0.125	0.227	0.188	0.158	0.143	0.148143	0.148143	0.022	0.051	0	0.103	0	0.2	0	0.055	0.131	0.038	0	0.096	0.071	0.089	0.0717895	0.131	0.053	0.098	0.121	0.105	ENSG00000117143	utr5_0	0.148143	0.0717895	-0.0763534	0.00317985	UAP1	-0.399307
chr1_162531452	+	0.312	0.2	0.198571	0.167	0.179	0.087	0.04	0.198571	0.188	0.05	0.198571	0.198571	0.282	0.2	0.273	0.2	0.316	0.286	0.198571	0.198571	0	0.072	0	0.147	0	0.32	0.135	0.092	0.182	0.038	0.111	0.13	0.143	0.156	0.130158	0.16	0.2	0.119	0.218	0.25	ENSG00000117143	utr5_0	0.198571	0.130158	-0.0684135	0.0137413	UAP1	-0.399307
chr1_162531457	+	0.312	0.214	0.192571	0.154	0.172	0.087	0.04	0.192571	0.176	0	0.192571	0.192571	0.282	0.179	0.273	0.3	0.25	0.257	0.192571	0.192571	0	0.078	0	0.162	0.1	0.289	0.186	0.11	0.15	0.038	0.111	0.157	0.186	0.14	0.136158	0.194	0.19	0.098	0.184	0.214	ENSG00000117143	utr5_0	0.192571	0.136158	-0.0564135	0.0250935	UAP1	-0.399307
chr1_162531458	+	0.312	0.2	0.197214	0.154	0.379	0.083	0.04	0.197214	0.188	0	0.197214	0.197214	0.237	0.148	0.227	0.3	0.25	0.243	0.197214	0.197214	0	0.07	0	0.144	0.1	0.073	0.182	0.078	0.136	0.038	0.111	0.133	0.159	0.132	0.111368	0.162	0.15	0.098	0.175	0.175	ENSG00000117143	utr5_0	0.197214	0.111368	-0.0858459	0.00194076	UAP1	-0.399307
chr1_1677350	-	0	0	0	0.037	0.091	0	0.15	0	0.0453077	0.0453077	0.0453077	0.062	0.0453077	0	0.0453077	0.182	0	0.067	0.0453077	0.0453077	0.017	0.148	0	0.19	0.2	0.0976316	0.067	0.093	0.056	0	0.294	0.05	0.12	0	0.25	0.133	0.083	0.034	0.067	0.053	ENSG00000215790	utr5_2	0.0453077	0.0976316	0.0523239	0.0249069	SLC35E2	-0.0358082
chr1_1677351	-	0	0	0	0.038	0.091	0	0.111	0	0.0429231	0.0429231	0.0429231	0.062	0.0429231	0	0.0429231	0.091	0.1	0.065	0.0429231	0.0429231	0.016	0.154	0	0.143	0.2	0.0970526	0.062	0.091	0.059	0	0.312	0	0.12	0.077	0.273	0.059	0.091	0.035	0.093	0.059	ENSG00000215790	utr5_2	0.0429231	0.0970526	0.0541296	0.0195809	SLC35E2	-0.0358082
chr1_1677353	-	0	0.286	0	0.036	0.36	0.048	0.15	0.118	0.135538	0.135538	0.135538	0.1	0.135538	0.179	0.135538	0.2	0.105	0.18	0.135538	0.135538	0.022	0.259	0.125	0.227	0.333	0.212316	0.091	0.2	0.267	0	0.4	0.412	0.244	0.154	0.304	0.375	0.3	0.107	0.103	0.111	ENSG00000215790	utr5_2	0.135538	0.212316	0.0767773	0.0333249	SLC35E2	-0.0358082
chr1_179042601	+	0	0	0.126533	0.126533	0	0.216	0.15	0.126533	0.105	0.316	0.126533	0.028	0.067	0.143	0.077	0.125	0.238	0.333	0.126533	0.1	0.226889	0.089	0	0	0.231	0.876	0.231	0.188	0.224	0.277	0.118	0.165	0.286	0.254	0.114	0.34	0.226889	0.29	0.189	0.212	ENSG00000116199	utr3_0	0.126533	0.226889	0.100356	0.0137331	FAM20B	0.819193
chr1_179042602	+	0	0	0.1284	0.1284	0	0.194	0.263	0.1284	0.158	0.263	0.1284	0.028	0.067	0.143	0.077	0.125	0.214	0.294	0.1284	0.1	0.224556	0.045	0	0	0.231	0.876	0.231	0.218	0.213	0.277	0.118	0.165	0.262	0.286	0.112	0.333	0.224556	0.25	0.183	0.242	ENSG00000116199	utr3_0	0.1284	0.224556	0.0961556	0.00802894	FAM20B	0.819193
chr1_179042605	+	0	0	0.123643	0.123643	0	0.216	0.25	0.123643	0.136	0.25	0.123643	0.028	0.067	0.133	0.077	0.125	0.238	0.211	0.123643	0.123643	0.232944	0.087	0	0	0.231	0.823	0.231	0.218	0.265	0.277	0.118	0.18	0.268	0.262	0.146	0.358	0.232944	0.25	0.167	0.312	ENSG00000116199	utr3_0	0.123643	0.232944	0.109302	0.00358599	FAM20B	0.819193
chr1_179042609	+	0	0	0.125733	0.125733	0	0.216	0.227	0.125733	0.143	0.227	0.125733	0.028	0.053	0.188	0.077	0.111	0.239	0.286	0.125733	0.091	0.221105	0.043	0	0	0.214	0.825	0.231	0.196	0.327	0.277	0.158	0.174	0.244	0.246	0.144	0.309	0.1	0.273	0.146	0.294	ENSG00000116199	utr3_0	0.125733	0.221105	0.0953719	0.00896163	FAM20B	0.819193
chr1_179042610	+	0	0	0.1254	0.1254	0	0.216	0.238	0.1254	0.136	0.273	0.1254	0.029	0.053	0.125	0.077	0.118	0.239	0.286	0.1254	0.091	0.225789	0.083	0	0	0.214	0.823	0.231	0.217	0.309	0.277	0.158	0.184	0.244	0.243	0.146	0.296	0.1	0.242	0.141	0.382	ENSG00000116199	utr3_0	0.1254	0.225789	0.100389	0.0152312	FAM20B	0.819193
chr1_179042611	+	0	0	0.111067	0.111067	0	0.162	0.19	0.111067	0.091	0.286	0.111067	0.028	0.053	0.188	0.077	0.056	0.244	0.2	0.111067	0.091	0.194368	0.083	0	0	0.214	0.515	0.231	0.159	0.315	0.277	0.105	0.174	0.244	0.232	0.121	0.268	0.1	0.281	0.139	0.235	ENSG00000116199	utr3_0	0.111067	0.194368	0.0833018	0.0105357	FAM20B	0.819193
chr1_179811906	-	0.037875	0	0.037875	0.037875	0	0	0.12	0.037875	0	0.125	0.071	0.143	0	0	0	0	0.062	0.085	0	0	0.5	0.202	0.0905789	0	0	0	0.129	0.025	0	0.283	0.12	0.068	0.043	0	0.053	0.088	0.061	0	0.111	0.038	ENSG00000169905	utr3_0	0.037875	0.0905789	0.0527039	0.0437329	TOR1AIP2	-0.0025982
chr1_179811908	-	0.0604375	0	0.0604375	0.0604375	0	0.075	0.2	0.0604375	0	0.188	0.071	0.167	0	0	0.121	0	0.062	0.083	0	0	0.5	0.202	0.131778	0	0.131778	0	0.161	0.065	0.273	0.278	0	0.068	0.087	0.111	0.105	0.091	0.061	0.103	0.19	0.077	ENSG00000169905	utr3_0	0.0604375	0.131778	0.0713403	0.0250935	TOR1AIP2	-0.0025982
chr1_179811909	-	0.0616875	0	0.0616875	0.0616875	0	0.073	0.2	0.0616875	0	0.188	0.071	0.156	0	0	0.147	0	0.065	0.087	0	0	0.5	0.211	0.134389	0	0.134389	0	0.129	0.075	0.273	0.278	0	0.068	0.045	0.158	0.103	0.091	0.088	0.172	0.19	0.038	ENSG00000169905	utr3_0	0.0616875	0.134389	0.0727014	0.0303651	TOR1AIP2	-0.0025982
chr1_179811911	-	0.0864375	0	0.0864375	0.0864375	0	0.098	0.255	0.0864375	0.037	0.214	0.071	0.179	0	0	0.188	0	0.1	0.174	0.067	0	0.5	0.297	0.177333	0	0.177333	0	0.2	0.088	0.182	0.278	0	0.125	0.273	0.211	0.14	0.176	0.242	0.276	0.164	0.04	ENSG00000169905	utr3_0	0.0864375	0.177333	0.0908958	0.0123742	TOR1AIP2	-0.0025982
chr1_179811912	-	0.0944	0	0.0944	0.0944	0.0944	0.098	0.261	0.0944	0.038	0.2	0.071	0.167	0	0	0.182	0	0.15	0.182	0.067	0	0.5	0.308	0.178333	0	0.178333	0	0.167	0.08	0.273	0.283	0	0.097	0.286	0.211	0.123	0.176	0.226	0.276	0.164	0.04	ENSG00000169905	utr3_0	0.0944	0.178333	0.0839333	0.036545	TOR1AIP2	-0.0025982
chr1_179811918	-	0	0	0.101294	0	0.101294	0.178	0.227	0.101294	0.074	0.357	0.188	0.125	0	0	0.171	0	0.164	0.127	0.111	0	0	0.234	0.273	0	0.193789	0.8	0.316	0.085	0.111	0.453	0	0.114	0.259	0.1	0.136	0.125	0.205	0.3	0.137	0.034	ENSG00000169905	utr3_0	0.101294	0.193789	0.0924954	0.00649083	TOR1AIP2	-0.0025982
chr1_179812859	-	0	0	0	0	0.0674286	0.143	0	0.0674286	0.138	0.0674286	0.0674286	0.07	0.0674286	0.071	0.222	0.0674286	0.095	0.062	0	0.143	0.0040625	0	0.065	0	0	0	0	0	0	0.0040625	0.0040625	0	0	0	0	0	0	0.0040625	0	0	ENSG00000169905	utr3_0	0.0674286	0.0040625	-0.0633661	0.00131635	TOR1AIP2	-0.0025982
chr1_179812860	-	0	0	0	0	0.0764286	0.143	0	0.0764286	0.138	0.0764286	0.0764286	0.07	0.0764286	0.071	0.222	0.0764286	0.095	0.188	0	0.143	0.009875	0	0.067	0	0	0	0	0.02	0	0.009875	0.009875	0	0	0.071	0	0	0	0.009875	0	0	ENSG00000169905	utr3_0	0.0764286	0.009875	-0.0665536	0.0021355	TOR1AIP2	-0.0025982
chr1_179812862	-	0	0	0	0.286	0.0995	0.143	0	0.0995	0.172	0.0995	0.0995	0.095	0.0995	0.071	0.278	0.0995	0.143	0.062	0	0.143	0.0295625	0	0.065	0	0	0	0	0.041	0.231	0.0295625	0.0295625	0	0	0.067	0	0	0	0.0295625	0.069	0	ENSG00000169905	utr3_0	0.0995	0.0295625	-0.0699375	0.00429561	TOR1AIP2	-0.0025982
chr1_179812863	-	0	0	0	0.286	0.0864	0.143	0	0.0864	0.069	0	0.0864	0.093	0.0864	0.071	0.286	0.0864	0.143	0.062	0	0.143	0.028625	0	0.067	0	0	0	0	0.041	0.214	0.028625	0.028625	0	0	0.067	0	0	0	0.028625	0.069	0	ENSG00000169905	utr3_0	0.0864	0.028625	-0.057775	0.0309043	TOR1AIP2	-0.0025982
chr1_179812864	-	0	0	0	0.286	0.0858667	0.143	0	0.0858667	0.069	0	0.0858667	0.093	0.0858667	0.071	0.278	0.0858667	0.143	0.062	0	0.143	0.02875	0	0.067	0	0	0	0	0.041	0.214	0.02875	0.02875	0	0	0.067	0	0	0	0.02875	0.071	0	ENSG00000169905	utr3_0	0.0858667	0.02875	-0.0571167	0.0309242	TOR1AIP2	-0.0025982
chr1_179812866	-	0	0	0	0.308	0.0843333	0.158	0	0.0843333	0.069	0	0.0843333	0.095	0.0843333	0.071	0.278	0.0843333	0.143	0	0	0.143	0.0181875	0	0	0	0	0	0	0.041	0.214	0.0181875	0.0181875	0	0	0	0	0	0	0.0181875	0.036	0	ENSG00000169905	utr3_0	0.0843333	0.0181875	-0.0661458	0.0128323	TOR1AIP2	-0.0025982
chr1_179812867	-	0	0	0	0.286	0.075	0.158	0	0.075	0.069	0.075	0.075	0.073	0.075	0.071	0.25	0.075	0.143	0	0	0	0.022375	0	0	0	0	0	0	0.041	0.214	0.022375	0.022375	0	0	0.067	0	0	0	0.022375	0.036	0	ENSG00000169905	utr3_0	0.075	0.022375	-0.052625	0.0198468	TOR1AIP2	-0.0025982
chr1_179812871	-	0	0	0	0.286	0.0759333	0.158	0	0.0759333	0.071	0	0.0759333	0.073	0.0759333	0.071	0.194	0.0759333	0.143	0	0	0.143	0.0225	0	0.067	0	0	0	0	0.041	0.214	0.0225	0.0225	0	0	0	0	0	0	0.0225	0.038	0	ENSG00000169905	utr3_0	0.0759333	0.0225	-0.0534333	0.0220888	TOR1AIP2	-0.0025982
chr1_179812875	-	0	0	0	0.286	0.0857333	0.167	0	0.0857333	0.207	0	0.0857333	0.075	0.0857333	0.071	0.194	0.0857333	0.143	0	0	0.143	0.0223125	0	0.065	0	0	0	0	0.041	0.214	0.0223125	0.0223125	0	0	0	0	0	0	0.0223125	0.037	0	ENSG00000169905	utr3_0	0.0857333	0.0223125	-0.0634208	0.00643393	TOR1AIP2	-0.0025982
chr1_179812877	-	0	0	0	0.308	0.0861333	0.158	0	0.0861333	0.172	0	0.0861333	0.075	0.0861333	0.071	0.222	0.0861333	0.143	0	0	0.143	0.02925	0	0.067	0	0	0	0.047	0.041	0.214	0.02925	0.02925	0	0	0	0	0.062	0	0.02925	0.037	0	ENSG00000169905	utr3_0	0.0861333	0.02925	-0.0568833	0.0217217	TOR1AIP2	-0.0025982
chr1_182544506	-	0	0	0	0.026125	0	0	0.062	0.026125	0	0	0.026125	0.07	0	0	0.111	0	0.061	0.037	0.026125	0.077	0	0	0.077	0.091	0.048	0	0.1	0.067	0.077	0	0.125	0.077	0.077	0.077	0.114	0.158	0.077	0.227	0.077	0.071	ENSG00000135828	utr3_0	0.026125	0.077	0.050875	0.000629682	RNASEL	-0.488732
chr1_184677387	-	0.148	0.0711818	0.0711818	0.0711818	0	0	0.211	0.0711818	0.333	0	0.0711818	0	0	0.0711818	0.0711818	0.0711818	0	0.091	0	0.0711818	0	0	0	0	0	0	0	0.007	0	0	0	0	0.032	0	0	0.105	0.00831579	0	0.014	0	ENSG00000116406	cds_4	0.0711818	0.00831579	-0.062866	0.00246524	EDEM3	0.784157
chr1_19231382	-	0.121	0.28	0.667	0.179	0.125	0	0.08575	0	0.08575	0	0.08575	0	0	0	0	0	0	0	0.08575	0	0	0	0.012	0.034	0.097	0	0.038	0.104	0	0	0	0	0.0158333	0	0	0	0	0	0	0.0158333	ENSG00000169991	utr3_0	0.08575	0.0158333	-0.0699167	0.0277546	IFFO2	0.258597
chr1_19600670	-	0	0	0	0	0.086	0.017	0.065	0.028	0.0338421	0.02	0	0.059	0	0.042	0.067	0.034	0.086	0.056	0.023	0.06	0.091	0.387	0.055	0	0	0.091	0.091	0	0.091	0.091	0	0.091	0.091	0.091	0.091	0.065	0.048	0.25	0.091	0.105	ENSG00000211454	utr5_0	0.0338421	0.091	0.0571579	0.0064845	AKR7L	-1.40738
chr1_19600674	-	0	0	0	0	0.086	0.029	0.103	0.032	0.0532105	0.045	0.056	0.095	0	0.07	0.114	0.038	0.074	0.094	0.077	0.098	0.1076	0.48	0.101	0	0	0.1076	0.1076	0	0.1076	0.1076	0	0.1076	0.1076	0.1076	0.1076	0.077	0	0.3	0.1076	0.118	ENSG00000211454	utr5_0	0.0532105	0.1076	0.0543895	0.0401154	AKR7L	-1.40738
chr1_19600676	-	0	0	0	0	0.091	0.029	0.111	0.033	0.0555263	0.045	0.056	0.125	0	0.114	0.091	0.04	0.107	0.061	0.054	0.098	0.1124	0.522	0.057	0	0	0.1124	0.1124	0	0.1124	0.1124	0	0.1124	0.1124	0.1124	0.1124	0.077	0.05	0.3	0.1124	0.118	ENSG00000211454	utr5_0	0.0555263	0.1124	0.0568737	0.0401154	AKR7L	-1.40738
chr1_20237992	+	0.111	0.6	0	0.053	0	0.025	0.156	0	0.110263	0.077	0.167	0.033	0	0.154	0	0	0.314	0.222	0.08	0.103	0.343	0.111	0.146	0.241	0.146	0.107	0.12	0.12	0.316	0	0.15	0.13	0.19	0.2	0.121	0.333	0.211	0.24	0.143	0.25	ENSG00000169914	utr3_0	0.110263	0.1809	0.0706368	0.0137331	OTUD3	0.0482366
chr1_20237993	+	0.111	0.577	0	0.053	0	0.024	0.156	0	0.118	0.077	0.167	0.033	0.045	0.231	0.031	0.071	0.257	0.222	0.087	0.1	0.343	0.042	0.146	0.247	0.146	0.357	0.12	0.118	0.289	0	0.143	0.087	0.238	0.2	0.152	0.324	0.194	0.248	0.171	0.25	ENSG00000169914	utr3_0	0.118	0.19075	0.07275	0.0168714	OTUD3	0.0482366
chr1_20238122	+	0.727	0.141417	0.141417	0.141417	0.141417	0.067	0.141417	0.141417	0.141417	0	0.182	0	0.141417	0.182	0	0.25	0.04	0.206	0.043	0	0.0603125	0.0603125	0.111	0	0	0.0603125	0	0.12	0	0	0	0	0.091	0.2	0	0.026	0.0603125	0.117	0.15	0.15	ENSG00000169914	utr3_0	0.141417	0.0603125	-0.0811042	0.0214981	OTUD3	0.0482366
chr1_20238127	+	0.727	0.131846	0.131846	0.131846	0.131846	0.125	0	0.131846	0.131846	0	0.154	0	0.131846	0.167	0	0.214	0.111	0.171	0.045	0	0.0484118	0.0484118	0.071	0	0	0	0.071	0.054	0.053	0	0.08	0	0	0.083	0.043	0.071	0.0484118	0.078	0.048	0.171	ENSG00000169914	utr3_0	0.131846	0.0484118	-0.0834344	0.00838782	OTUD3	0.0482366
chr1_204521367	+	0.168333	0.091	0	0	0.279	0.162	0.044	0.168333	0.143	0.168333	0.25	0.291	0.168333	0.182	0.097	0.133	0.32	0.333	0.2	0.168333	0	0.091	0	0	0	0.318	0.095	0.171	0	0	0	0.286	0.110294	0.259	0.25	0.110294	0.167	0.110294	0.147	0.091	ENSG00000198625	utr3_0	0.168333	0.110294	-0.0580392	0.046728	MDM4	0.317605
chr1_204521491	+	0.4884	0.4884	0.4884	0.4884	0.647	0.667	0.214	0.4884	0.5	0.167	0.5	0.582	0.433	0.526	0.467	0.429	0.588	0.391	0.632	0.583	0.5	0	0.231	0.733	0.360353	0.273	0.235	0.449	0.484	0.360353	0.294	0.509	0.316	0.343	0.41	0.4	0.360353	0.385	0.314	0.25	ENSG00000198625	utr3_0	0.4884	0.360353	-0.128047	0.00573399	MDM4	0.317605
chr1_204521492	+	0.519467	0.519467	0.519467	0.519467	0.421	0.75	0.214	0.519467	0.516	0.333	0.5	0.611	0.613	0.579	0.51	0.467	0.611	0.417	0.667	0.583	0.37	0.091	0.231	0.733	0.427294	0.773	0.294	0.49	0.548	0.427294	0.353	0.582	0.45	0.361	0.531	0.375	0.427294	0.462	0.347	0.273	ENSG00000198625	utr3_0	0.519467	0.427294	-0.0921725	0.0478575	MDM4	0.317605
chr1_204522058	+	0	0	1	0.13	0	0	0.053	0.115842	0	0.1	0.161	0.069	0.167	0.045	0.109	0.188	0.103	0.04	0.036	0	0	0	0.194	0.059	0.11	0.036	0.059	0.092	0.059	0	0	0	0.088	0.029	0.085	0.065	0.029	0	0.078	0	ENSG00000198625	utr3_0	0.115842	0.04915	-0.0666921	0.0494685	MDM4	0.317605
chr1_204524375	+	0	0.276	1	0.429	0.295	0.739	0.578	0.489053	0.614	0.75	0.474	0.405	0.536	0.578	0.348	0.182	0.508	0.439	0.41	0.731	0.446	0.461	1	0.444	0.521	0.872	0.6	0.557	0.596	0.25	0.517	0.57	0.5	0.561	0.555	0.316	0.444	0.628	0.458	0.73	ENSG00000198625	utr3_0	0.489053	0.5513	0.0622474	0.0329382	MDM4	0.317605
chr1_204524525	+	0.0201111	0	0	0.056	0.122	0.026	0	0.0201111	0.03	0	0.062	0.024	0	0.042	0	0	0	0	0	0	0	0.057	0	0.0718947	0.054	0	0	0.005	0.067	0.6	0.286	0.009	0	0.075	0.03	0.034	0	0	0.052	0.097	ENSG00000198625	utr3_0	0.0201111	0.0718947	0.0517836	0.0408881	MDM4	0.317605
chr1_204526609	+	0.116929	0.116929	0.116929	0.116929	0.116929	0.056	0.118	0.116929	0.118	0.125	0.059	0.125	0.167	0.222	0	0	0.059	0.211	0.286	0.091	0	0	0.0655	0.0655	0	0.0655	0.043	0.078	0.179	0.0655	0.0655	0.12	0.0655	0.185	0.058	0.034	0	0	0.09	0.13	ENSG00000198625	utr3_0	0.116929	0.0655	-0.0514286	0.0137002	MDM4	0.317605
chr1_204526612	+	0.127143	0.127143	0.127143	0.127143	0.127143	0.056	0.111	0.127143	0.111	0.125	0.059	0.125	0.154	0.333	0	0	0.059	0.211	0.286	0.15	0	0	0.0715	0.0715	0	0.0715	0.043	0.077	0.214	0.0715	0.0715	0.149	0.0715	0.234	0.067	0.033	0	0	0.097	0.087	ENSG00000198625	utr3_0	0.127143	0.0715	-0.0556429	0.00996398	MDM4	0.317605
chr1_204526613	+	0.1205	0.1205	0.1205	0.1205	0.1205	0.056	0.111	0.1205	0.111	0.125	0.062	0.097	0.154	0.278	0	0	0.06	0.211	0.286	0.136	0	0	0.0642143	0.0642143	0	0.0642143	0.043	0.083	0.179	0.0642143	0.0642143	0.133	0.0642143	0.219	0.057	0	0	0	0.098	0.087	ENSG00000198625	utr3_0	0.1205	0.0642143	-0.0562857	0.0054675	MDM4	0.317605
chr1_204526614	+	0.113714	0.113714	0.113714	0.113714	0.113714	0.056	0.111	0.113714	0.111	0.067	0.059	0.094	0.077	0.278	0	0	0.059	0.211	0.333	0.136	0	0	0.06	0.06	0	0.06	0.043	0.066	0.179	0.06	0.06	0.095	0.06	0.2	0.056	0.034	0	0	0.08	0.087	ENSG00000198625	utr3_0	0.113714	0.06	-0.0537143	0.00996398	MDM4	0.317605
chr1_204526615	+	0.159143	0.159143	0.159143	0.159143	0.159143	0.111	0.167	0.159143	0.111	0.188	0.067	0.194	0.286	0.278	0	0	0.1	0.211	0.333	0.182	0	0	0.089	0.089	0	0.089	0.146	0.098	0.321	0.089	0.089	0.147	0.089	0.227	0.072	0.033	0	0	0.115	0.087	ENSG00000198625	utr3_0	0.159143	0.089	-0.0701429	0.00800699	MDM4	0.317605
chr1_204526616	+	0.153643	0.153643	0.153643	0.153643	0.153643	0.111	0.167	0.153643	0.167	0.188	0.059	0.161	0.143	0.333	0	0	0.096	0.211	0.333	0.182	0	0	0.0787143	0.0787143	0	0.0787143	0.042	0.087	0.3	0.0787143	0.0787143	0.132	0.0787143	0.212	0.071	0.033	0	0	0.148	0.077	ENSG00000198625	utr3_0	0.153643	0.0787143	-0.0749286	0.00357726	MDM4	0.317605
chr1_204526618	+	0.215071	0.215071	0.215071	0.215071	0.215071	0.111	0.222	0.215071	0.353	0.25	0.062	0.188	0.286	0.5	0.059	0.056	0.077	0.211	0.375	0.261	0	0	0.142214	0.142214	0	0.142214	0.163	0.102	0.333	0.142214	0.142214	0.141	0.142214	0.215	0.18	0.032	0.056	0.4	0.147	0.222	ENSG00000198625	utr3_0	0.215071	0.142214	-0.0728571	0.0186235	MDM4	0.317605
chr1_204526619	+	0.223929	0.223929	0.223929	0.223929	0.223929	0.111	0.222	0.223929	0.333	0.25	0.059	0.29	0.214	0.556	0.059	0.111	0.077	0.174	0.375	0.304	0	0	0.139643	0.139643	0	0.139643	0.061	0.119	0.4	0.139643	0.139643	0.13	0.139643	0.212	0.177	0	0.056	0.35	0.154	0.296	ENSG00000198625	utr3_0	0.223929	0.139643	-0.0842857	0.0151957	MDM4	0.317605
chr1_204526621	+	0.251214	0.251214	0.251214	0.251214	0.251214	0.222	0.333	0.251214	0.333	0.25	0.059	0.258	0.308	0.667	0.118	0.056	0.132	0.167	0.353	0.261	0	0	0.158733	0.154	0	0.158733	0.204	0.118	0.31	0.158733	0.158733	0.141	0.158733	0.258	0.184	0.062	0.111	0.368	0.175	0.296	ENSG00000198625	utr3_0	0.251214	0.158733	-0.092481	0.0111009	MDM4	0.317605
chr1_204526622	+	0.238714	0.238714	0.238714	0.238714	0.238714	0.111	0.333	0.238714	0.333	0.25	0.059	0.29	0.231	0.611	0.059	0.111	0.094	0.174	0.353	0.333	0	0	0.167133	0.308	0	0.167133	0.208	0.099	0.333	0.167133	0.167133	0.139	0.167133	0.242	0.184	0.062	0.111	0.368	0.157	0.296	ENSG00000198625	utr3_0	0.238714	0.167133	-0.071581	0.0400549	MDM4	0.317605
chr1_205271889	-	0.0965	0.0965	0.0965	0.0965	0.353	0.042	0.0965	0.0965	0.0965	0	0.083	0.073	0.0965	0.0965	0.093	0.083	0	0.056	0.182	0.0965	0	0.04375	0	0.04375	0	0.04375	0	0.051	0	0.133	0	0.032	0.143	0.083	0.079	0.071	0.048	0.04375	0.06	0	ENSG00000163545	utr3_0	0.0965	0.04375	-0.05275	0.0109818	NUAK2	0.55149
chr1_205271890	-	0.0979	0.0979	0.0979	0.0979	0.343	0.042	0.0979	0.0979	0.0979	0	0.087	0.081	0.0979	0.0979	0.105	0.083	0	0.056	0.182	0.0979	0	0	0	0.0336471	0	0.0336471	0	0.051	0	0	0	0.032	0.167	0.073	0.089	0.07	0.05	0.0336471	0.04	0	ENSG00000163545	utr3_0	0.0979	0.0336471	-0.0642529	0.00187288	NUAK2	0.55149
chr1_205271934	-	0.167	0.152364	0.152364	0.152364	0.019	0.235	0.152364	0.152364	0.152364	0.152364	0.111	0.17	0.333	0.152364	0.089	0.154	0.176	0.222	0	0.152364	0.177	0	0	0.0993529	0.04	0.0993529	0.056	0.107	0.133	0	0.357	0.108	0.25	0.096	0.082	0.059	0.136	0.0993529	0.088	0	ENSG00000163545	utr3_0	0.152364	0.0993529	-0.0530107	0.0110588	NUAK2	0.55149
chr1_205584444	-	0	0	0	0.091	0	0	0.111	0.0363529	0.0363529	0.207	0	0.054	0	0	0.019	0.0363529	0	0	0.136	0	0	0.118	0.065	0.0942778	0.0942778	0	0.062	0.05	0.079	0.875	0	0.086	0	0.101	0.071	0.058	0.043	0	0.039	0.05	ENSG00000158711	utr3_0	0.0363529	0.0942778	0.0579248	0.019878	ELK4	0.804945
chr1_205584448	-	0	0	0	0.091	0	0	0.056	0.0364118	0.0364118	0.207	0	0.055	0	0	0.029	0.0364118	0	0.045	0.136	0	0	0.056	0.067	0.093	0.093	0	0.061	0.075	0.079	0.875	0	0.088	0	0.101	0.096	0.058	0.045	0	0.02	0.053	ENSG00000158711	utr3_0	0.0364118	0.093	0.0565882	0.0185958	ELK4	0.804945
chr1_205737945	-	0	0	0	0.045	0.0382222	0	0.106	0.0382222	0.058	0	0	0.064	0	0	0.052	0.081	0.07	0.108	0.068	0.036	0	0.17	0.097	0.258	0	0	0.068	0.159	0.107	0.217	0.077	0.039	0.108	0.061	0.108	0.05	0.058	0.07	0.082	0.067	ENSG00000117280	utr3_0	0.0382222	0.0898	0.0515778	0.0138594	RAB7L1	0.722806
chr1_20812016	-	0.191	0.154	0.094	0.159	0.198	0.158	0.153	0.123	0.164316	0.172	0.163	0.195	0.183	0.148	0.209	0.14	0.162	0.209	0.165	0.146	0.288	0.342	0.22	0.167	0.202	0.192	0.317	0.283	0.147	0.216	0.359	0.148	0.175	0.229	0.198	0.199	0.211	0.202	0.227	0.29	ENSG00000162545	utr5_0	0.164316	0.2306	0.0662842	0.00299544	CAMK2N1	-0.315597
chr1_208215595	-	0.053	0	0.103188	0.103188	0.739	0.048	0.267	0.103188	0	0.067	0.103188	0	0.061	0.094	0.03	0.111	0.029	0.069	0.083	0	0	0	0	0.143	0	0	0.07	0.045	0	0.106	0.032	0.039	0.073	0	0	0.064	0.125	0.0415789	0.093	0	ENSG00000076356	cds_10	0.103188	0.0415789	-0.0616086	0.0494685	PLXNA2	0.469126
chr1_209796511	-	0	0.0624615	0.0624615	0.0624615	0	0.083	0.364	0.0624615	0	0	0	0	0.0624615	0	0.065	0.0624615	0	0.182	0.0624615	0.118	0.06	0.056	0.206	0.104	0.059	0.254	0.524	0.135333	0.091	0	0.174	0.135333	0.12	0.135333	0	0.127	0.214	0.041	0.135333	0.135333	ENSG00000196878	cds_6	0.0624615	0.135333	0.0728718	0.00375522	LAMB3	1.4013
chr1_209797338	-	0	0.304	0.1325	0.1325	0.244	0	0.143	0.1325	0.263	0.24	0.1325	0.051	0.059	0.086	0.024	0.273	0.091	0.1325	0.1325	0.077	0.049	0.075	0	0.057	0.043	0	0.175	0.051	0.051	0	0.094	0.051	0.216	0.051	0.026	0.024	0	0.006	0.051	0	ENSG00000196878	cds_8	0.1325	0.051	-0.0815	0.00548646	LAMB3	1.4013
chr1_211921920	-	0.433	0.135	0.303778	0.636	0.188	0.067	0.333	0.303778	0.216	0.235	0.5	0.279	0.333	0.242	0.307	0.325	0.3	0.284	0.28	0.375	0.182	0.044	0.265	0.469	0.143	0.368	0.183	0.147	0.267	0.333	0.361	0.178	0.245	0.312	0.203	0.156	0.311	0.325	0.302	0.155	ENSG00000123684	utr3_0	0.303778	0.24745	-0.0563278	0.0400438	LPGAT1	1.22597
chr1_211921922	-	0.367	0.389	0.316	0.636	0.188	0.1	0.351	0.316	0.243	0.235	0.441	0.272	0.36	0.242	0.348	0.179	0.352	0.276	0.292	0.417	0.182	0.045	0.265	0.469	0.143	0.479	0.204	0.16	0.269	0.333	0.365	0.181	0.25	0.342	0.215	0.158	0.295	0.347	0.301	0.159	ENSG00000123684	utr3_0	0.316	0.2581	-0.0579	0.0478575	LPGAT1	1.22597
chr1_212114818	-	0	0	0.0544444	0	0	0.1	0.143	0.0544444	0.172	0.059	0.069	0.079	0	0	0.051	0.125	0.042	0	0.053	0.087	0.113	0.091	0.1	0.056	0.118	0.3	0.238	0.085	0.136	0	0.211	0.052	0.074	0.126	0.067	0.124	0.064	0.156	0.149	0	ENSG00000143493	cds_0	0.0544444	0.113	0.0585556	0.00573399	INTS7	1.31314
chr1_212114833	-	0	0.086	0	0	0	0	0.062	0.0282105	0.061	0.048	0.033	0.049	0	0	0.021	0.077	0	0.054	0.045	0	0.0834737	0.095	0.076	0.044	0.071	0.289	0.13	0.066	0.093	0	0.226	0.044	0.064	0.074	0.037	0.072	0.06	0.065	0.08	0	ENSG00000143493	cds_0	0.0282105	0.0834737	0.0552632	0.000966184	INTS7	1.31314
chr1_212114834	-	0	0.086	0	0	0	0	0.062	0.0274737	0.061	0.05	0.033	0.049	0	0	0.021	0.115	0	0	0.045	0	0.0782632	0.054	0.076	0.047	0.071	0.289	0.129	0.066	0.048	0	0.226	0.038	0.064	0.06	0.038	0.072	0.06	0.065	0.084	0	ENSG00000143493	cds_0	0.0274737	0.0782632	0.0507895	0.00375874	INTS7	1.31314
chr1_212114949	-	0	0	0	0	0.455	0	0.053	0.0487368	0.087	0	0	0.048	0.118	0.071	0.015	0.048	0.031	0	0	0	0.0995263	0.061	0.118	0.075	0	0.514	0.056	0.091	0.057	0.429	0	0.066	0.038	0.073	0.079	0.02	0.03	0.049	0.079	0.056	ENSG00000143493	cds_0	0.0487368	0.0995263	0.0507895	0.0401355	INTS7	1.31314
chr1_218475794	+	0.0833333	0	1	0.0833333	0	0	0.0833333	0.0833333	0.0833333	0.0833333	0	0	0.0833333	0	0	0	0	0	0.0833333	0	0	0	0	0.125	0	0	0	0	0	0	0.00657895	0	0	0	0	0	0	0	0	0	ENSG00000067533	cds_1	0.0833333	0.00657895	-0.0767544	0.00950446	RRP15	1.02133
chr1_222906476	+	0.189667	0.189667	0.189667	0.189667	0	0.059	0.263	0.189667	0.333	0.189667	0.286	0.238	0.189667	0.1	0.238	0.2	0.148	0.211	0.189667	0.2	0.119	0	0	0	0.05	0.105	0.121	0.091	0.154	0.108944	0.108944	0.132	0.316	0.179	0.19	0.08	0	0.28	0.075	0.069	ENSG00000162819	utr3_0	0.189667	0.108944	-0.0807222	0.00317456	BROX	0.641284
chr1_22469425	-	0	0.130308	0.130308	0.130308	0	0.188	0.25	0	0.130308	0.286	0.130308	0.032	0.130308	0.079	0	0.094	0.056	0.409	0.130308	0.3	0	0.0531	0	0.0531	0	0.047	0.0531	0.117	0.0531	0.0531	0.104	0.0531	0.0531	0	0.05	0.0531	0.0531	0.0531	0.113	0.1	ENSG00000162552	utr5_0	0.130308	0.0531	-0.0772077	0.00491835	WNT4	0.126543
chr1_22469427	-	0	0.172308	0.172308	0.172308	0	0.188	0.25	0	0.172308	0.583	0.172308	0.033	0.172308	0.139	0.182	0.161	0.056	0.375	0.172308	0.273	0	0.0796	0	0.0796	0	0.053	0.0796	0.255	0.0796	0.0796	0.149	0.0796	0.0796	0	0.082	0.0796	0.0796	0.0796	0.16	0.097	ENSG00000162552	utr5_0	0.172308	0.0796	-0.0927077	0.00642763	WNT4	0.126543
chr1_22469428	-	0	0.168917	0.168917	0.168917	0	0.188	0.182	0	0.168917	0.636	0.168917	0.052	0.168917	0.088	0.168917	0.161	0.056	0.391	0.168917	0.273	0	0.0714	0	0.0714	0	0.054	0.0714	0.164	0.0714	0.0714	0.146	0.0714	0.0714	0	0.087	0.0714	0.0714	0.0714	0.163	0.1	ENSG00000162552	utr5_0	0.168917	0.0714	-0.0975167	0.00373713	WNT4	0.126543
chr1_22469429	-	0	0.168167	0.168167	0.168167	0	0.143	0.25	0	0.168167	0.545	0.168167	0.036	0.168167	0.152	0.168167	0.172	0.056	0.391	0.168167	0.273	0	0.0728	0	0.0728	0	0.053	0.0728	0.176	0.0728	0.0728	0.13	0.0728	0.0728	0	0.095	0.0728	0.0728	0.0728	0.167	0.107	ENSG00000162552	utr5_0	0.168167	0.0728	-0.0953667	0.00429102	WNT4	0.126543
chr1_22469431	-	0	0.173	0.173	0.173	0	0.136	0.25	0	0.173	0.583	0.173	0.106	0.173	0.172	0.173	0.167	0.056	0.333	0.173	0.273	0	0.0643	0	0.0643	0	0.068	0.0643	0.111	0.0643	0.0643	0.111	0.0643	0.0643	0	0.076	0.0643	0.0643	0.0643	0.17	0.107	ENSG00000162552	utr5_0	0.173	0.0643	-0.1087	0.00182362	WNT4	0.126543
chr1_226171679	-	0.1616	0.1616	0.1616	0.1616	0.1616	0.158	0.167	0.1616	0.188	0.1616	0.1616	0.136	0	0.1616	0.263	0.273	0.158	0	0.1616	0.273	0.10375	0	0.167	0.3	0.10375	0	0.133	0.075	0.074	0.10375	0.10375	0.095	0.053	0.095	0.115	0.057	0.25	0.095	0.103	0.048	ENSG00000143751	utr3_0	0.1616	0.10375	-0.05785	0.0249669	SDE2	0.505866
chr1_226171680	-	0.157909	0.157909	0.157909	0.157909	0.157909	0.167	0.167	0.157909	0.2	0.1	0.157909	0.136	0	0.157909	0.263	0.273	0.158	0	0.157909	0.273	0.099375	0	0.176	0.3	0.099375	0	0.136	0.075	0	0.099375	0.099375	0.107	0.053	0.091	0.115	0.057	0.261	0.095	0.079	0.045	ENSG00000143751	utr3_0	0.157909	0.099375	-0.0585341	0.0275669	SDE2	0.505866
chr1_226171690	-	0.171636	0.171636	0.171636	0.171636	0.171636	0.158	0.154	0.171636	0.312	0.2	0.171636	0.136	0	0.171636	0.105	0.273	0.15	0	0.171636	0.4	0.0925625	0	0	0.0925625	0.0925625	0	0.119	0.071	0	0.0925625	0.4	0.111	0.053	0.111	0.077	0.078	0.174	0.091	0.105	0.091	ENSG00000143751	utr3_0	0.171636	0.0925625	-0.0790739	0.00893776	SDE2	0.505866
chr1_226171699	-	0.209727	0.209727	0.209727	0.209727	0.209727	0.211	0.4	0.209727	0.375	0.077	0.209727	0.136	0	0.209727	0.421	0.077	0.143	0.167	0.209727	0.3	0.095875	0	0.176	0.095875	0.095875	0	0.171	0.04	0	0.095875	0.214	0.073	0.053	0.083	0.111	0.132	0.217	0.071	0.116	0.077	ENSG00000143751	utr3_0	0.209727	0.095875	-0.113852	0.00131939	SDE2	0.505866
chr1_226171706	-	0.184455	0.184455	0.184455	0.184455	0.184455	0.158	0.4	0.184455	0.333	0.077	0.184455	0.19	0	0.184455	0.412	0	0.048	0.111	0.184455	0.3	0.095375	0	0.176	0.095375	0.095375	0	0.081	0.06	0	0.095375	0.312	0.084	0.048	0.087	0.074	0.135	0.167	0.071	0.116	0.115	ENSG00000143751	utr3_0	0.184455	0.095375	-0.0890795	0.0227214	SDE2	0.505866
chr1_226171707	-	0.173909	0.173909	0.173909	0.173909	0.173909	0.15	0.4	0.173909	0.333	0.077	0.173909	0.2	0	0.173909	0.294	0	0.048	0.111	0.173909	0.3	0.0915625	0	0.176	0.0915625	0.0915625	0	0.081	0.061	0	0.0915625	0.214	0.072	0.05	0.087	0.074	0.137	0.211	0.071	0.116	0.115	ENSG00000143751	utr3_0	0.173909	0.0915625	-0.0823466	0.0152046	SDE2	0.505866
chr1_226171708	-	0.166727	0.166727	0.166727	0.166727	0.166727	0.158	0.4	0.166727	0.333	0.083	0.166727	0.19	0	0.166727	0.111	0	0.048	0.111	0.166727	0.4	0.0906875	0	0.176	0.0906875	0.0906875	0	0.086	0.06	0	0.0906875	0.214	0.072	0.05	0.13	0.074	0.12	0.167	0.071	0.116	0.115	ENSG00000143751	utr3_0	0.166727	0.0906875	-0.0760398	0.0250429	SDE2	0.505866
chr1_226171742	-	0.1443	0.1443	0.1443	0.1443	0.1443	0.278	0.273	0.1443	0.455	0	0.1443	0.059	0	0.1443	0	0.1443	0.211	0.167	0.1443	0	0.054125	0	0	0.054125	0.054125	0	0.036	0.102	0.071	0.054125	0.154	0.069	0	0.053	0.04	0.022	0.133	0.038	0.048	0.1	ENSG00000143751	utr3_0	0.1443	0.054125	-0.090175	0.00374469	SDE2	0.505866
chr1_22973914	+	0.169	0.133	0.077	0.082	0.104	0.117	0.17	0.08	0.114684	0.12	0.12	0.089	0.138	0.156	0.096	0.09	0.107	0.142	0.111	0.078	0.133	0.046	0.074	0.08	0.058	0.045	0.049	0.08	0.074	0	0.059	0.053	0.057	0.057	0.078	0.044	0.057	0.063	0.084	0.029	ENSG00000159189	cds_1	0.114684	0.061	-0.0536842	0.000131834	C1QC	-0.96691
chr1_231376979	+	0.294	0.125	0.281187	0.281187	0.143	0.407	0.28	0.281187	0.286	0.63	0.281187	0.238	0.154	0.308	0.333	0.5	0.333	0.3	0.077	0.091	0.3	0.2	0.315	0.176	0.5	0.524	0.471	0.411	0.306	0.76	0.188	0.383	0.393	0.298	0.5	0.402	0.318	0.278	0.469	0.192	ENSG00000116906	utr5_0	0.281187	0.3692	0.0880125	0.0123742	GNPAT	1.01117
chr1_231376981	+	0.263	0.125	0.234	0	0.143	0.393	0.2	0.234	0.273	0.607	0.234	0.217	0.143	0.262	0.3	0.348	0.3	0.25	0.077	0.077	0.297	0.14	0.277	0.22	0.463	0.44	0.39	0.314	0.259	0.594	0.143	0.314	0.289	0.213	0.421	0.331	0.292	0.244	0.394	0.182	ENSG00000116906	utr5_0	0.234	0.31085	0.07685	0.0123742	GNPAT	1.01117
chr1_231376982	+	0.396	0.098	0.232059	0	0.143	0.382	0.237	0.232059	0.294	0.548	0.232059	0.111	0.118	0.234	0.217	0.333	0.379	0.259	0.071	0.125	0.304	0.219	0.293	0.155	0.426	0.361	0.408	0.294	0.267	0.559	0.269	0.277	0.301	0.228	0.321	0.286	0.286	0.236	0.323	0.204	ENSG00000116906	utr5_0	0.232059	0.30085	0.0687912	0.0206334	GNPAT	1.01117
chr1_231376983	+	0.396	0.119	0.246353	0	0.143	0.421	0.308	0.246353	0.351	0.5	0.246353	0.167	0.118	0.245	0.261	0.333	0.314	0.265	0.071	0.176	0.281	0.188	0.27	0.211	0.438	0.361	0.404	0.26	0.295	0.543	0.387	0.281	0.261	0.198	0.339	0.29	0.258	0.238	0.291	0.241	ENSG00000116906	utr5_0	0.246353	0.30175	0.0553971	0.04996	GNPAT	1.01117
chr1_23412039	-	0	0	0.141389	0.455	0.167	0.219	0.176	0	0.141389	0.04	0.455	0.099	0.083	0.115	0.108	0.105	0.037	0.2	0.143	0.143	0.024	0.036	0.095	0	0.031	0	0.103	0.1	0.111	0	0.152	0.095	0.074	0.114	0.088	0.085	0.115	0.071	0.056	0.133	ENSG00000169641	utr3_0	0.141389	0.07415	-0.0672389	0.0227687	LUZP1	0.0464341
chr1_23412040	-	0	0	0.131167	0.455	0.167	0.207	0.125	0	0.131167	0.038	0.455	0.09	0.083	0.04	0.158	0.059	0.038	0.167	0.143	0.136	0.02	0.036	0.095	0	0.031	0	0.103	0.078	0.111	0.02	0.152	0.05	0	0.114	0.072	0.106	0.115	0.037	0.056	0.133	ENSG00000169641	utr3_0	0.131167	0.06645	-0.0647167	0.0438037	LUZP1	0.0464341
chr1_24481281	-	0.1535	0.1535	0.1535	0.056	0.1535	0.1535	0.1535	0.1535	0	0.1535	0.1535	0.109	0.1535	0.333	0.133	0.154	0.143	0.167	0.167	0.273	0.0638462	0.0638462	0	0.091	0.0638462	0	0.0638462	0.067	0.083	0.0638462	0.0638462	0	0.0638462	0	0.056	0.154	0.059	0	0.059	0.261	ENSG00000185436	utr3_0	0.1535	0.0638462	-0.0896538	0.000315296	IFNLR1	-1.22935
chr1_24481288	-	0.2519	0.2519	0.2519	0.077	0.2519	0.2519	0.2519	0.2519	0.167	0.2519	0.2519	0.304	0.2519	0.389	0.267	0.167	0.343	0.225	0.125	0.455	0.146846	0.146846	0	0.136	0.146846	0	0.146846	0.067	0.083	0.146846	0.146846	0.083	0.146846	0	0.25	0.154	0.188	0.25	0.176	0.522	ENSG00000185436	utr3_0	0.2519	0.146846	-0.105054	0.00109778	IFNLR1	-1.22935
chr1_24481289	-	0.2792	0.2792	0.2792	0.077	0.2792	0.2792	0.2792	0.2792	0.167	0.2792	0.2792	0.304	0.2792	0.389	0.267	0.182	0.343	0.316	0.292	0.455	0.179231	0.179231	0	0.227	0.179231	0	0.179231	0.133	0.083	0.179231	0.179231	0.083	0.179231	0.067	0.278	0.192	0.188	0.292	0.265	0.522	ENSG00000185436	utr3_0	0.2792	0.179231	-0.0999692	0.00209381	IFNLR1	-1.22935
chr1_24481290	-	0.2761	0.2761	0.2761	0.077	0.2761	0.2761	0.2761	0.2761	0.167	0.2761	0.2761	0.326	0.2761	0.389	0.267	0.182	0.371	0.3	0.227	0.455	0.184154	0.184154	0	0.318	0.184154	0	0.184154	0.133	0.083	0.184154	0.184154	0.083	0.184154	0.067	0.25	0.192	0.188	0.25	0.265	0.565	ENSG00000185436	utr3_0	0.2761	0.184154	-0.0919462	0.00690485	IFNLR1	-1.22935
chr1_24481292	-	0.3024	0.3024	0.3024	0.077	0.3024	0.3024	0.3024	0.3024	0.25	0.3024	0.3024	0.37	0.3024	0.471	0.267	0.1	0.412	0.395	0.227	0.455	0.215769	0.215769	0	0.318	0.215769	0	0.215769	0.133	0.167	0.215769	0.215769	0.083	0.215769	0.071	0.314	0.292	0.267	0.286	0.265	0.609	ENSG00000185436	utr3_0	0.3024	0.215769	-0.0866308	0.0295458	IFNLR1	-1.22935
chr1_24481298	-	0.3414	0.3414	0.3414	0.077	0.3414	0.3414	0.3414	0.3414	0.333	0.3414	0.3414	0.378	0.3414	0.562	0.233	0.2	0.406	0.351	0.238	0.636	0.234154	0.234154	0	0.318	0.234154	0	0.234154	0.2	0.167	0.234154	0.234154	0.083	0.234154	0.077	0.257	0.32	0.333	0.35	0.303	0.636	ENSG00000185436	utr3_0	0.3414	0.234154	-0.107246	0.0107719	IFNLR1	-1.22935
chr1_24481299	-	0.3402	0.3402	0.3402	0.077	0.3402	0.3402	0.3402	0.3402	0.333	0.3402	0.3402	0.4	0.3402	0.562	0.233	0.2	0.375	0.359	0.227	0.636	0.232615	0.232615	0	0.318	0.232615	0	0.232615	0.2	0.167	0.232615	0.232615	0.091	0.232615	0.077	0.229	0.28	0.4	0.35	0.303	0.609	ENSG00000185436	utr3_0	0.3402	0.232615	-0.107585	0.00489358	IFNLR1	-1.22935
chr1_247263332	-	0	0.625	0.182333	0.182333	0	0.154	0.182	0.182333	0.235	0.444	0.182333	0.059	0	0.182333	0.172	0.067	0.25	0.182333	0.182333	0.182333	0	0.16	0	0.322929	0.322929	0.609	0.438	0.217	0.457	0.322929	0.322929	0.483	0.322929	0.4	0.348	0.422	0.322929	0.357	0.262	0.368	ENSG00000188295	utr3_0	0.182333	0.322929	0.140595	0.01122	ZNF669	0.761773
chr1_247263335	-	0	0.625	0.204333	0.204333	0	0.25	0.182	0.204333	0.25	0.5	0.204333	0.062	0	0.204333	0.2	0.133	0.25	0.204333	0.204333	0.204333	0.364	0.031	0	0.333286	0.333286	0.609	0.412	0.208	0.375	0.333286	0.333286	0.483	0.333286	0.414	0.375	0.435	0.333286	0.321	0.286	0.353	ENSG00000188295	utr3_0	0.204333	0.333286	0.128952	0.0152223	ZNF669	0.761773
chr1_247263343	-	0	0.625	0.226417	0.226417	0	0.154	0.182	0.226417	0.25	0.5	0.226417	0.062	0.154	0.226417	0.226	0.286	0.278	0.226417	0.226417	0.226417	0	0.031	0	0.309286	0.309286	0.609	0.543	0.24	0.37	0.309286	0.309286	0.444	0.309286	0.375	0.37	0.395	0.309286	0.321	0.279	0.353	ENSG00000188295	utr3_0	0.226417	0.309286	0.082869	0.048602	ZNF669	0.761773
chr1_247263345	-	0	0.625	0.242167	0.242167	0	0.125	0.455	0.242167	0.308	0.5	0.242167	0.059	0.154	0.242167	0.172	0.214	0.294	0.242167	0.242167	0.242167	0	0.125	0	0.341571	0.341571	0.609	0.571	0.25	0.409	0.341571	0.341571	0.519	0.341571	0.429	0.378	0.476	0.341571	0.321	0.283	0.412	ENSG00000188295	utr3_0	0.242167	0.341571	0.0994048	0.0329205	ZNF669	0.761773
chr1_26143127	+	0.0312	0	0.0312	0.0312	0.0312	0	0.0312	0.0312	0	0.0312	0.0312	0.12	0	0.0312	0	0.118	0.074	0	0	0.0312	0.235	0.118	0.0836875	0.357	0.0836875	0.0836875	0	0.05	0.192	0.0836875	0.133	0.093	0	0	0.039	0.043	0	0.053	0.026	0	ENSG00000162430	utr3_0	0.0312	0.0836875	0.0524875	0.0362342	SEPN1	0.245066
chr1_26143128	+	0.0275	0	0.0275	0.0275	0.0275	0	0.0275	0.0275	0	0.0275	0.0275	0.08	0	0.0275	0	0.118	0.077	0	0	0.0275	0.235	0.118	0.0849375	0.357	0.0849375	0.0849375	0	0.047	0.192	0.0849375	0.133	0.074	0	0.032	0.039	0.064	0	0.04	0.028	0	ENSG00000162430	utr3_0	0.0275	0.0849375	0.0574375	0.0125504	SEPN1	0.245066
chr1_27633594	+	0	0	0	0	0	0	0	0.0772105	0.139	0.05	0.333	0	0	0.136	0.065	0.095	0.094	0.065	0.182	0.308	0	0	0	0	0	0	0	0.053	0.062	0	0.133	0	0	0	0.017	0.019	0.125	0	0.067	0	ENSG00000142784	utr3_0	0.0772105	0.0238	-0.0534105	0.00584708	WDTC1	-0.416535
chr1_28298076	-	0	0.113538	0.113538	0.113538	0.113538	0.2	0.113538	0.113538	0.091	0.273	0.235	0.194	0.1	0.113538	0.029	0	0.111	0.1	0	0.143	0	0	0	0.056	0.1	0	0.034	0.081	0.118	0	0.0532632	0.036	0.031	0.053	0.133	0.026	0.2	0.022	0.077	0.045	ENSG00000158161	utr3_0	0.113538	0.0532632	-0.0602753	0.0195809	EYA3	0.13354
chr1_28300556	-	0.0512	0.0512	0.512	0.0512	0.0512	0	0	0.0512	0	0.0512	0.0512	0	0	0.0512	0.0512	0	0	0	0	0.0512	0	0	0	0	0	0	0	0	0	0	0	0	0	0	0	0	0	0	0	0	ENSG00000158161	utr3_0	0.0512	0	-0.0512	0.00134064	EYA3	0.13354
chr1_28862519	+	0.462	0	0.131615	0	0.131615	0.131615	0.131615	0.131615	0.091	0	0.131615	0.077	0.2	0.278	0.107	0.154	0.04	0.211	0.091	0.131615	0.0605882	0	0	0	0.0605882	0.429	0.08	0.137	0.036	0.0605882	0	0	0	0	0	0.116	0.091	0.059	0.023	0.059	ENSG00000180198	cds_5	0.131615	0.0605882	-0.0710271	0.0108343	RCC1	0.740554
chr1_29041898	+	0	0.0355	0.0355	0.0355	0	0	0.0355	0.0355	0	0.083	0.0355	0.118	0.0355	0.154	0.0355	0	0	0	0.0355	0.0355	0.1238	0	0.1238	0.4	0.1238	0.27	0.1238	0.111	0.231	0	0.056	0.08	0.1	0	0.15	0.077	0.1238	0.2	0.182	0	ENSG00000162419	utr3_0	0.0355	0.1238	0.0883	0.00715896	GMEB1	0.112284
chr1_29042337	+	0.266909	0.266909	0	0.266909	0	0.333	0.4	0.266909	0.571	0.2	0.4	0.125	0.266909	0.385	0.172	0.266909	0.35	0.266909	0.266909	0.266909	0	0	0.490929	0.490929	0.490929	0.857	0.727	0.533	0.15	0.490929	0.5	0.684	0.490929	0.385	0.636	0.522	0.490929	0.462	0.5	0.917	ENSG00000162419	utr3_0	0.266909	0.490929	0.224019	0.0112118	GMEB1	0.112284
chr1_29042339	+	0.267909	0.267909	0	0.267909	0	0.429	0.4	0.267909	0.571	0	0.4	0.125	0.267909	0.385	0.161	0.267909	0.476	0.267909	0.267909	0.267909	0	0	0.437333	0.437333	0	0.857	0.727	0.533	0.15	0.437333	0.5	0.526	0.437333	0.417	0.528	0.462	0.437333	0.462	0.481	0.917	ENSG00000162419	utr3_0	0.267909	0.437333	0.169424	0.0217484	GMEB1	0.112284
chr1_29042343	+	0.267182	0.267182	0	0.267182	0	0.429	0.4	0.267182	0.571	0.167	0.4	0.125	0.267182	0.385	0.129	0.267182	0.333	0.267182	0.267182	0.267182	0	0	0.4368	0.4368	0	0.857	0.727	0.467	0.15	0.4368	0.5	0.579	0.4368	0.308	0.583	0.5	0.4368	0.5	0.464	0.917	ENSG00000162419	utr3_0	0.267182	0.4368	0.169618	0.017537	GMEB1	0.112284
chr1_29042344	+	0.267182	0.267182	0	0.267182	0	0.429	0.4	0.267182	0.571	0.167	0.4	0.125	0.267182	0.385	0.129	0.267182	0.333	0.267182	0.267182	0.267182	0	0	0.4396	0.4396	0	0.857	0.727	0.467	0.15	0.4396	0.5	0.579	0.4396	0.308	0.632	0.481	0.4396	0.562	0.414	0.917	ENSG00000162419	utr3_0	0.267182	0.4396	0.172418	0.0140779	GMEB1	0.112284
chr1_29042351	+	0.233	0.233	0	0.233	0	0.308	0.4	0.233	0.571	0.167	0.2	0.08	0.233	0.357	0.194	0.233	0.286	0.233	0.233	0.233	0	0	0.2	0.3775	0	0.514	0.727	0.5	0.19	0.3775	0.5	0.55	0.3775	0.214	0.5	0.462	0.3775	0.529	0.321	0.833	ENSG00000162419	utr3_0	0.233	0.3775	0.1445	0.0297414	GMEB1	0.112284
chr1_29042352	+	0.226455	0.226455	0	0.226455	0	0.286	0.4	0.226455	0.571	0.167	0.2	0.12	0.226455	0.267	0.194	0.226455	0.286	0.226455	0.226455	0.226455	0	0	0.2	0.4075	0	0.882	0.727	0.5	0.19	0.4075	0.545	0.571	0.4075	0.214	0.488	0.462	0.4075	0.529	0.379	0.833	ENSG00000162419	utr3_0	0.226455	0.4075	0.181045	0.01122	GMEB1	0.112284
chr1_29042353	+	0.229	0.229	0	0.229	0	0.286	0.4	0.229	0.571	0.167	0.2	0.12	0.229	0.267	0.258	0.229	0.25	0.229	0.229	0.229	0	0	0.2	0.419625	0	0.886	0.727	0.533	0.261	0.419625	0.5	0.571	0.419625	0.214	0.545	0.44	0.419625	0.529	0.379	0.929	ENSG00000162419	utr3_0	0.229	0.419625	0.190625	0.0125772	GMEB1	0.112284
chr1_29042356	+	0.155364	0.155364	0	0.155364	0	0.286	0.3	0.155364	0.286	0.167	0.2	0.04	0.155364	0.133	0.097	0.155364	0.2	0.155364	0.155364	0.155364	0	0	0	0.295375	0	0.886	0.3	0.533	0.217	0.295375	0.417	0.4	0.295375	0.2	0.372	0.269	0.295375	0.294	0.267	0.571	ENSG00000162419	utr3_0	0.155364	0.295375	0.140011	0.0112995	GMEB1	0.112284
chr1_29042358	+	0.165727	0.165727	0	0.165727	0	0.286	0.3	0.165727	0.5	0.167	0.1	0.04	0.165727	0.133	0.097	0.165727	0.2	0.165727	0.165727	0.165727	0	0	0	0.292875	0	0.886	0.273	0.533	0.217	0.292875	0.417	0.381	0.292875	0.2	0.364	0.333	0.292875	0.278	0.233	0.571	ENSG00000162419	utr3_0	0.165727	0.292875	0.127148	0.0221996	GMEB1	0.112284
chr1_29042368	+	0.2808	0.2808	0	0.5	0	0.357	0.4	0.2808	0.688	0.2808	0.2808	0.1	0.2808	0.385	0.167	0.2808	0.211	0.2808	0.2808	0.2808	0.3998	0.167	0.2	0.25	0	0.882	0.3998	0.333	0.467	0.3998	0.4	0.565	0.3998	0.267	0.476	0.5	0.3998	0.5	0.419	0.571	ENSG00000162419	utr3_0	0.2808	0.3998	0.119	0.0195315	GMEB1	0.112284
chr1_29042510	+	0	0	0	0.1	0	0.25	0.714	0.253667	0.6	0.357	0.5	0.189	0.253667	0.391	0.167	0.253667	0.387	0.15	0.253667	0.253667	0.148	0	0.214	0.389	0.036	0.346053	0.615	0.404	0.316	0.067	0.8	0.342	0.583	0.381	0.432	0.273	0.312	0.438	0.425	0.4	ENSG00000162419	utr3_0	0.253667	0.346053	0.092386	0.0329382	GMEB1	0.112284
chr1_29042516	+	0.067	0	0	0.182	0	0.4	0.522	0.252733	0.621	0.312	0.471	0.193	0.252733	0.375	0.103	0.252733	0.345	0.2	0.252733	0.252733	0.143	0	0.222	0.474	0.033	0.351263	0.538	0.453	0.368	0.067	0.636	0.275	0.583	0.429	0.413	0.382	0.357	0.438	0.425	0.438	ENSG00000162419	utr3_0	0.252733	0.351263	0.0985298	0.0157555	GMEB1	0.112284
chr1_29042577	+	0	0	0	0	0.011	0.333	0.286	0.176895	0.378	0.419	0.318	0.063	0.056	0.242	0.054	0	0.184	0.382	0.4	0.235	0.135	0.167	0.105	0.204	0.015	0.244211	0.192	0.205	0.5	0.333	0.467	0.245	0.333	0.278	0.303	0.339	0.036	0.25	0.375	0.158	ENSG00000162419	utr3_0	0.176895	0.244211	0.0673158	0.0478575	GMEB1	0.112284
chr1_29043748	+	0.284	0	0.284	0.385	0	0.538	0.583	0.284	0.591	0.284	0.284	0.176	0.083	0.284	0.077	0.284	0.591	0.1	0.284	0.284	0.414056	0.062	0.538	0.478	0	1	0.35	0.362	0.588	1	0.414056	0.304	0.25	0.409	0.211	0.421	0.25	0.333	0.462	0.435	ENSG00000162419	utr3_0	0.284	0.414056	0.130056	0.0112282	GMEB1	0.112284
chr1_29043770	+	0.249727	0	0.249727	0.263	0	0.286	0.438	0.249727	0.407	0.353	0.249727	0.15	0.249727	0.249727	0.2	0.249727	0.286	0.249727	0.364	0.249727	0.340333	0	0.176	0.435	0.038	0.765	0.296	0.302	0.238	1	0.340333	0.355	0.211	0.312	0.22	0.444	0.25	0.333	0.318	0.433	ENSG00000162419	utr3_0	0.249727	0.340333	0.0906061	0.0401154	GMEB1	0.112284
chr1_29043789	+	0.201846	0	0.201846	0.158	0	0.409	0.278	0.201846	0.357	0.333	0.3	0	0.201846	0.182	0.053	0.201846	0.19	0.201846	0.364	0.201846	0	0.167	0.188	0.391	0.286	0.545	0.241	0.326	0.217	1	0.332	0.242	0.105	0.368	0.25	0.323	0.412	0.312	0.435	0.5	ENSG00000162419	utr3_0	0.201846	0.332	0.130154	0.00718917	GMEB1	0.112284
chr1_29043792	+	0.0586154	0	0.0586154	0	0	0.182	0.056	0.0586154	0.107	0.222	0.1	0	0.0586154	0	0	0.0586154	0.095	0.0586154	0	0.0586154	0	0	0	0.261	0	0.364	0	0.146	0.13	0.75	0.149105	0.031	0.053	0.105	0.122	0.097	0.059	0.176	0.239	0.3	ENSG00000162419	utr3_0	0.0586154	0.149105	0.0904899	0.0138594	GMEB1	0.112284
chr1_29043793	+	0.0465385	0	0.0465385	0	0	0.136	0	0.0465385	0.107	0.167	0.1	0	0.0465385	0	0	0.0465385	0.095	0.0465385	0	0.0465385	0	0.056	0	0.273	0	0.364	0	0.122	0.087	0.75	0.138526	0.032	0.1	0.054	0.098	0.065	0.059	0.118	0.178	0.276	ENSG00000162419	utr3_0	0.0465385	0.138526	0.0919879	0.0037742	GMEB1	0.112284
chr1_29043800	+	0.00623077	0	0.00623077	0	0	0.045	0	0.00623077	0.036	0	0	0	0.00623077	0	0	0.00623077	0	0.00623077	0	0.00623077	0	0	0	0.261	0	0.364	0	0.021	0.043	0.75	0.106579	0	0.05	0.026	0.05	0	0.062	0.176	0.022	0.2	ENSG00000162419	utr3_0	0.00623077	0.106579	0.100348	0.0013362	GMEB1	0.112284
chr1_29043928	+	0.0289167	0.0289167	0.0289167	0	0.0289167	0.04	0.13	0.0289167	0.05	0	0	0	0.0289167	0.077	0.05	0	0	0	0.0289167	0.0289167	0.0817647	0.042	0	0.375	0.0817647	0	0	0.021	0.25	0.0817647	0.167	0.056	0	0.115	0.113	0.05	0	0	0.081	0.12	ENSG00000162419	utr3_0	0.0289167	0.0817647	0.052848	0.0138481	GMEB1	0.112284
chr1_29043957	+	0.423	0.423	0.423	0.2	0.423	0.346	0.567	0.423	0.778	0.577	0.312	0.167	0.423	0.529	0.3	0.545	0.455	0.3	0.423	0.423	0.542389	0.154	0.524	0.667	0.542389	0.32	0.45	0.528	0.568	0.885	0.667	0.512	0.538	0.731	0.431	0.523	0.357	0.583	0.565	0.76	ENSG00000162419	utr3_0	0.423	0.542389	0.119389	0.0152312	GMEB1	0.112284
chr1_29043959	+	0.421333	0.421333	0.421333	0.2	0.421333	0.37	0.567	0.421333	0.778	0.577	0.375	0.208	0.421333	0.529	0.2	0.545	0.391	0.316	0.421333	0.421333	0.530333	0.154	0.524	0.667	0.530333	0.32	0.45	0.537	0.541	0.577	0.6	0.511	0.538	0.731	0.463	0.578	0.438	0.583	0.574	0.76	ENSG00000162419	utr3_0	0.421333	0.530333	0.109	0.0297579	GMEB1	0.112284
chr1_29043960	+	0.418833	0.418833	0.418833	0.2	0.418833	0.321	0.581	0.418833	0.778	0.577	0.375	0.125	0.418833	0.529	0.304	0.545	0.391	0.3	0.418833	0.418833	0.564389	0.16	0.63	0.667	0.564389	0.32	0.45	0.537	0.568	0.885	0.667	0.511	0.643	0.692	0.471	0.545	0.438	0.615	0.6	0.76	ENSG00000162419	utr3_0	0.418833	0.564389	0.145556	0.00700726	GMEB1	0.112284
chr1_29043961	+	0.428167	0.428167	0.428167	0.3	0.428167	0.321	0.548	0.428167	0.786	0.577	0.375	0.208	0.428167	0.529	0.391	0.455	0.348	0.3	0.428167	0.428167	0.543833	0.154	0.63	0.667	0.543833	0.32	0.45	0.556	0.59	0.577	0.6	0.511	0.533	0.724	0.448	0.568	0.467	0.654	0.58	0.76	ENSG00000162419	utr3_0	0.428167	0.543833	0.115667	0.010002	GMEB1	0.112284
chr1_29043977	+	0.4225	0.4225	0.4225	0.4225	1	0.364	0.31	0.4225	0.321	0.444	0.4	0.25	0.4225	0.5	0.273	0.417	0.391	0.4	0.4225	0.4225	1	0.222	0.8	0.722	0.519737	0.533	0.429	0.463	0.583	0.577	0.533	0.22	0.571	0.5	0.436	0.526	0.267	0.542	0.431	0.52	ENSG00000162419	utr3_0	0.4225	0.519737	0.0972368	0.0297745	GMEB1	0.112284
chr1_29043981	+	0.48425	0.48425	0.48425	0.48425	1	0.417	0.429	0.48425	0.579	0.519	0.312	0.292	0.48425	0.5	0.318	0.5	0.478	0.467	0.48425	0.48425	1	0.222	0.5	0.833	0.560316	0.533	0.455	0.552	0.583	0.719	0.571	0.34	0.5	0.606	0.463	0.634	0.533	0.545	0.442	0.615	ENSG00000162419	utr3_0	0.48425	0.560316	0.0760658	0.0168714	GMEB1	0.112284
chr1_29043987	+	0.465667	0.465667	0.465667	0.465667	1	0.417	0.414	0.465667	0.579	0.52	0.375	0.273	0.465667	0.529	0.136	0.429	0.478	0.438	0.465667	0.465667	1	0.056	0.5	0.833	0.555053	0.533	0.524	0.534	0.548	0.656	0.429	0.294	0.667	0.676	0.519	0.565	0.667	0.455	0.423	0.667	ENSG00000162419	utr3_0	0.465667	0.555053	0.089386	0.0250808	GMEB1	0.112284
chr1_29043988	+	0.46025	0.46025	0.46025	0.46025	1	0.417	0.414	0.46025	0.579	0.5	0.375	0.25	0.46025	0.5	0.143	0.429	0.478	0.438	0.46025	0.46025	1	0.056	0.5	0.833	0.565368	0.533	0.524	0.542	0.548	0.906	0.429	0.288	0.571	0.618	0.519	0.556	0.722	0.455	0.462	0.68	ENSG00000162419	utr3_0	0.46025	0.565368	0.105118	0.0137413	GMEB1	0.112284
chr1_29043993	+	0.337846	0.337846	0	0.337846	0.35	0.375	0.3	0.337846	0.474	0.5	0.375	0.417	0.337846	0.529	0.045	0.214	0.375	0.438	0.337846	0.337846	0	0.056	0.455	0.778	0.455	0.548	0.476	0.475	0.5	0.906	0.429	0.226	0.6	0.5	0.296	0.532	0.526	0.417	0.385	0.68	ENSG00000162419	utr3_0	0.337846	0.462	0.124154	0.0250935	GMEB1	0.112284
chr1_29444876	+	0	0.103	0	0.118	0.136	0.11	0.195	0.0781579	0.09	0.085	0.078	0.098	0.039	0.099	0.103	0.025	0.029	0.052	0.053	0.072	0.108	0.04	0.182	0.073	0.085	0.261	0.144	0.113	0.107	0.5	0.188	0.121	0.105	0.132	0.112	0.052	0.033	0.08	0.051	0.109	ENSG00000159023	utr3_1	0.0781579	0.1298	0.0516421	0.0438037	EPB41	-0.260684
chr1_29486439	-	0.081	0	0.164	0	0	0	0	0.0302222	0	0	0.0302222	0.023	0.111	0	0.053	0	0.053	0.059	0	0	0.114059	0.154	0.045	0	0.312	0.114059	0.121	0.051	0.176	0.091	0	0.114059	0.2	0.1	0.062	0.1	0.105	0.128	0	0.294	ENSG00000116350	utr3_2	0.0302222	0.114059	0.0838366	0.00246905	SRSF4	-0.536127
chr1_32134404	-	0.444	0.8	0.338071	0.5	0.444	0.842	0.338071	0.338071	0.214	0.067	0.338071	0.311	0.4	0.091	0.077	0.158	0.15	0.338071	0.338071	0.235	0.096	0.167538	0.143	0.222	0.194	0.177	0.167538	0.098	0.15	0	0.214	0.167538	0.2	0.333	0.289	0.167538	0.062	0.167538	0.167538	0.167538	ENSG00000084636	cds_21	0.338071	0.167538	-0.170533	0.00453585	COL16A1	0.407719
chr1_32134405	-	0.444	0.8	0.337769	0.545	0.457	0.833	0.337769	0.337769	0.267	0.083	0.337769	0.283	0.337769	0.091	0.077	0.118	0.143	0.337769	0.337769	0.25	0.1	0.191833	0.16	0.25	0.2	0.242	0.191833	0.1	0.143	0.191833	0.231	0.191833	0.2	0.333	0.281	0.191833	0.062	0.191833	0.191833	0.191833	ENSG00000084636	cds_21	0.337769	0.191833	-0.145936	0.00997046	COL16A1	0.407719
chr1_33207707	+	0.148	0	0.191538	0.7	0	0.182	0.191538	0.191538	0.292	0.191538	0.191538	0.091	0.191538	0.067	0.05	0.211	0.294	0.273	0.191538	0.182	0.202	0.21	0.229	0.304	0.231	0.314	0.467	0.276	0.275	0.911	0.467	0.22	0.26	0.238	0.215	0.258	0.368	0.279	0.257	0.154	ENSG00000162522	cds_0	0.191538	0.30675	0.115212	0.00249284	KIAA1522	1.02243
chr1_33207713	+	0.148	0	0.205385	0.7	0	0.273	0.205385	0.205385	0.273	0.205385	0.205385	0.136	0.205385	0.062	0.045	0.2	0.294	0.357	0.205385	0.182	0.11	0.226	0.286	0.292	0.231	0.314	0.471	0.282	0.34	0.911	0.432	0.22	0.189	0.308	0.206	0.24	0.316	0.3	0.263	0.172	ENSG00000162522	cds_0	0.205385	0.30545	0.100065	0.00718917	KIAA1522	1.02243
chr1_33207714	+	0.138	0	0.197846	0.7	0	0.273	0.197846	0.197846	0.273	0.197846	0.197846	0.042	0.197846	0.067	0.095	0.2	0.294	0.308	0.197846	0.182	0.112	0.23	0.178	0.385	0.231	0.314	0.471	0.293	0.354	0.911	0.421	0.158	0.208	0.256	0.206	0.25	0.316	0.302	0.241	0.138	ENSG00000162522	cds_0	0.197846	0.29875	0.100904	0.00999639	KIAA1522	1.02243
chr1_33430000	-	0.37	0	0.1255	0.1255	0	0.1255	0.1255	0.1255	0.1255	0.1255	0.2	0.118	0.1255	0.048	0.375	0.1255	0	0.053	0.1255	0.091	0.107	0	0.0677333	0	0	0.0677333	0.083	0.095	0.105	0	0.211	0.0677333	0	0.0677333	0.061	0.172	0.0677333	0	0.182	0	ENSG00000116514	cds_8	0.1255	0.0677333	-0.0577667	0.0155856	RNF19B	0.329162
chr1_33430003	-	0.357	0	0.1255	0.1255	0	0.1255	0.1255	0.1255	0.1255	0.1255	0.2	0.167	0.1255	0	0.375	0.1255	0	0.056	0.1255	0.1	0.107	0.091	0.0608	0	0	0.0608	0.091	0	0.158	0	0.125	0.0608	0	0.0608	0.032	0.158	0.0608	0	0.091	0.059	ENSG00000116514	cds_8	0.1255	0.0608	-0.0647	0.00880701	RNF19B	0.329162
chr1_35899956	-	0.118	0.008	0	0.083	0	0.106	0.13	0.0847368	0.084	0.076	0.115	0.064	0.049	0.045	0.105	0.057	0.222	0.145	0.125	0.078	0.091	0.17	0.139	0.042	0.035	0.157	0.152	0.194	0.191	0.085	0.061	0.039	0.19	0.13	0.132	0.183	0.118	0.131	0.191	0.283	ENSG00000142687	utr3_0	0.0847368	0.1357	0.0509632	0.0186749	KIAA0319L	-0.105316
chr1_36030974	+	0.028	0.177	0	0.244	0.204	0.06	0.444	0.142316	0.125	0.176	0.226	0.082	0.083	0.147	0.185	0.154	0.098	0.071	0	0.2	0.076	0.315	0.401	0.346	0.322	0.167	0.28	0.287	0.204	0.293	0.595	0.193	0.286	0.17	0.096	0.086	0.184	0.305	0.136	0.2	ENSG00000020129	cds_6	0.142316	0.2471	0.104784	0.00427403	NCDN	0.453958
chr1_40366773	-	0	0.116	0	0.152	0	0.094	0.198	0.137474	0.196	0.105	0.143	0.202	0.192	0.077	0.337	0.033	0.2	0.224	0.214	0.129	0.48	0.362	0.285	0.247	0.403	0.113	0.232053	0.346	0.188	0.167	0.125	0.164	0.111	0.233	0.286	0.18	0.129	0.205	0.075	0.31	ENSG00000116990	cds_1	0.137474	0.232053	0.0945789	0.0438037	MYCL1	-0.822985
chr1_40839676	+	0	0	0	0	0.467	0.0905	0.0905	0.0905	0.043	0.0905	0.4	0.118	0	0.034	0.029	0	0.037	0.053	0.267	0	0.152111	0	0.111	0.136	0.333	0.375	0.125	0.098	0.294	0.152111	0.281	0.122	0.085	0.182	0.077	0.119	0.071	0.129	0.147	0.053	ENSG00000084070	utr5_0	0.0905	0.152111	0.0616111	0.0229712	SMAP2	-0.27325
chr1_40839677	+	0	0	0	0.059	0.467	0.143937	0.143937	0.143937	0.13	0.143937	0.4	0.182	0.053	0.103	0.061	0.167	0.185	0.184	0.235	0.077	0.234944	0	0.158	0.045	0.594	0.366	0.5	0.17	0.294	0.234944	0.323	0.176	0.224	0.136	0.231	0.19	0.071	0.29	0.333	0.128	ENSG00000084070	utr5_0	0.143937	0.234944	0.0910069	0.0029021	SMAP2	-0.27325
chr1_40839678	+	0	0	0	0.222	0.467	0.177437	0.177437	0.177437	0.13	0.177437	0.4	0.176	0.056	0.103	0.088	0.167	0.231	0.351	0.294	0.154	0.236722	0	0.143	0.091	0.424	0.366	0.312	0.17	0.294	0.236722	0.344	0.2	0.213	0.182	0.308	0.238	0.154	0.29	0.353	0.179	ENSG00000084070	utr5_0	0.177437	0.236722	0.0592847	0.0268756	SMAP2	-0.27325
chr1_40839679	+	0	0	0	0.167	0.467	0.184812	0.184812	0.184812	0.13	0.184812	0.4	0.2	0.056	0.167	0.176	0.167	0.222	0.378	0.294	0.133	0.272278	0	0.143	0.091	0.636	0.366	0.5	0.208	0.312	0.272278	0.4	0.24	0.265	0.217	0.28	0.244	0.143	0.312	0.412	0.132	ENSG00000084070	utr5_0	0.184812	0.272278	0.0874653	0.00433702	SMAP2	-0.27325
chr1_40839681	+	0	0	0	0.167	0.5	0.166533	0.166533	0.166533	0.143	0.166533	0.166533	0.176	0.059	0.167	0.182	0.083	0.24	0.333	0.294	0.154	0.284722	0	0.15	0.364	0.457	0.366	0.5	0.224	0.4	0.284722	0.4	0.213	0.239	0.25	0.333	0.237	0.154	0.323	0.353	0.162	ENSG00000084070	utr5_0	0.166533	0.284722	0.118189	0.00111563	SMAP2	-0.27325
chr1_40839683	+	0	0	0	0.167	0.467	0.193188	0.193188	0.193188	0.143	0.193188	0.4	0.171	0.118	0.25	0.207	0.077	0.231	0.412	0.294	0.154	0.292667	0	0.167	0.364	0.6	0.366	0.286	0.211	0.357	0.292667	0.4	0.265	0.25	0.238	0.409	0.222	0.154	0.312	0.438	0.229	ENSG00000084070	utr5_0	0.193188	0.292667	0.0994792	0.00159182	SMAP2	-0.27325
chr1_40839694	+	0	0	0	0.097	0.467	0.2	0.167333	0.167333	0.111	0.188	0.15	0.167	0.143	0.135	0.167	0.167	0.286	0.25	0.273	0.211	0.158	0.037	0.125	0.364	0.415	0.395	0.292	0.196	0.227	0.571	0.367	0.269	0.288	0.094	0.258	0.174	0.143	0.227	0.3	0.244	ENSG00000084070	utr5_0	0.167333	0.2572	0.0898667	0.00573399	SMAP2	-0.27325
chr1_40839695	+	0	0	0	0.125	0.467	0.263	0.185778	0.185778	0.111	0.294	0.211	0.17	0.1	0.158	0.167	0.182	0.262	0.35	0.273	0.211	0.081	0.038	0.222	0.364	0.415	0.41	0.348	0.198	0.25	0.571	0.387	0.269	0.297	0.121	0.31	0.159	0.143	0.205	0.325	0.318	ENSG00000084070	utr5_0	0.185778	0.27155	0.0857722	0.00803443	SMAP2	-0.27325
chr1_40839700	+	0	0	0	0.097	0.429	0.3	0.183222	0.183222	0.156	0.176	0.211	0.182	0.2	0.206	0.19	0.071	0.261	0.308	0.3	0.211	0.083	0.042	0.217	0.381	0.565	0.444	0.455	0.214	0.185	0.545	0.379	0.354	0.281	0.2	0.333	0.245	0.125	0.286	0.421	0.279	ENSG00000084070	utr5_0	0.183222	0.3017	0.118478	0.00068061	SMAP2	-0.27325
chr1_43232347	-	0.339	0.158	0.325	0.283	0.185	0.132	0.189	0.222105	0.186	0.19	0.138	0.186	0.317	0.239	0.291	0.143	0.189	0.233	0.258	0.239	0.16	0.421	0.3	0.389	0.182	0.215	0.27	0.468	0.255	0.375	0.335	0.244	0.337	0.318	0.203	0.269	0.267	0.398	0.341	0.279	ENSG00000117385	cds_14	0.222105	0.3013	0.0791947	0.0064246	LEPRE1	0.384879
chr1_43747822	-	0	0	0.151	0.151	0.375	0.133	0.151	0.151	0	0.167	0.151	0.231	0.3	0.231	0.167	0.109	0.152	0.059	0.091	0.25	0.0845455	0.0845455	0.103	0.0845455	0.0845455	0.0845455	0.038	0.0845455	0.0845455	0.0845455	0.0845455	0.089	0.13	0.15	0.072	0.036	0	0.214	0.098	0	ENSG00000253313	utr3_0	0.151	0.0845455	-0.0664545	0.0436569	C1orf210	0.157438
chr1_43747830	-	0	0	0.1448	0.1448	0.353	0.172	0.1448	0.1448	0.1	0.172	0.1448	0.217	0.3	0.077	0.118	0.103	0.188	0.105	0.1	0.167	0.0703333	0.0703333	0.044	0.0703333	0.0703333	0.0703333	0	0	0.0703333	0.0703333	0.0703333	0.122	0.156	0.15	0.082	0.034	0	0.179	0.077	0	ENSG00000253313	utr3_0	0.1448	0.0703333	-0.0744667	0.00317456	C1orf210	0.157438
chr1_43747831	-	0	0	0.154933	0.154933	0.353	0.172	0.154933	0.154933	0.091	0.172	0.154933	0.217	0.3	0.231	0.118	0.086	0.212	0.105	0.1	0.167	0.07875	0.07875	0.074	0.07875	0.07875	0.07875	0	0.091	0.07875	0.07875	0.07875	0.124	0.156	0.1	0.087	0.037	0	0.148	0.128	0	ENSG00000253313	utr3_0	0.154933	0.07875	-0.0761833	0.00281367	C1orf210	0.157438
chr1_43747833	-	0	0	0.1396	0.1396	0.353	0.172	0.1396	0.1396	0.091	0.172	0.1396	0.304	0.25	0.091	0.118	0.07	0.212	0.105	0.1	0.056	0.08175	0.08175	0.074	0.08175	0.08175	0.08175	0	0.091	0.08175	0.08175	0.08175	0.128	0.14	0.105	0.074	0.037	0.062	0.167	0.103	0	ENSG00000253313	utr3_0	0.1396	0.08175	-0.05785	0.0137166	C1orf210	0.157438
chr1_43747834	-	0	0	0.141333	0.141333	0.375	0.034	0.141333	0.141333	0.1	0.241	0.141333	0.304	0.333	0.091	0.118	0.086	0.129	0.053	0.2	0.056	0.074	0.074	0.074	0.074	0.074	0.074	0	0.1	0.074	0.074	0.074	0.087	0.136	0.105	0.082	0.037	0	0.164	0.103	0	ENSG00000253313	utr3_0	0.141333	0.074	-0.0673333	0.0186235	C1orf210	0.157438
chr1_43747843	-	0	0	0.103643	0.103643	0.455	0.04	0.103643	0.103643	0.1	0.036	0.103643	0.261	0.176	0	0.118	0.036	0.167	0.062	0.103643	0	0.0475833	0.0475833	0	0.0475833	0.0475833	0.0475833	0.04	0.091	0.0475833	0.0475833	0.0475833	0.033	0.091	0.1	0.075	0	0	0.038	0.103	0	ENSG00000253313	utr3_0	0.103643	0.0475833	-0.0560595	0.0195686	C1orf210	0.157438
chr1_43747844	-	0	0	0.103357	0.103357	0.455	0.04	0.103357	0.103357	0.1	0.036	0.103357	0.261	0.176	0	0.118	0.035	0.167	0.059	0.103357	0	0.0485	0.0485	0	0.0485	0.0485	0.0485	0.04	0.091	0.0485	0.0485	0.0485	0.057	0.114	0.1	0.063	0	0	0.04	0.077	0	ENSG00000253313	utr3_0	0.103357	0.0485	-0.0548571	0.0140779	C1orf210	0.157438
chr1_43870102	+	0	0	0	0	0	0	0	0	0	0	0	0	0	0	0	0	0	0	0	0	0.0509375	0.158	0.333	0	0.0509375	0.091	0	0.233	0	0.0509375	0	0	0	0	0	0	0.0509375	0	0	0	ENSG00000198198	cds_3	0	0.0509375	0.0509375	0.0107115	SZT2	0.11247
chr1_45278142	+	0.143	0	0	0	0	0.067	0.1	0.067	0.167	0.167	0.067	0.05	0.1	0.067	0.027	0	0.118	0	0.067	0.133	0.25	0	0.139417	0	0.139417	0.056	0.139417	0.182	0.139417	0.139417	0.2	0.105	0.139417	0.25	0	0.139417	0.167	0.139417	0.167	0.296	ENSG00000222009	cds_4	0.067	0.139417	0.0724167	0.000992165	BTBD19	-0.733903
chr1_45278165	+	0	0	0	0	0	0.0734118	0.071	0.0734118	0.212	0.077	0.278	0.024	0.118	0.091	0.021	0.167	0.045	0.053	0.0734118	0.091	0.175	0	0.152667	0	0.056	0	0.152667	0.056	0.152667	0.152667	0.412	0.091	0.182	0.103	0.053	0.615	0.188	0.152667	0.148	0.211	ENSG00000222009	cds_4	0.0734118	0.152667	0.0792549	0.00213844	BTBD19	-0.733903
chr1_45975639	+	0.051	0.188	0.078	0.243	0.057	0.138	0.133	0.239105	0.31	0.341	0.255	0.31	0.186	0.411	0.136	0.286	0.347	0.373	0.238	0.462	0	0.308	0.293	0.393	0.147	0.047	0.076	0.317	0.419	0.396	0.29	0.435	0.507	0.38	0.34	0.306	0.355	0.345	0.344	0.436	ENSG00000132763	utr3_0	0.239105	0.3067	0.0675947	0.0152401	MMACHC	-0.713073
chr1_45975641	+	0.051	0.172	0.119	0.243	0.057	0.133	0.14	0.246474	0.332	0.406	0.264	0.33	0.174	0.437	0.101	0.27	0.362	0.39	0.25	0.452	0	0.333	0.31	0.348	0	0.048	0.076	0.33	0.46	0.399	0.324	0.435	0.514	0.38	0.413	0.338	0.346	0.347	0.333	0.451	ENSG00000132763	utr3_0	0.246474	0.30925	0.0627763	0.0400265	MMACHC	-0.713073
chr1_45975648	+	0.061	0.194	0.156	0.27	0.111	0.194	0.187	0.290842	0.371	0.42	0.356	0.363	0.191	0.497	0.154	0.377	0.392	0.411	0.333	0.488	0	0.333	0.375	0.487	0.222	0.05	0.093	0.341	0.452	0.611	0.355	0.496	0.569	0.444	0.514	0.39	0.398	0.409	0.379	0.517	ENSG00000132763	utr3_0	0.290842	0.37175	0.0809079	0.027621	MMACHC	-0.713073
chr1_45975654	+	0.143	0.198	0.097	0.183	0	0.108	0.128	0.248316	0.371	0.396	0.273	0.33	0.19	0.412	0.126	0.314	0.304	0.414	0.275	0.456	0	0.296	0.273	0.413	0.167	0.047	0.047	0.317	0.395	0.708	0.328	0.412	0.5	0.374	0.4	0.35	0.335	0.349	0.33	0.435	ENSG00000132763	utr3_0	0.248316	0.3238	0.0754842	0.0333249	MMACHC	-0.713073
chr1_48462516	-	0.094	0	0	0	0	0.071	0	0.0292667	0	0.0292667	0.0292667	0.091	0	0.037	0.023	0.0292667	0	0.032	0.091	0.0292667	0	0.0915385	0.353	0.083	0.0915385	0.137	0.0915385	0.0915385	0.0915385	0.389	0	0.069	0	0.037	0.052	0.0915385	0	0.0915385	0	0.07	ENSG00000204018	utr5_0	0.0292667	0.0915385	0.0622718	0.0243202	TRABD2B	-1.24718
chr1_54412085	+	0	0.170437	1	0.071	0	0.170437	0	0.170437	0.259	0.471	0.170437	0.115	0.143	0.091	0.067	0	0.12	0.059	0.231	0.1	0.39	0.333	0.255	0.206	0.231842	0.367	0.194	0.114	0.243	0.827	0.208	0.149	0.132	0.168	0.184	0.103	0.167	0.088	0.134	0.143	ENSG00000116212	utr5_0	0.170437	0.231842	0.0614046	0.0168809	LRRC42	1.09983
chr1_54412086	+	0	0.174125	1	0.071	0	0.174125	0	0.174125	0.296	0.529	0.174125	0.115	0.136	0.07	0.062	0	0.12	0.056	0.231	0.1	0.375	0.333	0.308	0.232	0.245789	0.367	0.194	0.143	0.243	0.827	0.25	0.138	0.222	0.187	0.163	0.153	0.167	0.105	0.12	0.143	ENSG00000116212	utr5_0	0.174125	0.245789	0.0716645	0.0123742	LRRC42	1.09983
chr1_54412087	+	0	0.172187	1	0.071	0	0.172187	0	0.172187	0.259	0.529	0.172187	0.115	0.136	0.071	0.062	0	0.125	0.056	0.231	0.1	0.366	0.333	0.192	0.225	0.235684	0.367	0.129	0.143	0.243	0.827	0.24	0.146	0.182	0.176	0.16	0.122	0.167	0.105	0.12	0.235	ENSG00000116212	utr5_0	0.172187	0.235684	0.0634967	0.00718917	LRRC42	1.09983
chr1_54412089	+	0	0.174813	1	0.071	0	0.174813	0	0.174813	0.259	0.529	0.174813	0.115	0.13	0.114	0.067	0	0.125	0.056	0.231	0.1	0.381	0.333	0.264	0.222	0.237316	0.393	0.194	0.143	0.25	0.827	0.24	0.143	0.145	0.182	0.16	0.14	0.176	0.053	0.12	0.143	ENSG00000116212	utr5_0	0.174813	0.237316	0.0625033	0.0137413	LRRC42	1.09983
chr1_54412090	+	0	0.179563	1	0.071	0	0.179563	0	0.179563	0.259	0.529	0.179563	0.115	0.136	0.091	0.125	0	0.16	0.056	0.231	0.1	0.381	0.333	0.264	0.222	0.239316	0.367	0.194	0.143	0.25	0.843	0.24	0.154	0.14	0.174	0.184	0.14	0.167	0.088	0.12	0.143	ENSG00000116212	utr5_0	0.179563	0.239316	0.0597533	0.0137413	LRRC42	1.09983
chr1_54412092	+	0	0.18125	1	0.071	0	0.18125	0	0.18125	0.269	0.529	0.18125	0.115	0.174	0.091	0.125	0	0.12	0.056	0.25	0.1	0.381	0.333	0.264	0.222	0.235474	0.367	0.194	0.129	0.25	0.827	0.2	0.141	0.14	0.182	0.16	0.121	0.167	0.105	0.12	0.171	ENSG00000116212	utr5_0	0.18125	0.235474	0.0542237	0.027621	LRRC42	1.09983
chr1_54412093	+	0	0.184	1	0.071	0	0.184	0	0.184	0.296	0.529	0.184	0.115	0.13	0.091	0.125	0	0.2	0.056	0.231	0.1	0.381	0.333	0.264	0.225	0.235368	0.367	0.194	0.116	0.243	0.827	0.2	0.141	0.179	0.182	0.102	0.122	0.167	0.107	0.122	0.2	ENSG00000116212	utr5_0	0.184	0.235368	0.0513684	0.0478575	LRRC42	1.09983
chr1_54412094	+	0	0.185875	1	0.071	0	0.185875	0	0.185875	0.346	0.529	0.185875	0.115	0.13	0.111	0.125	0	0.16	0.056	0.231	0.1	0.39	0.556	0.264	0.257	0.254211	0.367	0.194	0.114	0.257	0.827	0.2	0.152	0.143	0.188	0.146	0.143	0.167	0.088	0.127	0.25	ENSG00000116212	utr5_0	0.185875	0.254211	0.0683355	0.027621	LRRC42	1.09983
chr1_54635888	-	0.0794545	0.0794545	0	0.267	0	0	0.0794545	0.0794545	0.0794545	0.143	0.091	0	0.118	0.0794545	0.0794545	0	0.172	0.083	0.0794545	0.0794545	0	0.130059	0	0	0.091	0.321	0.171	0.044	0.130059	0.130059	0.308	0.167	0.167	0.185	0.24	0.083	0.143	0.1	0.1	0.091	ENSG00000248835	cds_0	0.0794545	0.130059	0.0506043	0.0297579	AL357673.1	-0.024965
chr1_54635894	-	0.0698182	0.0698182	0	0.226	0	0	0.0698182	0.0698182	0.0698182	0.071	0.091	0	0.118	0.0698182	0.0698182	0	0.185	0.077	0.0698182	0.0698182	0	0	0	0	0.087	0.31	0.154	0.044	0.083	0.126737	0.357	0.167	0.15	0.214	0.259	0.077	0.2	0.138	0.077	0.091	ENSG00000248835	cds_0	0.0698182	0.126737	0.0569187	0.0297579	AL357673.1	-0.024965
chr1_54636200	-	0	0	0	0	0.128231	0.357	0.25	0.128231	0.128231	0.128231	0.333	0.056	0	0.128231	0.091	0.128231	0.094	0.286	0.2	0.128231	0	0.0494	0	0	0	0.0494	0.074	0.111	0	0.0494	0	0.062	0.125	0	0.233	0	0.059	0.077	0.0494	0.0494	ENSG00000248835	cds_0	0.128231	0.0494	-0.0788308	0.0128071	AL357673.1	-0.024965
chr1_54636206	-	0	0	0	0	0.124308	0.385	0.3	0.124308	0.124308	0.124308	0.333	0	0	0.124308	0.091	0.124308	0.094	0.231	0.182	0.124308	0	0.0484667	0	0	0	0.0484667	0.069	0.069	0	0.0484667	0	0.059	0.061	0.08	0.25	0	0.056	0.083	0.0484667	0.0484667	ENSG00000248835	cds_0	0.124308	0.0484667	-0.075841	0.0215898	AL357673.1	-0.024965
chr1_54636213	-	0	0	0	0	0.0831429	0.3	0.188	0.0831429	0.0831429	0.0831429	0.1	0	0	0.0831429	0.077	0.0831429	0.115	0.15	0.143	0.091	0	0.0194375	0	0	0	0	0.029	0.031	0	0.0194375	0	0	0.053	0	0.167	0.031	0	0	0.0194375	0.0194375	ENSG00000248835	cds_0	0.0831429	0.0194375	-0.0637054	0.00609071	AL357673.1	-0.024965
chr1_55266341	-	0	0	0.0152727	0.0152727	0	0.0152727	0	0.0152727	0.077	0.0152727	0.0152727	0	0	0	0.0152727	0	0.091	0	0.0152727	0.0152727	0.072	0	0.145	0.024	0.077	0.0866667	0.062	0.059	0.235	0.0866667	0.267	0.0866667	0.075	0.0866667	0.033	0	0.0866667	0.118	0.038	0.095	ENSG00000006555	cds_6	0.0152727	0.0866667	0.0713939	0.000232432	TTC22	0.489314
chr1_55266342	-	0	0	0.0235455	0.0235455	0	0.0235455	0	0.0235455	0.077	0.0235455	0.0235455	0	0	0	0.0235455	0	0.182	0	0.0235455	0.0235455	0.071	0	0.143	0.024	0.077	0.079	0.062	0.059	0.171	0.079	0.267	0.079	0.077	0.079	0.033	0	0.079	0.029	0.077	0.095	ENSG00000006555	cds_6	0.0235455	0.079	0.0554545	0.00246319	TTC22	0.489314
chr1_55266345	-	0	0	0.0182	0.0182	0	0.0182	0	0.0182	0.0182	0	0.0182	0	0.0182	0	0.0182	0	0.182	0	0.0182	0.0182	0.075	0	0.143	0.025	0.077	0.0832	0.059	0.056	0.229	0.0832	0.267	0.0832	0.053	0.0832	0.033	0	0.0832	0.091	0.04	0.1	ENSG00000006555	cds_6	0.0182	0.0832	0.065	0.00212803	TTC22	0.489314
chr1_55266346	-	0	0	0.0182	0.0182	0	0.0182	0	0.0182	0.0182	0	0.0182	0	0.0182	0	0.0182	0	0.182	0	0.0182	0.0182	0.077	0	0.145	0.026	0.083	0.0761333	0.059	0.053	0.171	0.0761333	0.267	0.0761333	0.053	0.0761333	0.033	0	0.0761333	0.03	0.04	0.105	ENSG00000006555	cds_6	0.0182	0.0761333	0.0579333	0.00212543	TTC22	0.489314
chr1_62627049	+	0.318	0	0.101235	0.095	0.333	0.026	0.062	0.101235	0.043	0.071	0.101235	0.078	0.027	0.208	0	0.115	0.023	0.115	0.04	0.167	0	0.0458333	0	0	0	0	0.034	0.1	0.0458333	0	0.188	0.069	0.081	0.115	0.049	0.152	0	0.011	0	0.026	ENSG00000132849	utr3_0	0.101235	0.0458333	-0.055402	0.0478575	INADL	0.0341003
chr1_62627051	+	0.318	0	0.149235	0.381	0.333	0.024	0.061	0.149235	0.048	0.267	0.149235	0.096	0.135	0.292	0.065	0.143	0.023	0.111	0.08	0.16	0	0.0638333	0	0.042	0	0	0.079	0.098	0.0638333	0	0.188	0.081	0.135	0.113	0.119	0.188	0	0.032	0.024	0.05	ENSG00000132849	utr3_0	0.149235	0.0638333	-0.085402	0.0218017	INADL	0.0341003
chr1_62627052	+	0.318	0	0.153588	0.381	0.333	0.049	0.152	0.153588	0.143	0.133	0.153588	0.113	0.135	0.208	0.065	0.179	0.023	0.185	0.04	0.154	0.048	0.0850556	0	0	0	0	0.08	0.122	0.0850556	0.194	0.188	0.094	0.111	0.137	0.155	0.184	0.045	0.074	0.026	0.073	ENSG00000132849	utr3_0	0.153588	0.0850556	-0.0685327	0.0438037	INADL	0.0341003
chr1_62627053	+	0.591	0	0.228059	0.4	0.333	0.095	0.242	0.228059	0.143	0.4	0.228059	0.185	0.27	0.208	0.067	0.214	0.045	0.37	0.16	0.154	0.033	0.102333	0.04	0.062	0	0	0.08	0.2	0.102333	0	0.188	0.188	0.189	0.115	0.186	0.184	0.045	0.137	0.073	0.122	ENSG00000132849	utr3_0	0.228059	0.102333	-0.125725	0.00427403	INADL	0.0341003
chr1_62627057	+	0.591	0	0.164222	0.348	0.333	0.116	0.118	0.164222	0.107	0.062	0	0.155	0.143	0.192	0.054	0.179	0.093	0.214	0.037	0.214	0.023	0.0754444	0	0.053	0	0	0.088	0.163	0.0754444	0	0.176	0.101	0.136	0.118	0.138	0.154	0.043	0.067	0.05	0.048	ENSG00000132849	utr3_0	0.164222	0.0754444	-0.0887778	0.0206334	INADL	0.0341003
chr1_62627241	+	0	0	0	0	0.0282353	0	0.167	0.0282353	0.13	0.143	0	0	0	0	0	0.0282353	0.04	0	0	0	0	0	0.193	0.239	0.286	0.0882778	0	0	0.235	0.0882778	0	0.167	0	0.136	0.133	0.2	0	0	0	0	ENSG00000132849	utr3_0	0.0282353	0.0882778	0.0600425	0.0302259	INADL	0.0341003
chr1_62627255	+	0.167	0	0	0.25	0.189941	0.143	0.429	0.189941	0.211	0.375	0.364	0	0.167	0.278	0.185	0.189941	0.174	0	0.353	0.133	0.465	0.275562	0.315	0.27	0.275562	0.275562	0.245	0.257	0.125	0.275562	0.25	0.267	0.133	0.316	0.378	0.355	0.111	0.308	0.31	0.304	ENSG00000132849	utr3_0	0.189941	0.275562	0.0856213	0.0478575	INADL	0.0341003
chr1_62627256	+	0.167	0	0	0.25	0.193529	0.071	0.476	0.193529	0.211	0.312	0.455	0	0.167	0.222	0.192	0.193529	0.174	0.071	0.389	0.133	0.465	0.283062	0.309	0.27	0.283062	0.283062	0.226	0.257	0.125	0.283062	0.25	0.29	0.133	0.316	0.398	0.355	0.111	0.327	0.379	0.318	ENSG00000132849	utr3_0	0.193529	0.283062	0.0895331	0.0303651	INADL	0.0341003
chr1_62627259	+	0.167	0	0	0.25	0.239882	0.296	0.429	0.239882	0.263	0.5	0.455	0.034	0.25	0.278	0.222	0.239882	0.318	0.071	0.412	0.133	0.465	0.344813	0.34	0.46	0.344813	0.344813	0.321	0.343	0.375	0.344813	0.25	0.387	0.133	0.158	0.5	0.419	0.222	0.423	0.357	0.364	ENSG00000132849	utr3_0	0.239882	0.344813	0.10493	0.0400438	INADL	0.0341003
chr1_62627265	+	0.167	0.13	0	0.667	0.335765	0.5	0.5	0.335765	0.316	0.562	0.455	0.161	0.333	0.444	0.259	0.335765	0.364	0.071	0.579	0.2	0.465	0.4635	0.4	0.525	0.4635	0.4635	0.434	0.5	0.438	0.4635	0.417	0.5	0.533	0.412	0.602	0.594	0.222	0.5	0.483	0.391	ENSG00000132849	utr3_0	0.335765	0.4635	0.127735	0.0152401	INADL	0.0341003
chr1_62627266	+	0.167	0.13	0	0.636	0.332176	0.581	0.5	0.332176	0.316	0.562	0.455	0.129	0.25	0.389	0.259	0.332176	0.391	0.071	0.611	0.2	0.465	0.47575	0.4	0.557	0.47575	0.47575	0.389	0.545	0.438	0.47575	0.417	0.581	0.533	0.471	0.607	0.594	0.222	0.519	0.483	0.391	ENSG00000132849	utr3_0	0.332176	0.47575	0.143574	0.00999639	INADL	0.0341003
chr1_62627269	+	0.167	0.13	0	0.667	0.357529	0.516	0.545	0.357529	0.333	0.562	0.455	0.161	0.417	0.389	0.259	0.357529	0.435	0.143	0.632	0.267	0.537	0.477294	0.3	0.525	0.477294	0.857	0.396	0.486	0.471	0.477294	0.417	0.613	0.533	0.312	0.588	0.613	0.111	0.5	0.464	0.391	ENSG00000132849	utr3_0	0.357529	0.477294	0.119765	0.0400438	INADL	0.0341003
chr1_62627270	+	0.167	0.13	0	0.667	0.340647	0.484	0.5	0.340647	0.333	0.562	0.455	0.1	0.333	0.389	0.296	0.340647	0.364	0.071	0.632	0.308	0.642	0.489	0.3	0.532	0.489	0.857	0.389	0.543	0.471	0.489	0.417	0.516	0.571	0.353	0.593	0.625	0.111	0.558	0.444	0.391	ENSG00000132849	utr3_0	0.340647	0.489	0.148353	0.0123742	INADL	0.0341003
chr1_62627277	+	0.23975	0.167	0	0.417	0.23975	0.448	0.3	0.23975	0.312	0.4	0.3	0.115	0.1	0.333	0.174	0.23975	0.263	0.077	0.353	0.077	0.134	0.351176	0.239	0.434	0.351176	0.857	0.438	0.417	0.2	0.351176	0.083	0.344	0.412	0.353	0.368	0.552	0.059	0.353	0.346	0.381	ENSG00000132849	utr3_0	0.23975	0.351176	0.111426	0.0186749	INADL	0.0341003
chr1_62628165	+	0.632	0.422	0.422	0.7	0.458	0.438	0.342	0.422	0.2	0.368	0.422	0.444	0.394	0.5	0.571	0.414	0.352	0.431	0.312	0.196	0.286	0.268111	0.303	0.263	0.268111	0	0.299	0.364	0.125	0.45	0.4	0.214	0.609	0.104	0.11	0.246	0.308	0.167	0.365	0.213	ENSG00000132849	utr3_0	0.422	0.268111	-0.153889	0.00359182	INADL	0.0341003
chr1_6279655	+	0	0	0	0	0	0.136	0.137	0.054	0.0558421	0.161	0.15	0.021	0.017	0.06	0.057	0	0.132	0.02	0.069	0.047	0	0	0.141	0.197	0	0.418	0.117	0.083	0.053	0.444	0.111	0.012	0	0.105	0.036	0.102	0.019	0.116	0.111	0.114	ENSG00000158286	utr3_0	0.0558421	0.10895	0.0531079	0.0494685	RNF207	-0.16084
chr1_6582677	-	0.133	0	1	0.182	0.225867	0.15	0.176	0.154	0.225867	0.375	0.225867	0.104	0.225867	0.225867	0.133	0.043	0.276	0.182	0.28	0.2	0	0.062	0.217	0.25	0.306118	0.429	0.294	0.219	0.306118	0.926	0.429	0.154	0.3	0.417	0.333	0.048	0.227	0.478	0.306118	0.421	ENSG00000162408	utr3_0	0.225867	0.306118	0.080251	0.00896163	NOL9	-0.514164
chr1_6582684	-	0	0	0.783	0.187308	0.187308	0.158	0.188	0	0.187308	0.429	0.187308	0.136	0.187308	0.187308	0	0.048	0.231	0.182	0.28	0.187308	0	0.077	0.357	0.125	0.256188	0.068	0.257	0.118	0.256188	0.926	0.4	0.083	0.256188	0.4	0.389	0	0.19	0.409	0.256188	0.3	ENSG00000162408	utr3_0	0.187308	0.256188	0.0688798	0.0400347	NOL9	-0.514164
chr1_6582705	-	0	0	0	0	0	0	0.182	0.143	0.0685789	0	0.143	0.098	0	0	0	0.125	0	0.333	0.188	0.091	0	0	0.15	0.08	0	0.254	0.185	0.2	0.125333	0	0.312	0.062	0.214	0.167	0.263	0	0.042	0.16	0.125333	0.167	ENSG00000162408	utr3_0	0.0685789	0.125333	0.0567544	0.049422	NOL9	-0.514164
chr1_6582706	-	0	0	0	0	0	0	0.182	0.143	0.0664211	0	0.133	0.067	0	0	0	0.125	0	0.333	0.188	0.091	0	0	0.15	0.043	0.136941	0.254	0.154	0.2	0.136941	0	0.267	0.067	0.154	0.333	0.241	0	0.043	0.24	0.136941	0.182	ENSG00000162408	utr3_0	0.0664211	0.136941	0.0705201	0.0173596	NOL9	-0.514164
chr1_6582708	-	0	0	0	0	0	0.042	0.19	0.083	0.0706316	0	0.133	0.089	0.083	0	0	0.133	0.032	0.333	0.133	0.091	0	0	0.15	0.043	0.147529	0.259	0.231	0.184	0.147529	0	0.133	0.133	0.154	0.364	0.255	0.05	0.048	0.304	0.147529	0.2	ENSG00000162408	utr3_0	0.0706316	0.147529	0.0768978	0.00378325	NOL9	-0.514164
chr1_6582714	-	0	0	0	0.0809444	0	0.042	0.19	0.083	0.0809444	0.125	0.125	0.091	0.182	0	0	0.138	0.065	0.333	0.083	0	0	0.134313	0.158	0	0.134313	0.051	0.231	0.205	0.134313	0.302	0	0.154	0.154	0.2	0.1	0.056	0.1	0.238	0.134313	0.2	ENSG00000162408	utr3_0	0.0809444	0.134313	0.0533681	0.0329028	NOL9	-0.514164
chr1_6582801	-	0.5	0.111533	0.579	0.111533	0	0	0.083	0	0.111533	0.111533	0.077	0	0.111533	0	0.037	0	0.03	0	0.167	0.2	0.016	0	0.016	0	0.016	0	0	0.186	0.016	0	0	0	0	0.016	0.054	0	0	0	0	0	ENSG00000162408	utr3_0	0.111533	0.016	-0.0955333	0.0111361	NOL9	-0.514164
chr1_6582802	-	0.5	0.111533	0.579	0.111533	0	0	0.083	0	0.111533	0.111533	0.077	0	0.111533	0	0.037	0	0.03	0	0.167	0.2	0.0195333	0	0.0195333	0	0.0195333	0	0	0.186	0.0195333	0	0	0	0	0.0195333	0.027	0	0.08	0	0	0	ENSG00000162408	utr3_0	0.111533	0.0195333	-0.092	0.0171728	NOL9	-0.514164
chr1_6582803	-	0.5	0.114067	0.579	0.114067	0	0.038	0.083	0	0.114067	0.114067	0.077	0	0.114067	0	0.037	0	0.03	0	0.167	0.2	0.0142	0	0.0142	0	0.0142	0	0	0.186	0.0142	0	0	0	0	0.0142	0.027	0	0	0	0	0	ENSG00000162408	utr3_0	0.114067	0.0142	-0.0998667	0.0064079	NOL9	-0.514164
chr1_6582807	-	0.5	0.127467	0.579	0.127467	0	0.038	0.087	0	0.127467	0.127467	0.154	0	0.127467	0	0.111	0	0.061	0	0.182	0.2	0.0185	0	0.0185	0	0.0185	0	0	0.205	0.0185	0	0.0185	0	0	0.0185	0.054	0	0	0	0	0	ENSG00000162408	utr3_0	0.127467	0.0185	-0.108967	0.00554474	NOL9	-0.514164
chr1_6582808	-	0.5	0.122533	0.579	0.122533	0	0.038	0.087	0	0.122533	0.122533	0.154	0	0.122533	0	0.037	0	0.061	0	0.182	0.2	0.0192857	0	0.0192857	0	0.0192857	0	0	0.216	0.0192857	0	0.0192857	0	0	0.0192857	0.054	0	0	0	0	0	ENSG00000162408	utr3_0	0.122533	0.0192857	-0.103248	0.00850534	NOL9	-0.514164
chr1_6582810	-	0.5	0.1312	0.786	0.1312	0	0.038	0.087	0	0.1312	0.1312	0.077	0	0.1312	0	0.037	0	0.061	0	0.182	0.2	0.0207857	0	0.0207857	0	0.0207857	0	0	0.237	0.0207857	0	0.0207857	0	0	0.0207857	0.054	0	0	0	0	0	ENSG00000162408	utr3_0	0.1312	0.0207857	-0.110414	0.00850534	NOL9	-0.514164
chr1_6582811	-	0.5	0.136467	0.786	0.136467	0	0.04	0.087	0	0.136467	0.136467	0.154	0	0.136467	0	0.037	0	0.061	0	0.182	0.2	0.0260714	0	0.0260714	0	0.0260714	0	0	0.211	0.0260714	0	0.0260714	0	0	0.0260714	0.054	0	0	0	0.1	0	ENSG00000162408	utr3_0	0.136467	0.0260714	-0.110395	0.00850534	NOL9	-0.514164
chr1_6583623	-	0	0	0	0.0433889	0	0.028	0.095	0.214	0.0433889	0.115	0	0.024	0.05	0.095	0	0	0.083	0.077	0	0	0	0	0	0	0	0.0971053	0.136	0	0.059	0.429	0.083	0.2	0.091	0.182	0.087	0.111	0.026	0.188	0.167	0.086	ENSG00000162408	utr3_0	0.0433889	0.0971053	0.0537164	0.0228492	NOL9	-0.514164
chr1_6583625	-	0	0	0	0	0	0	0.095	0.214	0.0407895	0.122	0	0.026	0.05	0.1	0	0	0.091	0.077	0	0	0.5	0	0	0	0	0.129789	0.143	0	0.059	0.448	0.077	0.19	0.091	0.2	0.095	0.12	0.028	0.194	0.235	0.086	ENSG00000162408	utr3_0	0.0407895	0.129789	0.089	0.00836065	NOL9	-0.514164
chr1_6584849	-	0.552056	0.667	0.424	0.333	0.574	0.65	0.568	0.489	0.552056	0.8	0.696	0.304	0.517	0.778	0.341	0.412	0.707	0.615	0.471	0.591	0.637789	0.37	0.656	0.617	0.783	1	0.615	0.449	0.737	0.893	0.579	0.444	0.583	0.636	0.545	0.556	0.516	0.667	0.739	0.733	ENSG00000162408	utr3_0	0.552056	0.637789	0.0857339	0.038252	NOL9	-0.514164
chr1_70687375	+	0.2	0	0.0989091	0.107	0.091	0.133	0.0989091	0.0989091	0.2	0.0989091	0.0989091	0	0	0.0989091	0.154	0.0989091	0.045	0.158	0.0989091	0.0989091	0	0	0.393	0.205	0.308	0	0.412	0.15	0.097	0.304	0.178941	0.241	0.208	0.211	0.222	0.211	0.178941	0	0.08	0.178941	ENSG00000116754	cds_0	0.0989091	0.178941	0.0800321	0.0363476	SRSF11	-0.161982
chr1_879185	+	0.043	0.032	0	0.375	0.16	0.115	0.12	0.167	0.133895	0.163	0.143	0.16	0.178	0.206	0.027	0.118	0.178	0.11	0.042	0.207	0.043	0.125	0.217	0.186333	0.5	0	0.186333	0.214	0.186333	0.186333	0.133	0.25	0.186333	0.221	0.11	0.186333	0.241	0.186333	0.182	0.186333	ENSG00000187634	cds_11	0.133895	0.186333	0.0524386	0.0218017	SAMD11	-1.65151
chr1_879299	+	0.042	0.075	0	0.237	0.122	0.112	0.068	0.121	0.104947	0.118	0.166	0.125	0.165	0.121	0.023	0.094	0.117	0.088	0.067	0.133	0.04	0.118	0.147	0.391	0.152	0	0.160214	0.136	0.160214	0.160214	0.108	0.111	0.364	0.169	0.101	0.160214	0.222	0.160214	0.184	0.160214	ENSG00000187634	cds_12	0.104947	0.160214	0.0552669	0.00454993	SAMD11	-1.65151
chr1_879300	+	0.041	0.019	0	0.263	0.159	0.118	0.073	0.176	0.110263	0.116	0.17	0.122	0.143	0.134	0.022	0.105	0.115	0.096	0.067	0.156	0.074	0.118	0.194	0.391	0.156	0	0.168786	0.182	0.168786	0.168786	0.101	0.111	0.273	0.189	0.114	0.168786	0.246	0.168786	0.214	0.168786	ENSG00000187634	cds_12	0.110263	0.168786	0.0585226	0.00454993	SAMD11	-1.65151
chr1_879305	+	0.048	0.017	0	0.16	0.118	0.092	0.068	0.119	0.0976316	0.092	0.17	0.153	0.124	0.124	0.031	0.107	0.123	0.086	0.085	0.138	0.04	0.118	0.098	0.36	0.161	0	0.150071	0.143	0.150071	0.150071	0.102	0.111	0.25	0.193	0.107	0.150071	0.224	0.150071	0.194	0.150071	ENSG00000187634	cds_12	0.0976316	0.150071	0.0524398	0.00454993	SAMD11	-1.65151
chr1_9161155	-	0	0	0.588	0.091	0.047	0.026	0.189	0.179	0.137118	0.24	0.308	0.038	0.162	0.094	0.095	0.115	0.059	0.137118	0.137118	0.1	0.0554211	0.08	0	0.03	0.111	0	0.083	0.031	0.182	0	0	0	0.1	0.077	0.077	0.111	0.038	0.059	0.048	0.026	ENSG00000180758	utr3_0	0.137118	0.0554211	-0.0816966	0.0152401	GPR157	-0.314721
chr1_9161156	-	0	0	0.588	0.091	0.047	0.026	0.189	0.179	0.135824	0.24	0.25	0.039	0.162	0.091	0.095	0.148	0.062	0.135824	0.135824	0.102	0.0586111	0.08	0	0.03	0.111	0	0.083	0.065	0.182	0	0	0	0.0586111	0.077	0.077	0.14	0.038	0.098	0.048	0.026	ENSG00000180758	utr3_0	0.135824	0.0586111	-0.0772124	0.0168809	GPR157	-0.314721
chr1_9161163	-	0	0	0.588	0.091	0.047	0.028	0.189	0.179	0.129765	0.24	0.231	0.038	0.056	0.088	0.1	0.111	0.118	0.129765	0.129765	0.102	0.0536316	0.08	0	0.03	0.111	0	0.083	0	0.182	0	0	0	0.1	0.077	0.077	0.114	0	0.087	0.05	0.028	ENSG00000180758	utr3_0	0.129765	0.0536316	-0.0761331	0.0400438	GPR157	-0.314721
chr1_9161165	-	0	0	0.588	0.091	0.047	0.028	0.189	0.154	0.126	0.24	0.25	0.039	0.056	0.088	0.077	0.074	0.118	0.126	0.126	0.103	0.0517895	0.08	0	0.03	0.111	0	0.083	0.031	0.091	0	0	0	0.1	0.077	0.077	0.136	0	0.091	0.05	0.027	ENSG00000180758	utr3_0	0.126	0.0517895	-0.0742105	0.044187	GPR157	-0.314721
chr1_92978630	-	0	0	0.105	0.263	0.143111	0.727	0.121	0.143111	0.067	0	0.182	0.182	0.2	0.176	0.08	0.1	0.043	0.125	0.062	0.143	0	0.226467	0.158	0.163	0.226467	0.605	0.062	0.333	0.278	0.226467	0.226467	0.273	0.217	0.12	0.269	0.083	0.226467	0.229	0.107	0.5	ENSG00000067208	utr3_0	0.143111	0.226467	0.0833556	0.0195809	EVI5	-0.252184
chr1_92978634	-	0	0	0.105	0.263	0.148389	0.909	0.121	0.148389	0.065	0	0.2	0.163	0.2	0.133	0.08	0.1	0	0.118	0.071	0.143	0	0.238867	0.158	0.098	0.238867	0.605	0.067	0.538	0.278	0.238867	0.238867	0.278	0.182	0.083	0.308	0.125	0.238867	0.234	0.107	0.522	ENSG00000067208	utr3_0	0.148389	0.238867	0.0904778	0.0297083	EVI5	-0.252184
chr1_92978635	-	0	0	0.105	0.211	0.141389	0.909	0.125	0.141389	0.065	0	0.091	0.163	0.24	0.133	0.08	0.1	0	0.118	0.062	0.143	0	0.233067	0.158	0.098	0.233067	0.605	0.062	0.538	0.278	0.233067	0.233067	0.291	0.19	0.083	0.269	0.125	0.233067	0.234	0.107	0.458	ENSG00000067208	utr3_0	0.141389	0.233067	0.0916778	0.0217484	EVI5	-0.252184
chr1_92978637	-	0	0	0.105	0.222	0.143833	0.909	0.121	0.143833	0.065	0	0.182	0.14	0.2	0.2	0.08	0.1	0.042	0.118	0	0.105	0	0.232733	0.158	0.108	0.232733	0.605	0.071	0.538	0.25	0.232733	0.232733	0.231	0.143	0.083	0.333	0.125	0.232733	0.239	0.107	0.5	ENSG00000067208	utr3_0	0.143833	0.232733	0.0889	0.0363665	EVI5	-0.252184
chr1_92978638	-	0	0	0.105	0.263	0.153833	0.909	0.121	0.153833	0.065	0	0.2	0.14	0.2	0.2	0.08	0.1	0.043	0.118	0.067	0.158	0	0.239667	0.158	0.1	0.239667	0.622	0.071	0.538	0.25	0.239667	0.239667	0.314	0.19	0.087	0.333	0.125	0.239667	0.2	0.107	0.5	ENSG00000067208	utr3_0	0.153833	0.239667	0.0858333	0.0329205	EVI5	-0.252184
chr1_92978640	-	0	0	0.182	0.278	0.162187	0.909	0.121	0.162187	0.065	0.162187	0.2	0.143	0.2	0.067	0.08	0.162187	0	0.125	0.067	0.158	0	0.248	0.273	0.103	0.248	0.605	0.071	0.583	0.257	0.248	0.248	0.34	0.15	0.083	0.292	0.13	0.248	0.222	0.111	0.5	ENSG00000067208	utr3_0	0.162187	0.248	0.0858125	0.0297414	EVI5	-0.252184
chr1_92978641	-	0	0	0.182	0.278	0.134176	0.636	0.133	0.134176	0.097	0.134176	0.091	0.14	0.2	0.071	0.08	0.1	0.042	0.059	0.067	0.105	0	0.2402	0.2	0.1	0.2402	0.767	0.071	0.538	0.278	0.2402	0.2402	0.333	0.143	0.13	0.292	0.087	0.2402	0.182	0.107	0.375	ENSG00000067208	utr3_0	0.134176	0.2402	0.106024	0.00375874	EVI5	-0.252184
chr1_92978644	-	0	0	0.182	0.263	0.117471	0.455	0.143	0.117471	0.129	0.117471	0.091	0.116	0.2	0.071	0.08	0.1	0	0.062	0	0.105	0	0.2162	0.2	0.098	0.2162	0.742	0.071	0.385	0.167	0.2162	0.2162	0.314	0.143	0.087	0.292	0.087	0.2162	0.167	0.115	0.375	ENSG00000067208	utr3_0	0.117471	0.2162	0.0987294	0.00426625	EVI5	-0.252184
chr1_92978647	-	0	0	0	0.053	0.0486875	0.182	0.071	0.0486875	0.065	0.0486875	0.091	0.071	0.042	0	0.04	0.0486875	0	0.059	0	0.105	0	0.138867	0.133	0	0.138867	0.742	0.071	0.077	0.028	0.138867	0.138867	0.188	0.05	0.087	0.042	0.087	0.138867	0.049	0.154	0.375	ENSG00000067208	utr3_0	0.0486875	0.138867	0.0901792	0.00246612	EVI5	-0.252184
chr1_92978649	-	0	0	0	0	0.0302353	0.182	0.074	0.0302353	0.067	0.0302353	0	0.05	0.042	0	0.04	0	0	0.059	0	0	0	0.127933	0.133	0	0.127933	0.742	0.071	0.077	0	0.127933	0.127933	0.174	0.053	0.043	0.042	0.087	0.127933	0.049	0.115	0.333	ENSG00000067208	utr3_0	0.0302353	0.127933	0.097698	0.00136075	EVI5	-0.252184
chr1_92978651	-	0	0	0	0.056	0.0230588	0.182	0.071	0.0230588	0	0.0230588	0	0.024	0	0	0	0	0	0.059	0	0	0	0.0857333	0.125	0	0.0857333	0.323	0.071	0.077	0	0.0857333	0.0857333	0.174	0	0.048	0.043	0.087	0.0857333	0.05	0.038	0.25	ENSG00000067208	utr3_0	0.0230588	0.0857333	0.0626745	0.0015947	EVI5	-0.252184
chr1_9353032	+	0	0.191273	0	0.191273	0	0.308	0.191273	0.5	0.191273	0.273	0.191273	0.2	0.191273	0.191273	0.455	0.083	0.071	0.214	0.191273	0.191273	0.0760833	0	0	0	0.0760833	0	0	0.125	0.0760833	0.0760833	0.304	0.0760833	0.0760833	0.0760833	0.081	0.188	0.083	0.132	0	0.0760833	ENSG00000171621	utr5_0	0.191273	0.0760833	-0.115189	0.00165756	SPSB1	0.586595
chr1_9353070	+	0	0	0	0.545	0	0.174	0	0.375	0.125214	0.158	0.125214	0.129	0.125214	0.125214	0.103	0.091	0.13	0.048	0.125214	0.125214	0	0	0.07	0	0.0542857	0	0.087	0.07	0.1	0.0542857	0.152	0.0542857	0.0542857	0.0542857	0.066	0.097	0.032	0.086	0	0.0542857	ENSG00000171621	utr5_0	0.125214	0.0542857	-0.0709286	0.0248384	SPSB1	0.586595
chr10_100143502	-	0.429	0	0	0.314	0	0.109	0.064	0.176	0.129	0.065	0.147941	0.128	0.147941	0.147941	0.161	0.192	0.114	0.174	0.241	0.219	0	0	0	0	0.0501429	0.0501429	0.0501429	0.0501429	0.083	0.075	0.043	0.054	0.0501429	0	0.012	0.0501429	0.224	0	0.211	0	ENSG00000119943	utr3_0	0.147941	0.0501429	-0.0977983	0.00247199	PYROXD2	-0.878456
chr10_102124048	+	0.28	0.135	0.377	0.169	0.502	0.161	0.131	0.161	0.196	0.15	0.247	0.192	0.164	0.123	0.13	0.459	0.109	0.329	0.146	0.144	0.028	0.077	0.057	0.054	0.393	0.086	0.07	0.083	0.025	0.06	0.115	0.04	0.175	0.008	0.055	0.135	0.14	0.09	0.08	0.061	ENSG00000099194	utr3_0	0.21525	0.0916	-0.12365	0.000139946	SCD	0.696945
chr10_102800430	+	0.018	0.019	1	0	0.066	0.043	0.168	0.03	0.033	0.031	0.047	0.039	0.014	0.028	0.023	0.04	0.045	0.02	0.067	0.047	0	0	0.08	0.021	0	0	0.067	0.04	0.041	0	0.037	0.042	0.025	0.034	0.034	0.045	0.021	0.02	0.055	0.021	ENSG00000107819	utr3_0	0.0889	0.02915	-0.05975	0.0346069	SFXN3	0.232079
chr10_103901222	+	0.176	0.2865	0.2865	0.2865	0	0.2865	0.2865	0.2865	0.571	0.429	0.333	0.333	0.3	0.25	0.2865	0.231	0.2	0.538	0.077	0.2865	0	0.111	0.353	0.223316	0	1	0.217	0.208	0.346	0	0.2	0.3	0.4	0.23	0.19	0.182	0.071	0.16	0.175	0.1	ENSG00000148840	cds_4	0.2865	0.223316	-0.0631842	0.0363855	PPRC1	0.320815
chr10_104836987	+	0	0	0	0	0	0	0	0	0	0	0	0	0	0	0	0	0	0	0	0	0.1	0.0621875	0	0	0.0621875	0.0621875	0	0	0	0.895	0.0621875	0	0	0	0	0	0	0	0	0	ENSG00000148842	utr3_0	0	0.0621875	0.0621875	0.0235441	CNNM2	-0.0718511
chr10_104836988	+	0	0	0	0	0	0	0	0	0	0	0	0	0	0	0	0	0	0	0	0	0.105	0.064	0	0	0.064	0.064	0	0	0	0.919	0.064	0	0	0	0	0	0	0	0	0	ENSG00000148842	utr3_0	0	0.064	0.064	0.0235441	CNNM2	-0.0718511
chr10_104836989	+	0	0	0	0	0	0	0	0	0	0	0	0	0	0	0	0	0	0	0	0	0.1	0.0621875	0	0	0.0621875	0.0621875	0	0	0	0.895	0.0621875	0	0	0	0	0	0	0	0	0	ENSG00000148842	utr3_0	0	0.0621875	0.0621875	0.0235441	CNNM2	-0.0718511
chr10_104836992	+	0	0	0	0	0	0	0	0	0	0	0	0	0	0	0	0	0	0	0	0	0.1	0.0621875	0	0	0.0621875	0.0621875	0	0	0	0.895	0.0621875	0	0	0	0	0	0	0	0	0	ENSG00000148842	utr3_0	0	0.0621875	0.0621875	0.0235441	CNNM2	-0.0718511
chr10_104836993	+	0	0	0	0	0	0	0	0	0	0	0	0	0	0	0	0	0	0	0	0	0.105	0.0625	0	0	0.0625	0.0625	0	0	0	0.895	0.0625	0	0	0	0	0	0	0	0	0	ENSG00000148842	utr3_0	0	0.0625	0.0625	0.0235441	CNNM2	-0.0718511
chr10_104836994	+	0	0	0	0	0	0	0	0	0	0	0	0	0	0	0	0	0	0	0	0	0.1	0.0636875	0	0	0.0636875	0.0636875	0	0	0	0.919	0.0636875	0	0	0	0	0	0	0	0	0	ENSG00000148842	utr3_0	0	0.0636875	0.0636875	0.0235441	CNNM2	-0.0718511
chr10_104836998	+	0	0	0	0	0	0	0	0	0	0	0	0	0	0	0	0	0	0	0	0	0.1	0.064125	0	0	0.064125	0.064125	0	0	0	0.895	0.064125	0	0	0	0.031	0	0	0	0	0	ENSG00000148842	utr3_0	0	0.064125	0.064125	0.0159588	CNNM2	-0.0718511
chr10_104837001	+	0	0	0	0	0	0	0	0	0	0	0	0	0	0	0	0	0	0	0	0	0.1	0.0621875	0	0	0.0621875	0.0621875	0	0	0	0.895	0.0621875	0	0	0	0	0	0	0	0	0	ENSG00000148842	utr3_0	0	0.0621875	0.0621875	0.0235441	CNNM2	-0.0718511
chr10_104837002	+	0	0	0	0	0	0	0	0	0	0	0	0	0	0	0	0	0	0	0	0	0.1	0.0585294	0	0	0.0585294	0.0585294	0	0	0	0.895	0	0	0	0	0	0	0	0	0	0	ENSG00000148842	utr3_0	0	0.0585294	0.0585294	0.0393595	CNNM2	-0.0718511
chr10_104837003	+	0	0	0	0	0	0	0	0	0	0	0	0	0	0	0	0	0	0	0	0	0.105	0.0588235	0	0	0.0588235	0.0588235	0	0	0	0.895	0	0	0	0	0	0	0	0	0	0	ENSG00000148842	utr3_0	0	0.0588235	0.0588235	0.0393595	CNNM2	-0.0718511
chr10_104837008	+	0	0	0	0	0	0	0	0	0	0	0	0	0	0	0	0	0	0	0	0	0.1	0.0585294	0	0	0.0585294	0.0585294	0	0	0	0.895	0	0	0	0	0	0	0	0	0	0	ENSG00000148842	utr3_0	0	0.0585294	0.0585294	0.0393595	CNNM2	-0.0718511
chr10_104837011	+	0	0	0	0	0	0	0	0	0	0	0	0	0	0	0	0	0	0	0	0	0.1	0.0585294	0	0	0.0585294	0.0585294	0	0	0	0.895	0	0	0	0	0	0	0	0	0	0	ENSG00000148842	utr3_0	0	0.0585294	0.0585294	0.0393595	CNNM2	-0.0718511
chr10_104837013	+	0	0	0	0	0	0	0	0	0	0	0	0	0	0	0	0	0	0	0	0	0.1	0.0585294	0	0	0.0585294	0.0585294	0	0	0	0.895	0	0	0	0	0	0	0	0	0	0	ENSG00000148842	utr3_0	0	0.0585294	0.0585294	0.0393595	CNNM2	-0.0718511
chr10_104837023	+	0	0	0	0	0	0	0	0	0	0	0	0	0	0	0	0	0	0	0	0	0.043	0.0533125	0	0.0533125	0.0533125	0.0533125	0	0	0	0.81	0	0	0	0	0	0	0	0	0	0	ENSG00000148842	utr3_0	0	0.0533125	0.0533125	0.0235441	CNNM2	-0.0718511
chr10_104837036	+	0	0	0	0	0	0	0	0	0	0	0	0	0	0	0	0	0	0	0	0	0.826	0.0951176	0	0	0.0951176	0.0951176	0	0	0	0.791	0	0	0	0	0	0	0	0	0	0	ENSG00000148842	utr3_0	0	0.0951176	0.0951176	0.0393595	CNNM2	-0.0718511
chr10_104837049	+	0	0	0	0	0	0	0	0	0	0	0	0	0	0	0	0	0	0	0	0	0.083	0.0514118	0	0.0514118	0.0514118	0	0	0	0	0.791	0	0	0	0	0	0	0	0	0	0	ENSG00000148842	utr3_0	0	0.0514118	0.0514118	0.0393595	CNNM2	-0.0718511
chr10_112053945	-	0.323	0	0.0555714	0	0.455	0	0	0	0	0.0555714	0.0555714	0	0	0.0555714	0.0555714	0	0	0	0.0555714	0	0	0	0	0	0	0	0	0	0	0	0	0	0	0	0	0	0	0	0	0	ENSG00000119953	cds_0	0.0555714	0	-0.0555714	0.00838632	SMNDC1	0.273919
chr10_112257834	+	0.024	0	0	0.113	0	0.179	0.133	0.045	0.25	0.056	0.12	0.187	0.077	0.091	0.247	0.077	0.077	0.135	0.227	0.208	0	0	0.125	0.2	0.059	0.169294	0.169294	0.196	0.385	0.375	0.057	0.211	0.1	0.101	0.158	0.333	0.169294	0.273	0.093	0.212	ENSG00000138166	utr5_0	0.1123	0.169294	0.0569941	0.0329382	DUSP5	-1.38096
chr10_11505455	-	0	0	0	0	0	0	0	0	0	0	0	0	0	0	0	0	0	0	0	0	0.0743333	0.115	0	0.0743333	0.0743333	1	0	0	0	0.0743333	0	0	0	0	0	0	0.0743333	0	0	0	ENSG00000148429	cds_0	0	0.0743333	0.0743333	0.0140586	USP6NL	-0.297821
chr10_115485615	+	0	0	0	0	0	0	0	0	0	0	0	0	0	0	0	0	0	0	0	0	0	0.0532667	0.0532667	0	0	0.0532667	0.048	0	0.143	0.477	0.0532667	0.0532667	0.054	0	0	0	0	0	0.021	0.056	ENSG00000165806	cds_4	0	0.0532667	0.0532667	0.00304174	CASP7	0.0835184
chr10_115614649	+	0	0.147	0.0915385	0.0915385	0.462	0.0915385	0.1	0.0915385	0.0915385	0.231	0.0915385	0	0	0	0.167	0	0.083	0	0	0.0915385	0	0	0	0	0.0213571	0.0213571	0.0213571	0.0213571	0.094	0.0213571	0	0.0213571	0.043	0.045	0	0.037	0	0	0.08	0	ENSG00000196865	cds_0	0.0915385	0.0213571	-0.0701813	0.00732171	NHLRC2	-0.424791
chr10_115614650	+	0	0.143	0.0833846	0.0833846	0.462	0.0833846	0.1	0.0833846	0.1	0	0.0833846	0.0833846	0	0	0.111	0.091	0.077	0	0	0.0833846	0	0	0	0	0.024	0.024	0.024	0.024	0.097	0.024	0	0.024	0.042	0.045	0	0.069	0	0	0.083	0	ENSG00000196865	cds_0	0.0833846	0.024	-0.0593846	0.00640244	NHLRC2	-0.424791
chr10_12811770	+	0	0	0	0	0	0	0	0	0	0	0	0	0	0	0	0	0	0	0	0	0	0.109	0	0.0527143	0	0.562	0.0527143	0.067	0.0527143	0	0	0	0.0527143	0	0	0	0	0.0527143	0	0.0527143	ENSG00000183049	cds_4	0	0.0527143	0.0527143	0.00593447	CAMK1D	0.125396
chr10_129231605	+	0	0.0147143	0.0147143	0.0147143	0	0	0	0	0	0	0.0147143	0	0	0.0147143	0.1	0.053	0	0	0.053	0.0147143	0.083	0.019	0.0724706	0	0.273	0	0	0	0.0724706	0.4	0	0.02	0.0724706	0.051	0	0	0.156	0.125	0.038	0.067	ENSG00000150760	cds_47	0.0147143	0.0724706	0.0577563	0.0276767	DOCK1	0.16494
chr10_133782046	-	0	0	0	0.137167	0.137167	0.196	0.29	0.304	0.13	0.18	0.038	0.157	0.269	0.205	0.149	0.103	0.076	0.202	0.128	0.042	0.0767647	0.196	0.091	0	0.0767647	0.0767647	0.081	0.083	0	0.021	0	0.106	0.198	0	0.091	0.067	0.12	0	0.18	0.071	ENSG00000176171	cds_0	0.137167	0.0767647	-0.060402	0.0333402	BNIP3	-0.358753
chr10_134041515	-	0.0739091	0	0	0.0739091	0.0739091	0.091	0.0739091	0	0.273	0	0.0739091	0.143	0.0739091	0.071	0	0.0739091	0	0.235	0.0739091	0.0739091	0.314	0.105	0	0	0.167	0.1506	0.1506	0.125	0.25	0.1506	0.368	0.111	0.1506	0.19	0.057	0.056	0.083	0.3	0.1506	0.133	ENSG00000165752	cds_9	0.0739091	0.1506	0.0766909	0.00111045	STK32C	0.200946
chr10_134351398	+	0.267	0.146	0	0	0.055	0.111	0.267	0.65	0.273	0.19	0.273	0.125	0.125	0.229	0.421	0.167	0.259	0.32	0.2	0.133	0.035	0.073	0.156	0.244	0.03	0	0	0.179	0.242	0.179	0.214	0.286	0.023	0.194	0.171	0.187	0.278	0.261	0.167	0.051	ENSG00000068383	utr5_0	0.21055	0.1485	-0.06205	0.0438037	INPP5A	0.0813892
chr10_135176255	-	0.237	0.203	0.249	0.175	0.284	0.235	0.196	0.234	0.167	0.223	0.141	0.168	0.221	0.159	0.197	0.138	0.133	0.225	0.211	0.225	0.016	0.125	0.086	0.085	0.218	0.143	0.106	0.147	0.033	0.115	0.181	0.035	0.2	0.021	0.056	0.071	0.248	0.017	0.107	0.082	ENSG00000127884	utr3_0	0.20105	0.1046	-0.09645	0.00068061	ECHS1	-1.30147
chr10_14562307	-	0.406	0.515	0.246	0.407	0.24	0.409	0.381	0.429	0.375	0.475	0.385	0.192	0.536	0.423	0.407	0.402	0.351	0.554	0.646	0.446	0.269	0.425	0.164	0.404	0.211	0.465	0.43	0.225	0.103	0.421	0.459	0.244	0.598	0.13	0.164	0.223	0.525	0.056	0.406	0.507	ENSG00000065809	utr3_0	0.41125	0.32145	-0.0898	0.0400438	FAM107B	-0.167015
chr10_21783795	-	0.333	0.327	0.273	0.113	0.455	0.267	0.167	0.229	0.233	0.189	0.24	0.158	0.367	0.191	0.136	0.182	0.138	0.3	0.23	0.212	0	0.118	0.134	0.099	0.562	0.086	0.1305	0.2	0.031	0	0.105	0	0.205	0.1305	0.077	0.138	0.3	0.083	0.134	0.077	ENSG00000204682	utr3_0	0.237	0.1305	-0.1065	0.00171142	C10orf114	-0.0854887
chr10_21803042	-	0.0484118	0	0	0	0.0484118	0.037	0.091	0.059	0.0484118	0	0.235	0.054	0	0	0	0.087	0.06	0.2	0	0	0	0.122333	0.194	0.048	0.122333	0	0.167	0.083	0.103	0.7	0.122333	0.071	0.029	0.122333	0.122333	0	0.133	0.077	0.076	0.154	ENSG00000180592	cds_0	0.0484118	0.122333	0.0739216	0.0477798	SKIDA1	0.0204801
chr10_21803048	-	0.0227059	0	0	0	0.0227059	0	0.032	0.059	0.0227059	0	0.125	0	0	0	0	0.05	0.02	0.1	0	0	0	0.0917333	0.2	0.048	0.0917333	0	0.222	0.083	0.069	0.45	0.0917333	0.024	0.029	0.0917333	0.0917333	0	0.032	0.02	0.045	0.154	ENSG00000180592	cds_0	0.0227059	0.0917333	0.0690275	0.00887579	SKIDA1	0.0204801
chr10_21803076	-	0.0293125	0	0	0	0.0293125	0	0.038	0	0.0293125	0.071	0.062	0.031	0	0.042	0	0.2	0.025	0.0293125	0	0	0	0.0924667	0.226	0	0.0924667	0	0.1	0	0	0.45	0.0924667	0.05	0.023	0.0924667	0.0924667	0.214	0.111	0.083	0.13	0	ENSG00000180592	cds_0	0.0293125	0.0924667	0.0631542	0.00227445	SKIDA1	0.0204801
chr10_21803077	-	0.0388125	0	0	0	0.0388125	0	0.038	0	0.0388125	0.071	0.062	0.032	0	0.042	0	0.2	0.026	0.0388125	0.059	0.091	0	0.107933	0.226	0	0.107933	0	0.1	0.053	0	0.643	0.107933	0.05	0.024	0.107933	0.107933	0.214	0.115	0.083	0.111	0	ENSG00000180592	cds_0	0.0388125	0.107933	0.0691208	0.00647816	SKIDA1	0.0204801
chr10_21803079	-	0.0393125	0	0	0	0.0393125	0	0.038	0	0.0393125	0.071	0.067	0.036	0	0.042	0	0.2	0.025	0.0393125	0.059	0.091	0	0.1078	0.226	0	0.1078	0	0.1	0.059	0	0.643	0.1078	0.05	0.024	0.1078	0.1078	0.214	0.115	0.109	0.077	0	ENSG00000180592	cds_0	0.0393125	0.1078	0.0684875	0.00840329	SKIDA1	0.0204801
chr10_21803080	-	0.035375	0	0	0	0.035375	0	0.038	0	0.035375	0.071	0.067	0.032	0	0.042	0	0.2	0.025	0.035375	0	0.091	0	0.104	0.226	0	0.104	0	0.1	0.056	0	0.643	0.104	0.05	0.036	0.104	0.104	0.25	0.077	0.047	0.075	0	ENSG00000180592	cds_0	0.035375	0.104	0.068625	0.00495419	SKIDA1	0.0204801
chr10_21803083	-	0.051875	0	0	0	0.051875	0	0.038	0.188	0.051875	0.071	0.067	0.032	0	0.042	0.071	0.2	0.026	0.051875	0	0.095	0	0.109533	0.233	0	0.109533	0	0.1	0.056	0.04	0.615	0.109533	0.05	0.048	0.109533	0.109533	0.231	0.115	0.044	0.111	0	ENSG00000180592	cds_0	0.051875	0.109533	0.0576583	0.0475306	SKIDA1	0.0204801
chr10_21803086	-	0.0333125	0	0	0	0.0333125	0	0.038	0.188	0.0333125	0	0.133	0.034	0	0.043	0.071	0	0.026	0.0333125	0	0	0.112	0.112	0.233	0	0.112	0	0.053	0	0.042	0.615	0.112	0.057	0.061	0.112	0.112	0.231	0.12	0.045	0.111	0	ENSG00000180592	cds_0	0.0333125	0.112	0.0786875	0.00561136	SKIDA1	0.0204801
chr10_21803088	-	0.039	0	0	0	0.039	0	0.038	0.188	0.039	0	0.067	0.034	0	0.043	0.071	0	0.026	0.039	0.062	0.095	0.107286	0.107286	0.226	0	0.107286	0	0.053	0.062	0.042	0.615	0.107286	0.057	0.061	0.107286	0.107286	0.091	0.12	0.045	0.13	0	ENSG00000180592	cds_0	0.039	0.107286	0.0682857	0.0156348	SKIDA1	0.0204801
chr10_21803090	-	0.0321875	0	0	0	0.0321875	0	0	0.188	0.0321875	0	0.067	0.037	0	0	0.074	0	0.054	0.0321875	0	0.095	0	0.0947333	0.226	0	0.0947333	0	0.053	0.071	0.042	0.615	0.0947333	0.057	0.062	0.0947333	0.0947333	0	0.12	0.045	0.13	0	ENSG00000180592	cds_0	0.0321875	0.0947333	0.0625458	0.0394467	SKIDA1	0.0204801
chr10_35929846	-	0.263	0	0.110368	0.091	0.128	0.188	0.111	0.2	0.231	0.1	0.083	0.086	0	0.114	0.188	0.091	0.069	0.154	0	0	0.048	0.018	0.0493077	0.102	0.0493077	0	0.0493077	0	0.0493077	0.0493077	0.043	0	0.094	0.042	0.122	0.0493077	0.143	0.0493077	0.029	0	ENSG00000177283	cds_0	0.110368	0.0493077	-0.0610607	0.0100095	FZD8	-0.25064
chr10_35929849	-	0.263	0	0.107053	0	0	0.125	0.294	0.2	0.175	0.05	0.083	0.257	0	0.143	0.125	0.087	0.103	0.062	0	0.067	0.038	0.018	0.0411538	0.143	0.0411538	0	0.0411538	0	0.0411538	0.0411538	0.043	0	0.097	0.024	0.083	0.0411538	0	0.0411538	0.059	0.03	ENSG00000177283	cds_0	0.107053	0.0411538	-0.0658988	0.0227687	FZD8	-0.25064
chr10_35929850	-	0.263	0	0.112105	0.091	0	0.125	0.222	0.2	0.25	0.05	0.083	0.229	0	0.114	0.188	0.087	0.036	0.125	0	0.067	0.038	0.018	0.0548462	0.143	0.0548462	0	0.0548462	0.071	0.0548462	0.0548462	0	0.067	0.097	0.066	0.122	0.0548462	0	0.0548462	0.061	0.03	ENSG00000177283	cds_0	0.112105	0.0548462	-0.0572591	0.0186749	FZD8	-0.25064
chr10_44139860	-	0.186	0.112	0	0.159	0.053	0.082	0.105	0.062	0.118	0.193	0.036	0.038	0.12	0.083	0.111	0.103	0.053	0.102	0.227	0.119	0.004	0	0.055	0.055	0	0.082	0.075	0.112	0.02	0	0.041	0.062	0.113	0.028	0.017	0.012	0.089	0.005	0.034	0.054	ENSG00000169740	cds_0	0.1031	0.0429	-0.0602	0.00375874	ZNF32	0.0594544
chr10_47220408	-	0.144687	0.067	0	0.138	0	0.144687	0	0.4	0.318	0.067	0.144687	0.154	0.12	0.25	0	0.1	0.144687	0.154	0.231	0.316	0.221353	0	0.267	0.389	0	0.55	0.221353	0.28	0.24	0.071	0.221353	0.206	0.115	0.333	0.16	0.053	0.261	0.292	0.288	0.258	ENSG00000204172	utr5_0	0.144687	0.221353	0.0766654	0.0297579	AGAP10	-0.329642
chr10_47220414	-	0.161562	0.067	0.15	0.148	0	0.161562	0.125	0.4	0.35	0.071	0.161562	0.192	0.2	0.182	0.036	0.182	0.161562	0.083	0.083	0.316	0.253125	0.253125	0.385	0.278	0	0.55	0.253125	0.333	0.28	0	0.253125	0.242	0.12	0.362	0.261	0.2	0.217	0.227	0.208	0.387	ENSG00000204172	utr5_0	0.161562	0.253125	0.0915625	0.00375874	AGAP10	-0.329642
chr10_47220418	-	0.1615	0.083	0.136	0.148	0	0.1615	0.133	0.3	0.25	0.133	0.1615	0.174	0.111	0.154	0.04	0.1615	0.385	0.083	0.154	0.3	0.261125	0.261125	0.385	0.389	0	0.688	0.261125	0.182	0.269	0.071	0.261125	0.212	0.174	0.34	0.217	0.2	0.2	0.286	0.221	0.344	ENSG00000204172	utr5_0	0.1615	0.261125	0.099625	0.00790143	AGAP10	-0.329642
chr10_5681430	-	0.054	0.009	0.269	0.045	0	0.049	0.05	0.022	0.082	0.059	0.082	0.101	0.089	0.022	0.198	0.046	0.069	0.111	0.094	0.021	0.092	0.272	0.312	0.202	0.298	0	0.235	0.168	0.086	0.108	0.111	0.156	0.186	0.184	0.113	0.13	0.158	0.171	0.056	0.183	ENSG00000196372	utr3_0	0.0736	0.16105	0.08745	0.00170824	ASB13	-0.490839
chr10_5904129	-	0	0	0	0.130455	0.130455	0.130455	0.364	0.130455	0.091	0.529	0.130455	0.071	0.056	0	0.130455	0.188	0.136	0.130455	0.130455	0.130455	0.229187	0	0	0.167	0.229187	0	0.059	0.158	0.316	1	0.417	0.222	0.229187	0.231	0.258	0.206	0.229187	0.333	0	0.3	ENSG00000134461	utr3_0	0.130455	0.229187	0.098733	0.0197945	ANKRD16	0.304139
chr10_70551703	+	0	0	0	0	0	0.019	0.095	0.014	0.028	0.033	0.095	0.081	0	0.083	0.026	0	0.024	0.088	0	0.077	0	0.052	0.077	0	0.03	0.25	0.069	0.027	0.066	0.328	0.083	0.016	0.024	0.121	0.087	0.038	0.082	0.098	0.09	0.167	ENSG00000060339	utr3_0	0.03315	0.08525	0.0521	0.00433702	CCAR1	0.418315
chr10_71868958	+	0	0	1	0.0666667	0.0666667	0	0.0666667	0	0	0	0.0666667	0	0	0	0	0	0	0	0.0666667	0	0	0	0.176	0.0113125	0	0	0	0	0	0	0	0	0.0113125	0	0	0	0	0.0113125	0.005	0.0113125	ENSG00000099284	cds_6	0.0666667	0.0113125	-0.0553542	0.0489973	H2AFY2	1.64561
chr10_71868961	+	0	0	1	0.0714286	0.0714286	0	0.0714286	0	0	0	0.0714286	0	0	0	0	0	0	0.0714286	0.0714286	0	0	0	0.136	0.008875	0	0	0	0	0	0	0	0.006	0.008875	0	0	0	0	0.008875	0	0.008875	ENSG00000099284	cds_6	0.0714286	0.008875	-0.0625536	0.0271912	H2AFY2	1.64561
chr10_72186319	+	0	0	0	0.0270667	0	0.094	0.019	0.0270667	0.013	0.02	0.071	0.015	0.0270667	0.04	0.061	0.017	0.056	0	0.0270667	0.0270667	0.706	0	0	0.0893333	0.067	0	0.063	0.0893333	0.05	0.203	0.017	0.03	0.0893333	0.049	0.026	0.01	0.032	0.087	0.0893333	0.0893333	ENSG00000148730	utr3_0	0.0270667	0.0893333	0.0622667	0.0245647	EIF4EBP2	0.167347
chr10_81075062	+	0	0	0	0	0	0.049	0	0	0	0.083	0	0	0	0	0.045	0	0	0.059	0.037	0	0.082	0.148	0	0.072	0.151	0	0.139	0.053	0.071	0	0.19	0.062	0.103	0.026	0.048	0.054	0.053	0.056	0.055	0	ENSG00000108175	utr3_0	0.01365	0.06815	0.0545	0.0037742	ZMIZ1	0.390627
chr10_82033432	-	0.212	0.111	0.066	0.116	0.156	0.105	0.131	0.093	0.085	0.149	0.133	0.153	0.129	0.118	0.193	0.111	0.122	0.17	0.181	0.157	0.029	0.252	0.161	0.118	0.284	0.012	0.279	0.307	0.192	0.062	0.36	0.16	0.247	0.18	0.158	0.221	0.199	0.343	0.194	0.214	ENSG00000151224	utr3_0	0.13455	0.1986	0.06405	0.0137413	MAT1A	-1.56571
chr10_89623851	+	0	0	0	0.0141429	0	0.0141429	0.0141429	0	0.0141429	0	0	0.077	0.0141429	0.03	0.062	0.0141429	0.029	0	0	0	0.129118	0.143	0	0.129118	0	1	0.129118	0.273	0.049	0	0.053	0.03	0.139	0.043	0.148	0.036	0	0	0.156	0.125	ENSG00000171862	utr5_0	0.0141429	0.129118	0.114975	0.00191541	PTEN	-0.172123
chr10_89623854	+	0	0	0	0.0681538	0	0.0681538	0.0681538	0	0.0681538	0	0.167	0.217	0.0681538	0.067	0.214	0.0681538	0.147	0.074	0.0681538	0	0.179812	0.16	0.176	0.179812	0.179812	1	0.179812	0.2	0.048	0	0.056	0.067	0.167	0.13	0.167	0.102	0	0.136	0.135	0.333	ENSG00000171862	utr5_0	0.0681538	0.179812	0.111659	0.0157344	PTEN	-0.172123
chr10_89623857	+	0	0	0	0.0611538	0	0.0611538	0.0611538	0	0.0611538	0	0.182	0.2	0.0611538	0.061	0.167	0.0611538	0.118	0.067	0.0611538	0	0.171875	0.182	0.176	0.171875	0.171875	1	0.171875	0.083	0.05	0	0.053	0.071	0.081	0.095	0.114	0.051	0.083	0.16	0.162	0.389	ENSG00000171862	utr5_0	0.0611538	0.171875	0.110721	0.0241806	PTEN	-0.172123
chr11_108236474	+	0	0	0.185947	0	0	0.294	0.348	0.045	0.286	0.308	0.2	0.22	0.208	0.429	0.1	0.286	0.289	0.259	0.261	0	0.179	0.714	0	0.179	0.08	0.581	0.429	0.291	0.31	0	0.559	0.226	0.559	0.696	0.391	0.191	0	0.306	0.263	0.485	ENSG00000149311	utr3_0	0.185947	0.32195	0.136003	0.0303507	ATM	-0.081511
chr11_108236476	+	0	0	0.186632	0	0	0.286	0.32	0.045	0.25	0.308	0.2	0.255	0.192	0.357	0.095	0.318	0.286	0.25	0.217	0.167	0.182	0.778	0.129	0.179	0.077	0.562	0.414	0.224	0.355	0	0.576	0.226	0.514	0.667	0.34	0.234	0	0.316	0.282	0.514	ENSG00000149311	utr3_0	0.186632	0.32845	0.141818	0.0123666	ATM	-0.081511
chr11_108236478	+	0	0	0.197421	0	0	0.314	0.32	0.045	0.25	0.385	0.15	0.212	0.192	0.357	0.19	0.333	0.333	0.286	0.217	0.167	0	0.556	0.184	0.179	0.185	0.562	0.414	0.246	0.355	0	0.588	0.226	0.429	0.682	0.312	0.217	0	0.293	0.275	0.444	ENSG00000149311	utr3_0	0.197421	0.30735	0.109929	0.0329382	ATM	-0.081511
chr11_108236480	+	0	0	0.242842	0	0	0.286	0.308	0.182	0.517	0.385	0.45	0.212	0.154	0.429	0.095	0.364	0.357	0.321	0.304	0.25	0	0.556	0.316	0.051	0.407	0.719	0.414	0.254	0.387	0	0.676	0.235	0.472	0.625	0.347	0.333	0	0.364	0.325	0.444	ENSG00000149311	utr3_0	0.242842	0.34625	0.103408	0.0363855	ATM	-0.081511
chr11_108236481	+	0	0	0.254158	0	0	0.286	0.233	0.217	0.533	0.385	0.4	0.25	0.185	0.5	0.095	0.435	0.395	0.357	0.391	0.167	0.179	0.556	0.324	0.333	0.407	0.719	0.379	0.361	0.355	0	0.667	0.231	0.5	0.615	0.392	0.34	0	0.362	0.39	0.444	ENSG00000149311	utr3_0	0.254158	0.3777	0.123542	0.0438037	ATM	-0.081511
chr11_108236488	+	0	0.355	0.329316	0.312	0	0.286	0.242	0.192	0.531	0.417	0.545	0.404	0.414	0.533	0.143	0.455	0.422	0.483	0.273	0.25	0.179	0.556	0.421	0.381	0.407	0.719	0.533	0.35	0.387	1	0.629	0.315	0.605	0.594	0.509	0.333	0.067	0.417	0.524	0.541	ENSG00000149311	utr3_0	0.329316	0.47335	0.144034	0.0123666	ATM	-0.081511
chr11_108236489	+	0	0.394	0.360684	0.188	0.103	0.314	0.364	0.259	0.594	0.308	0.565	0.466	0.483	0.467	0.2	0.5	0.511	0.5	0.304	0.333	0.179	0.778	0.526	0.381	0.481	0.719	0.533	0.413	0.469	0	0.703	0.327	0.632	0.656	0.527	0.412	0.062	0.452	0.634	0.55	ENSG00000149311	utr3_0	0.360684	0.4717	0.111016	0.0250935	ATM	-0.081511
chr11_108236490	+	0	0.355	0.416368	0.312	0.103	0.343	0.417	0.357	0.581	0.643	0.583	0.483	0.483	0.533	0.318	0.583	0.553	0.531	0.304	0.429	0.179	0.778	0.421	0.381	0.481	0.719	0.606	0.444	0.575	1	0.711	0.4	0.659	0.667	0.582	0.481	0.062	0.494	0.69	0.561	ENSG00000149311	utr3_0	0.416368	0.54455	0.128182	0.011129	ATM	-0.081511
chr11_108237968	+	0	0	0.192895	0	0	0.432	0.345	0.083	0.472	0.476	0.136	0.105	0.176	0.105	0.174	0.095	0.277	0.227	0.429	0.133	0	0.182	0.457	0	0	0.525	0.269	0.105	0.3	0.37	0.467	0.186	0.269	0.312	0.363	0.246	0.158	0.245	0.359	0.311	ENSG00000149311	utr3_0	0.192895	0.2562	0.0633053	0.0494366	ATM	-0.081511
chr11_108237969	+	0	0	0.197211	0	0	0.405	0.379	0.139	0.472	0.476	0.13	0.123	0.176	0.105	0.133	0.095	0.295	0.262	0.357	0.2	0	0.188	0.457	0.05	0.019	0.525	0.269	0.081	0.3	0.37	0.467	0.19	0.283	0.323	0.352	0.246	0.316	0.257	0.365	0.356	ENSG00000149311	utr3_0	0.197211	0.2707	0.0734895	0.0242237	ATM	-0.081511
chr11_108237971	+	0	0	0.214421	0	0	0.421	0.31	0.139	0.528	0.571	0.13	0.14	0.235	0.105	0.116	0.19	0.295	0.265	0.429	0.2	0	0.182	0.472	0.05	0.093	0.775	0.269	0.097	0.325	0.37	0.483	0.221	0.283	0.323	0.398	0.29	0.5	0.29	0.423	0.422	ENSG00000149311	utr3_0	0.214421	0.3133	0.0988789	0.0100095	ATM	-0.081511
chr11_108237972	+	0	0	0.225842	0	0	0.405	0.345	0.139	0.526	0.571	0.13	0.158	0.235	0.105	0.178	0.19	0.356	0.239	0.464	0.25	0	0.206	0.471	0.051	0.093	0.775	0.269	0.12	0.4	0.346	0.429	0.198	0.302	0.371	0.427	0.265	0.579	0.306	0.394	0.444	ENSG00000149311	utr3_0	0.225842	0.3223	0.0964579	0.0242094	ATM	-0.081511
chr11_108237973	+	0	0	0.223737	0	0	0.405	0.31	0.139	0.526	0.571	0.13	0.158	0.316	0.105	0.152	0.195	0.326	0.275	0.393	0.25	0.105	0.182	0.472	0.05	0.096	0.775	0.269	0.122	0.375	0.32	0.484	0.21	0.309	0.365	0.427	0.275	0.526	0.312	0.429	0.432	ENSG00000149311	utr3_0	0.223737	0.32675	0.103013	0.00896163	ATM	-0.081511
chr11_108237980	+	0	0	0.283211	0	0.158	0.421	0.367	0.135	0.548	0.586	0.259	0.217	0.35	0.238	0.234	0.261	0.481	0.347	0.467	0.312	0.103	0.206	0.806	0.071	0.148	0.809	0.3	0.182	0.477	0.393	0.615	0.284	0.345	0.354	0.385	0.329	0.571	0.351	0.468	0.51	ENSG00000149311	utr3_0	0.283211	0.38535	0.102139	0.0137413	ATM	-0.081511
chr11_111599100	+	0.231	0.061	0	0	0	0.064	0.234	0.16	0.047	0.218	0.19	0.13	0.075	0.24	0	0.136	0.026	0.222	0.211	0.083	0.191786	0.191786	0.143	0.261	0.191786	0	0.191786	0.235	0.2	0.636	0.191786	0.123	0.148	0.225	0.036	0.077	0.191786	0.258	0.25	0.093	ENSG00000170145	utr3_0	0.1164	0.191786	0.0753857	0.0227687	SIK2	-0.459421
chr11_111599101	+	0.231	0.02	0	0	0	0.021	0.254	0.12	0.048	0.211	0.19	0.087	0.094	0.24	0	0.136	0.026	0.167	0.263	0.087	0.182333	0.182333	0.143	0.13	0	0	0.182333	0.353	0.2	0.636	0.182333	0.138	0.148	0.235	0	0.154	0.182333	0.194	0.3	0.104	ENSG00000170145	utr3_0	0.10975	0.182333	0.0725833	0.0108437	SIK2	-0.459421
chr11_111599104	+	0.231	0.02	0	0	0	0.02	0.238	0.12	0.047	0.276	0.238	0.174	0.074	0.24	0	0.087	0.026	0.15	0.263	0.16	0.182133	0.182133	0.143	0.13	0	0	0.182133	0.294	0.2	0.636	0.182133	0.155	0.148	0.232	0.033	0.143	0.182133	0.258	0.25	0.11	ENSG00000170145	utr3_0	0.1182	0.182133	0.0639333	0.0268602	SIK2	-0.459421
chr11_111599115	+	0.28	0.273	0.476	0.364	0	0.39	0.446	0.348	0.357	0.424	0.4	0.222	0.226	0.556	0	0.286	0.333	0.286	0.316	0.448	0.449071	0.449071	0.742	0.458	0.449071	0.727	0.449071	0.412	0.3	0.636	0.449071	0.39	0.4	0.482	0.194	0.429	0.449071	0.344	0.45	0.323	ENSG00000170145	utr3_0	0.32155	0.449071	0.127521	0.00116243	SIK2	-0.459421
chr11_111599116	+	0.269	0.273	0.656	0.182	0.304	0.35	0.439	0.348	0.357	0.475	0.381	0.289	0.273	0.593	0	0.333	0.359	0.318	0.368	0.448	0.463571	0.463571	0.806	0.458	0.463571	0.727	0.463571	0.353	0.417	0.636	0.463571	0.4	0.411	0.506	0.219	0.429	0.463571	0.312	0.45	0.366	ENSG00000170145	utr3_0	0.35075	0.463571	0.112821	0.000833075	SIK2	-0.459421
chr11_111599120	+	0.269	0.273	0.656	0.182	0.304	0.595	0.449	0.52	0.429	0.5	0.524	0.273	0.361	0.586	0.214	0.458	0.385	0.348	0.4	0.515	0.5232	0.5232	0.784	0.5	0.5232	0.727	0.5232	0.5	0.462	1	0.5232	0.459	0.439	0.523	0.212	0.562	0.4	0.394	0.45	0.436	ENSG00000170145	utr3_0	0.41205	0.5232	0.11115	0.00318514	SIK2	-0.459421
chr11_116658654	-	0.333	0.211	0.389	0.396	0.367	0.137	0	0.129	0	0	0.045	0.019	0	0	0	0.02	0	0	0	0	0.05	0.048	0.279	0.255	0.122	0	0.05	0.051	0	0	0	0	0.011	0	0	0	0	0.005	0	0.012	ENSG00000109917	cds_13	0.1023	0.04415	-0.05815	0.0131504	ZNF259	-0.343342
chr11_116662602	-	0.121	0.239	0.08	0.011	0.105421	0.075	0.176	0.159	0	0.096	0.02	0.098	0.111	0.067	0.158	0.033	0.043	0.389	0.085	0.042	0.0402667	0	0.2	0.063	0	0	0.0402667	0	0	0	0.119	0	0	0.0402667	0.0402667	0.034	0.086	0.0402667	0.071	0.031	ENSG00000110243	utr5_0	0.105421	0.0402667	-0.0651544	0.0218017	APOA5	-2.49995
chr11_117283542	+	0	0.22	0.044	0.098	0	0.073	0.083	0.129	0.074	0.016	0.111	0.052	0.091	0.062	0.064	0.07	0.108	0.185	0.183	0.115	0.051	0.167	0.158	0.118	0.193	0.223	0.279	0.301	0.125	0.328	0.344	0.159	0.205	0.1	0.081	0.116	0.204	0.182	0.163	0.316	ENSG00000110274	utr3_0	0.0889	0.19065	0.10175	0.00063493	CEP164	-0.388572
chr11_118529054	-	0.103733	0.75	0	0.429	0.054	0.156	0.103733	0.167	0	0	0	0.103733	0	0	0	0.103733	0	0.103733	0	0	0	0	0	0	0	0	0	0	0	0	0	0	0	0	0	0	0	0	0	0	ENSG00000118094	cds_1	0.103733	0	-0.103733	0.0045087	TREH	-0.861876
chr11_118530520	-	0.133	0	0	0.043	0.405	0.043	0.091	0.123	0.138	0.214	0.4	0.133	0.084	0	0.108	0.133	0.069	0.333	0.172	0.038	0	0.421	0	0	0	0	0.07275	0.07275	0.07275	0.08	0.134	0.07275	0.174	0.07275	0.07275	0.07275	0.03	0	0.07275	0.034	ENSG00000118094	cds_5	0.133	0.07275	-0.06025	0.0329028	TREH	-0.861876
chr11_118978353	+	0.052	0.103	0	0.094	0.127	0.143	0.085	0.273	0.037	0.015	0	0.177	0.1	0.08	0.09	0.154	0.162	0.085	0.061	0.095	0	0.117	0.055	0.207	0.007	0.275	0.241	0.172	0.124	0.478	0.125	0.141	0.068	0.136	0.196	0.093	0.265	0.184	0.108	0.107	ENSG00000172375	utr5_0	0.09665	0.15495	0.0583	0.0400438	C2CD2L	-0.245123
chr11_119179958	-	0	0.114	0.0592778	0.0592778	0	0.146	0.1	0.039	0	0	0.027	0.048	0	0.07	0.1	0.093	0.094	0.125	0	0.111	0.047	0.079	0.116	0.096	0.127	0.375	0.134	0.07	0.145	0.292	0.051	0.041	0.07	0.136	0.061	0.085	0.027	0.317	0.196	0.118	ENSG00000076706	utr3_0	0.0592778	0.12915	0.0698722	0.00803443	MCAM	1.09204
chr11_119179959	-	0	0.118	0.0670556	0.0670556	0	0.104	0.115	0.039	0.174	0	0.027	0.054	0	0.07	0.086	0.098	0.113	0.098	0	0.111	0.048	0.087	0.135	0.102	0.125	0.368	0.131	0.072	0.159	0.245	0.069	0.052	0.071	0.145	0.054	0.053	0.028	0.317	0.189	0.113	ENSG00000076706	utr3_0	0.0670556	0.12815	0.0610944	0.0160328	MCAM	1.09204
chr11_119179963	-	0	0.103	0.0507778	0.0507778	0	0.102	0.042	0.039	0.043	0.033	0.027	0.049	0	0	0.105	0.075	0.115	0.066	0	0.115	0	0.046	0.131	0.103	0.132	0.258	0.126	0.046	0.047	0.206	0.051	0.052	0.073	0.122	0.039	0.018	0.023	0.293	0.194	0.074	ENSG00000076706	utr3_0	0.0507778	0.1017	0.0509222	0.0329205	MCAM	1.09204
chr11_124506439	-	0	0.29	0.24	0.155	0	0.099	0.262	0.079	0.456	0.425	0.467	0.2	0.025	0.227	0.037	0.032	0.289	0.338	0.333	0.208	0	0.187	0.193	0.442	0.12	0.455	0.425	0.048	0.531	0.367	0.426	0.067	0.375	0.583	0.163	0.323	0.039	0.372	0.486	0.34	ENSG00000110013	utr3_0	0.2081	0.2971	0.089	0.044187	SIAE	-0.579127
chr11_124506441	-	0	0.145	0.184	0.105	0	0.077	0.141	0.034	0.293	0.209	0.3	0.147	0.025	0.197	0.037	0.031	0.184	0.26	0.25	0.085	0	0.171	0.119	0.297	0.12	0.41	0.208	0.012	0.449	0.269	0.333	0	0.292	0.375	0.093	0.202	0.013	0.272	0.429	0.234	ENSG00000110013	utr3_0	0.1352	0.2149	0.0797	0.0112365	SIAE	-0.579127
chr11_1774410	-	0.232	0.106	0.146	0.119	0.209	0.159	0.095	0.151	0.125	0.168	0.136	0.138	0.155	0.1	0.092	0.109	0.092	0.175	0.13	0.143	0.031	0.097	0.074	0.072	0.111	0.134	0.113	0.103	0.02	0.133	0.15	0.068	0.19	0.042	0.028	0.058	0.117	0.029	0.132	0.063	ENSG00000117984	utr3_0	0.139	0.08825	-0.05075	0.00182361	CTSD	-0.396941
chr11_1780780	-	0.402	0.436	0.46	0.409	0.449	0.445	0.313	0.427	0.377	0.512	0.339	0.307	0.403	0.374	0.27	0.297	0.266	0.451	0.403	0.379	0.24	0.339	0.219	0.328	0.346	0.425	0.38	0.359	0.147	0.429	0.473	0.25	0.548	0.188	0.101	0.216	0.402	0.097	0.441	0.23	ENSG00000117984	cds_6	0.38595	0.3079	-0.07805	0.0186749	CTSD	-0.396941
chr11_233187	-	0	0	0	0	0.389	0.068	0.055	0.026	0.1	0.179	0.1	0.114	0.083	0.148	0.097	0.079	0.059	0.346	0.31	0.091	0	0.158	0	0	0	0	0.077	0.049	0	0	0	0.014	0.13	0	0.04	0.019	0.067	0	0.024	0.023	ENSG00000142082	cds_4	0.1122	0.03005	-0.08215	0.0112652	SIRT3	-0.674886
chr11_2909803	-	0.069	0.364	0.0785263	0.108	0	0.043	0	0	0.149	0.094	0.118	0.076	0	0.075	0.067	0	0.082	0.132	0	0.115	0.049	0.042	0	0	0	0	0.037	0.045	0	0	0.022	0.0272941	0.126	0.0272941	0.012	0.04	0.044	0.009	0.0272941	0.038	ENSG00000254827	cds_0	0.0785263	0.0272941	-0.0512322	0.0140974	SLC22A18AS	0.236363
chr11_2923903	-	0.067	0	0.127235	0.182	0.127235	0.2	0.1	0.176	0.276	0.234	0.127235	0.081	0	0.2	0	0.059	0.106	0.065	0.35	0.067	0.203	0	0.087	0	0.181	0	0	0.06025	0	0	0.059	0.06025	0.182	0.06025	0.016	0.044	0.129	0	0.06025	0.063	ENSG00000254827	utr5_1	0.127235	0.06025	-0.0669853	0.031305	SLC22A18AS	0.236363
chr11_32875131	+	0.093	0.287	0.159	0.203	0	0.234	0.308	0.267	0.483	0.529	0.324	0.13	0.167	0.458	0.112	0.308	0.406	0.496	0.273	0.36	0.216	0.091	0.292	0.239	0.154	0.782	0.463	0.321	0.379	1	0.476	0.404	0.427	0.442	0.367	0.454	0.216	0.421	0.438	0.513	ENSG00000135378	utr3_0	0.27985	0.40475	0.1249	0.0137413	PRRG4	-1.04441
chr11_32875133	+	0.095	0.273	0.159	0.197	0	0.195	0.293	0.261	0.455	0.541	0.343	0.136	0.199	0.468	0.094	0.296	0.388	0.486	0.316	0.371	0.213	0.091	0.309	0.208	0.167	0.739	0.439	0.321	0.367	1	0.476	0.43	0.438	0.5	0.387	0.45	0.215	0.462	0.429	0.545	ENSG00000135378	utr3_0	0.2783	0.4093	0.131	0.0089676	PRRG4	-1.04441
chr11_32875137	+	0.095	0.389	0.148	0.213	0	0.287	0.358	0.194	0.5	0.575	0.356	0.155	0.266	0.536	0.135	0.367	0.456	0.578	0.36	0.441	0.333	0.095	0.25	0.23	0.154	0.729	0.508	0.379	0.5	1	0.476	0.495	0.51	0.589	0.438	0.495	0.271	0.45	0.5	0.575	ENSG00000135378	utr3_0	0.32045	0.44885	0.1284	0.0105994	PRRG4	-1.04441
chr11_32875138	+	0.093	0.352	0.149	0.209	0	0.275	0.391	0.23	0.514	0.537	0.356	0.152	0.277	0.533	0.133	0.406	0.456	0.575	0.337	0.435	0.337	0.095	0.276	0.265	0.154	0.729	0.517	0.393	0.5	1	0.476	0.486	0.484	0.621	0.451	0.495	0.303	0.512	0.496	0.605	ENSG00000135378	utr3_0	0.3205	0.45975	0.13925	0.00454993	PRRG4	-1.04441
chr11_32875145	+	0.093	0.407	0.13	0.221	0.062	0.285	0.37	0.183	0.491	0.504	0.36	0.154	0.287	0.531	0.14	0.462	0.45	0.538	0.301	0.403	0.337	0.1	0.368	0.27	0.154	0.723	0.533	0.367	0.5	1	0.435	0.43	0.504	0.65	0.453	0.491	0.276	0.5	0.487	0.576	ENSG00000135378	utr3_0	0.3186	0.4577	0.1391	0.00511105	PRRG4	-1.04441
chr11_32875146	+	0.31	0.474	0.126	0.226	0.06	0.292	0.399	0.194	0.538	0.507	0.39	0.162	0.312	0.535	0.154	0.508	0.466	0.519	0.319	0.42	0.333	0.095	0.323	0.263	0.154	0.73	0.533	0.379	0.5	1	0.435	0.459	0.531	0.627	0.465	0.522	0.305	0.531	0.492	0.619	ENSG00000135378	utr3_0	0.34555	0.4648	0.11925	0.00718917	PRRG4	-1.04441
chr11_32875147	+	0.333	0.426	0.174	0.228	0.061	0.298	0.399	0.229	0.536	0.551	0.41	0.16	0.313	0.56	0.147	0.452	0.468	0.532	0.347	0.455	0.333	0.05	0.366	0.255	0.154	0.73	0.542	0.345	0.562	1	0.435	0.468	0.526	0.65	0.466	0.53	0.308	0.531	0.525	0.612	ENSG00000135378	utr3_0	0.35395	0.4694	0.11545	0.00790774	PRRG4	-1.04441
chr11_32875150	+	0.455	0.46	0.174	0.208	0.061	0.263	0.378	0.22	0.483	0.518	0.38	0.108	0.276	0.529	0.135	0.446	0.434	0.5	0.323	0.429	0.337	0.048	0.347	0.247	0	0.619	0.542	0.4	0.531	0.818	0.304	0.464	0.477	0.574	0.466	0.448	0.276	0.542	0.504	0.593	ENSG00000135378	utr3_0	0.339	0.42685	0.08785	0.0400438	PRRG4	-1.04441
chr11_32875152	+	0.333	0.463	0.224	0.171	0.061	0.227	0.309	0.188	0.43	0.515	0.321	0.106	0.232	0.481	0.108	0.343	0.362	0.439	0.268	0.345	0.298	0.048	0.275	0.21	0	0.311	0.517	0.355	0.469	0.818	0.333	0.468	0.425	0.548	0.403	0.409	0.234	0.429	0.459	0.494	ENSG00000135378	utr3_0	0.2963	0.37515	0.07885	0.0186646	PRRG4	-1.04441
chr11_32875829	+	0	0	0.0607895	0	0	0.109	0.102	0	0.123	0.089	0.037	0.043	0	0.075	0.024	0	0.145	0.078	0.205	0.125	0	0	0.182	0.033	0.155667	0.216	0.263	0.155667	0.083	1	0.091	0.1	0.089	0.154	0.157	0.212	0	0.095	0.032	0.095	ENSG00000135378	utr3_0	0.0607895	0.155667	0.0948772	0.0248898	PRRG4	-1.04441
chr11_32875849	+	0.174	0.435	1	0.355	0	0.548	0.691	0.304	0.748	0.523	0.538	0.242	0.486	0.577	0.222	0.214	0.552	0.609	0.527	0.432	0.174	0.25	0.727	0.467	0.595211	0.906	0.769	0.474	0.562	1	0.714	0.552	0.638	0.351	0.518	0.653	0.348	0.893	0.619	0.694	ENSG00000135378	utr3_0	0.45885	0.595211	0.136361	0.0486248	PRRG4	-1.04441
chr11_32875851	+	0.182	0.417	1	0.129	0	0.619	0.713	0.304	0.762	0.582	0.538	0.242	0.514	0.604	0.222	0.179	0.556	0.594	0.533	0.525	0.178	0.25	0.75	0.638	0.614737	0.919	0.778	0.421	0.667	1	0.714	0.536	0.649	0.405	0.543	0.686	0.348	0.897	0.607	0.694	ENSG00000135378	utr3_0	0.46075	0.614737	0.153987	0.0250935	PRRG4	-1.04441
chr11_32875854	+	0	0.082	1	0.129	0.143	0.484	0.578	0.304	0.571	0.403	0.425	0.212	0.405	0.446	0.167	0.154	0.413	0.415	0.426	0.341	0.138	0.133	0.708	0.348	0.494526	0.727	0.5	0.5	0.476	1	0.619	0.483	0.484	0.359	0.452	0.434	0.25	0.828	0.372	0.585	ENSG00000135378	utr3_0	0.3549	0.494526	0.139626	0.0168809	PRRG4	-1.04441
chr11_32875876	+	0.412	0.114	0.794	0.273	0.115	0.681	0.673	0.367	0.704	0.608	0.64	0.171	0.286	0.586	0.116	0.182	0.552	0.613	0.621	0.389	0	0.071	0.591	0.755	0.597474	0.915	0.824	0.611	0.714	1	0.625	0.455	0.68	0.591	0.455	0.735	0.333	0.462	0.704	0.831	ENSG00000135378	utr3_0	0.44485	0.597474	0.152624	0.0303651	PRRG4	-1.04441
chr11_32875881	+	0.412	0.11	0.794	0.283	0.103	0.641	0.694	0.438	0.715	0.618	0.66	0.205	0.308	0.606	0.128	0.174	0.613	0.671	0.676	0.514	0.074	0.067	0.652	0.755	0.634632	0.921	0.829	0.611	0.714	1	0.833	0.522	0.739	0.625	0.46	0.745	0.318	0.654	0.747	0.792	ENSG00000135378	utr3_0	0.46815	0.634632	0.166482	0.0168809	PRRG4	-1.04441
chr11_32875883	+	0.412	0.11	0.794	0.304	0.1	0.687	0.722	0.438	0.723	0.62	0.667	0.205	0.317	0.562	0.128	0.217	0.612	0.684	0.652	0.439	0.074	0.267	0.68	0.755	0.648211	0.921	0.833	0.611	0.727	1	0.833	0.522	0.732	0.64	0.462	0.731	0.304	0.679	0.75	0.795	ENSG00000135378	utr3_0	0.46965	0.648211	0.178561	0.00718917	PRRG4	-1.04441
chr11_32875884	+	0.412	0.171	0.794	0.283	0.1	0.691	0.718	0.438	0.722	0.633	0.655	0.2	0.3	0.546	0.128	0.174	0.623	0.679	0.653	0.439	0.074	0.267	0.68	0.755	0.660053	0.978	0.811	0.7	0.727	1	0.833	0.56	0.727	0.64	0.45	0.782	0.37	0.643	0.744	0.8	ENSG00000135378	utr3_0	0.46795	0.660053	0.192103	0.00573399	PRRG4	-1.04441
chr11_32875891	+	0.471	0.177	0.794	0.265	0.1	0.655	0.713	0.303	0.739	0.634	0.661	0.114	0.286	0.559	0.067	0.136	0.628	0.667	0.667	0.415	0.074	0.2	0.68	0.76	0.663947	0.884	0.872	0.9	0.727	1	0.8	0.52	0.74	0.62	0.528	0.804	0.286	0.63	0.768	0.822	ENSG00000135378	utr3_0	0.45255	0.663947	0.211397	0.0064246	PRRG4	-1.04441
chr11_32875904	+	0.526	0.2	0.818	0.255	0	0.671	0.642	0.162	0.627	0.57	0.639	0.152	0.196	0.512	0	0.1	0.551	0.575	0.548	0.2	0.095	0.273	0.607	0.696	0.623842	0.849	0.846	0.864	0.885	1	0.56	0.567	0.641	0.556	0.444	0.646	0.167	0.633	0.762	0.762	ENSG00000135378	utr3_0	0.3972	0.623842	0.226642	0.00803443	PRRG4	-1.04441
chr11_32875905	+	0.526	0.197	0.794	0.333	0	0.691	0.628	0.162	0.669	0.598	0.656	0.156	0.25	0.54	0.024	0.15	0.607	0.621	0.616	0.261	0.095	0.273	0.607	0.696	0.635158	0.849	0.846	0.909	0.885	1	0.583	0.552	0.669	0.674	0.44	0.662	0.167	0.643	0.765	0.753	ENSG00000135378	utr3_0	0.42395	0.635158	0.211208	0.0152401	PRRG4	-1.04441
chr11_32875908	+	0.737	0.2	0.794	0.347	0.094	0.723	0.678	0.243	0.731	0.607	0.667	0.2	0.246	0.591	0.07	0.143	0.585	0.633	0.649	0.391	0.095	0.364	0.607	0.655	0.657211	0.894	0.85	0.909	0.885	1	0.56	0.516	0.731	0.717	0.492	0.723	0.267	0.655	0.802	0.765	ENSG00000135378	utr3_0	0.46645	0.657211	0.190761	0.0186749	PRRG4	-1.04441
chr11_32875909	+	0.722	0.205	0.788	0.347	0.094	0.723	0.697	0.243	0.733	0.636	0.688	0.2	0.241	0.606	0.045	0.19	0.564	0.637	0.676	0.378	0.098	0.364	0.607	0.661	0.670368	0.895	0.85	0.909	0.88	1	0.68	0.531	0.74	0.705	0.492	0.723	0.3	0.69	0.825	0.787	ENSG00000135378	utr3_0	0.47065	0.670368	0.199718	0.0137413	PRRG4	-1.04441
chr11_32875913	+	0.737	0.133	0.794	0.312	0.094	0.744	0.678	0.405	0.724	0.618	0.631	0.217	0.259	0.573	0.023	0.19	0.615	0.641	0.662	0.378	0.095	0.364	0.607	0.649	0.673368	0.894	0.85	0.909	0.846	1	0.76	0.562	0.74	0.766	0.504	0.738	0.233	0.69	0.819	0.768	ENSG00000135378	utr3_0	0.4714	0.673368	0.201968	0.0144565	PRRG4	-1.04441
chr11_32875914	+	0.632	0.132	0.794	0.312	0.097	0.729	0.648	0.378	0.737	0.609	0.631	0.217	0.259	0.554	0.023	0.19	0.584	0.626	0.676	0.4	0.095	0.364	0.593	0.643	0.651056	0.894	0.825	0.909	0.846	0.651056	0.75	0.531	0.727	0.75	0.5	0.727	0.323	0.679	0.795	0.768	ENSG00000135378	utr3_0	0.4614	0.651056	0.189656	0.0137331	PRRG4	-1.04441
chr11_32875922	+	0.632	0.066	0.356	0.075	0	0.5	0.535	0.265	0.6	0.461	0.484	0.106	0.213	0.401	0	0.182	0.45	0.413	0.533	0.173	0.098	0.091	0.387	0.404	0.077	0.619	0.488	0.636	0.692	1	0.593	0.469	0.559	0.6	0.417	0.515	0.25	0.5	0.679	0.619	ENSG00000135378	utr3_0	0.32225	0.48465	0.1624	0.00718917	PRRG4	-1.04441
chr11_32875927	+	0.421	0.048	0.333	0.02	0	0.235	0.311	0.118	0.321	0.326	0.338	0.041	0.175	0.213	0	0.087	0.273	0.312	0.333	0.077	0.098	0.091	0.156	0.281	0	0.295	0.366	0.286	0.538	0.417	0.3	0.121	0.332	0.378	0.22	0.366	0.083	0.333	0.373	0.388	ENSG00000135378	utr3_0	0.1991	0.2711	0.072	0.0486248	PRRG4	-1.04441
chr11_32875928	+	0.421	0.138	0.333	0.038	0	0.256	0.289	0.118	0.335	0.33	0.358	0.041	0.145	0.209	0	0.12	0.268	0.312	0.325	0.074	0.095	0.091	0.375	0.211	0	0.284	0.317	0.273	0.538	0.417	0.367	0.125	0.33	0.326	0.203	0.366	0.083	0.31	0.388	0.388	ENSG00000135378	utr3_0	0.2055	0.27435	0.06885	0.0242094	PRRG4	-1.04441
chr11_32878895	+	0.230389	0.08	0.633	0.176	0	0.417	0.689	0.172	0.118	0.267	0.230389	0	0.125	0.381	0	0	0.216	0.379	0.294	0.2	0.386	0.390833	0.056	0.364	0.390833	0.346	0.25	0.538	0.390833	0.390833	0.390833	0.364	0.429	0.692	0.25	0.647	0.390833	0.390833	0.368	0.390833	ENSG00000135378	utr3_0	0.230389	0.390833	0.160444	0.0137413	PRRG4	-1.04441
chr11_32878896	+	0.233944	0.04	0.633	0.176	0	0.417	0.682	0.172	0.188	0.267	0.233944	0	0.125	0.381	0	0	0.216	0.4	0.314	0.2	0.386	0.4165	0.056	0.364	0.4165	0.346	0.25	0.846	0.4165	0.4165	0.4165	0.364	0.429	0.692	0.25	0.647	0.4165	0.4165	0.368	0.4165	ENSG00000135378	utr3_0	0.233944	0.4165	0.182556	0.0123742	PRRG4	-1.04441
chr11_32878904	+	0.272722	0.14	0.796	0.176	0	0.44	0.826	0.2	0.176	0.357	0.272722	0	0.125	0.381	0	0	0.306	0.433	0.353	0.2	0.55	0.605077	0.318	0.727	0.605077	0.462	0.438	0.846	0.605077	0.605077	0.605077	0.364	0.618	0.917	0.37	0.706	0.605077	0.605077	0.55	1	ENSG00000135378	utr3_0	0.272722	0.605077	0.332355	0.00220394	PRRG4	-1.04441
chr11_32878905	+	0.282278	0.1	0.796	0.235	0	0.44	0.809	0.2	0.176	0.357	0.282278	0	0.125	0.429	0	0	0.306	0.467	0.441	0.2	0.537	0.604077	0.318	0.727	0.604077	0.462	0.438	0.846	0.604077	0.604077	0.604077	0.364	0.618	0.917	0.37	0.706	0.604077	0.604077	0.55	1	ENSG00000135378	utr3_0	0.282278	0.604077	0.321799	0.0019443	PRRG4	-1.04441
chr11_32878909	+	0.256222	0.1	0.612	0.033	0	0.357	0.787	0.207	0.176	0.455	0.256222	0	0.143	0.381	0	0	0.4	0.467	0.294	0.2	0.537	0.585	0.273	0.818	0.585	0.462	0.438	0.769	0.585	0.585	0.585	0.364	0.647	0.917	0.382	0.722	0.585	0.585	0.458	0.818	ENSG00000135378	utr3_0	0.256222	0.585	0.328778	0.00101883	PRRG4	-1.04441
chr11_32878914	+	0.223667	0.3	0.612	0.033	0	0.393	0.702	0.034	0.158	0.182	0.223667	0	0.143	0.348	0	0	0.294	0.484	0.343	0	0.537	0.513077	0.273	0.636	0.513077	0.269	0.471	0.769	0.513077	0.513077	0.513077	0.385	0.5	0.786	0.316	0.684	0.513077	0.513077	0.444	0.6	ENSG00000135378	utr3_0	0.223667	0.513077	0.28941	0.00150729	PRRG4	-1.04441
chr11_32878916	+	0.206444	0.286	0.604	0.033	0	0.357	0.723	0.034	0.158	0.182	0.206444	0	0.071	0.273	0	0	0.294	0.387	0.314	0	0.537	0.506923	0.273	0.636	0.506923	0.269	0.471	0.769	0.506923	0.506923	0.506923	0.385	0.472	0.786	0.316	0.632	0.506923	0.506923	0.444	0.6	ENSG00000135378	utr3_0	0.206444	0.506923	0.300479	0.00116243	PRRG4	-1.04441
chr11_32878920	+	0.2005	0.3	0.612	0.031	0	0.357	0.638	0	0.158	0.182	0.2005	0	0.071	0.292	0	0	0.278	0.455	0.235	0	0.463	0.437154	0.273	0.538	0.437154	0.269	0.438	0.769	0.437154	0.437154	0.437154	0.308	0.444	0.571	0.276	0.526	0.437154	0.437154	0.308	0.5	ENSG00000135378	utr3_0	0.2005	0.437154	0.236654	0.00249501	PRRG4	-1.04441
chr11_32878922	+	0.220389	0.286	0.612	0.031	0	0.355	0.75	0.034	0.158	0.182	0.220389	0	0.071	0.417	0	0	0.306	0.441	0.324	0	0.463	0.522538	0.273	0.692	0.522538	0.269	0.412	0.769	0.522538	0.522538	0.522538	0.462	0.472	0.867	0.328	0.579	0.522538	0.522538	0.407	0.8	ENSG00000135378	utr3_0	0.220389	0.522538	0.30215	0.0019443	PRRG4	-1.04441
chr11_32878923	+	0.227056	0.3	0.612	0.031	0	0.355	0.75	0.034	0.15	0.182	0.227056	0	0.071	0.417	0	0	0.361	0.5	0.324	0	0.537	0.539462	0.273	0.692	0.539462	0.269	0.412	0.846	0.539462	0.539462	0.539462	0.462	0.541	0.867	0.328	0.579	0.539462	0.539462	0.407	0.8	ENSG00000135378	utr3_0	0.227056	0.539462	0.312406	0.0019443	PRRG4	-1.04441
chr11_32878927	+	0.281444	0.286	0.612	0.188	0	0.484	0.771	0.103	0.15	0.417	0.281444	0	0.214	0.458	0	0	0.412	0.618	0.353	0	0	0.515308	0.545	0.846	0.515308	0.48	0.412	0.462	0.515308	0.515308	0.515308	0.462	0.541	0.867	0.345	0.632	0.515308	0.515308	0.407	0.7	ENSG00000135378	utr3_0	0.281444	0.515308	0.233863	0.0054104	PRRG4	-1.04441
chr11_32878928	+	0.279889	0.3	0.604	0.148	0	0.452	0.771	0.103	0.15	0.455	0.279889	0	0.214	0.458	0	0	0.412	0.618	0.353	0	0.073	0.517077	0.545	0.846	0.517077	0.462	0.375	0.5	0.517077	0.517077	0.517077	0.385	0.541	0.867	0.362	0.632	0.517077	0.517077	0.407	0.727	ENSG00000135378	utr3_0	0.279889	0.517077	0.237188	0.00454993	PRRG4	-1.04441
chr11_32878930	+	0.2855	0.3	0.612	0.179	0	0.452	0.771	0.103	0.15	0.417	0.2855	0	0.214	0.458	0	0	0.412	0.618	0.353	0.1	0	0.518462	0.545	0.923	0.518462	0.462	0.375	0.462	0.518462	0.518462	0.518462	0.385	0.541	0.867	0.362	0.684	0.518462	0.518462	0.407	0.727	ENSG00000135378	utr3_0	0.2855	0.518462	0.232962	0.00573399	PRRG4	-1.04441
chr11_32878938	+	0.3175	0.567	0.688	0.208	0	0.625	0.773	0.12	0.176	0.5	0.3175	0	0.154	0.44	0	0	0.394	0.667	0.303	0.1	0.600917	0.600917	0.6	0.909	0.600917	0.706	0.462	0.545	0.600917	0.600917	0.600917	0.417	0.514	0.733	0.421	0.737	0.600917	0.600917	0.44	0.727	ENSG00000135378	utr3_0	0.3175	0.600917	0.283417	0.00101779	PRRG4	-1.04441
chr11_32878939	+	0.314889	0.567	0.688	0.208	0	0.625	0.75	0.12	0.176	0.5	0.314889	0	0.154	0.44	0.077	0	0.394	0.645	0.324	0	0.607	0.607	0.625	0.909	0.607	0.706	0.538	0.545	0.607	0.607	0.607	0.417	0.486	0.733	0.421	0.737	0.607	0.607	0.44	0.727	ENSG00000135378	utr3_0	0.314889	0.607	0.292111	0.000448821	PRRG4	-1.04441
chr11_32878941	+	0.298222	0.552	0.688	0.208	0	0.5	0.773	0.04	0.15	0.5	0.298222	0	0.077	0.56	0.077	0	0.324	0.625	0.294	0	0.519667	0.519667	0.625	0.909	0.519667	0.412	0.462	0.364	0.519667	0.519667	0.519667	0.417	0.457	0.667	0.254	0.684	0.519667	0.519667	0.44	0.545	ENSG00000135378	utr3_0	0.298222	0.519667	0.221444	0.0031825	PRRG4	-1.04441
chr11_32878942	+	0.258889	0.172	0.688	0.208	0	0.458	0.689	0.04	0.158	0.5	0.258889	0	0.077	0.44	0.077	0	0.294	0.594	0.265	0	0.523583	0.523583	0.625	0.909	0.523583	0.412	0.462	0.455	0.523583	0.523583	0.523583	0.417	0.486	0.667	0.254	0.611	0.523583	0.523583	0.44	0.545	ENSG00000135378	utr3_0	0.258889	0.523583	0.264694	0.000890878	PRRG4	-1.04441
chr11_32878943	+	0.253944	0.167	0.688	0.208	0	0.458	0.6	0.042	0.15	0.5	0.253944	0	0.077	0.44	0.077	0	0.235	0.594	0.235	0.1	0.491917	0.491917	0.625	0.909	0.491917	0.235	0.385	0.455	0.491917	0.491917	0.491917	0.417	0.371	0.667	0.222	0.632	0.491917	0.491917	0.44	0.545	ENSG00000135378	utr3_0	0.253944	0.491917	0.237972	0.00132325	PRRG4	-1.04441
chr11_44941433	+	0	0.735	0.0735	0.0735	0	0	0.0735	0	0	0.0735	0.0735	0	0.0735	0.0735	0	0.0735	0	0	0.0735	0.0735	0	0	0	0	0	0	0	0	0	0	0	0	0	0	0	0	0	0	0	0	ENSG00000157570	cds_4	0.0735	0	-0.0735	0.00134064	TSPAN18	-0.020786
chr11_46694887	+	0	0	0.0787368	0	0	0.103	0.091	0.09	0.09	0	0.111	0.064	0.026	0.089	0.117	0.143	0.175	0.14	0.122	0.135	0.087	0.312	0.019	0.078	0	0.147	0.089	0.263	0.085	0.262	0.106	0.107	0.176	0.131	0.086	0.129	0.185	0.159	0.113	0.205	ENSG00000175224	utr3_0	0.0787368	0.13695	0.0582132	0.0175828	ATG13	0.390581
chr11_46747436	+	0.236	0.156	0.152	0.133	0.208	0.18	0.13	0.162	0.153	0.172	0.144	0.172	0.169	0.114	0.13	0.126	0.094	0.159	0.147	0.155	0.014	0.05	0.051	0.085	0.108	0.133	0.074	0.163	0.02	0.079	0.118	0.05	0.153	0.022	0.078	0.043	0.11	0.014	0.08	0.062	ENSG00000180210	cds_6	0.1546	0.07535	-0.07925	0.000140134	F2	-1.19552
chr11_490937	+	0.117	0.094	0	0	0.025	0.067	0	0	0	0.054	0.037	0.024	0	0.031	0.038	0.059	0.029	0.067	0.069	0.032	0.085	0.206	0.117	0.195	0.103	0	0.044	0.089	0.114	0	0.032	0.1	0	0.114	0.08	0.094	0.099	0.111	0.108	0.143	ENSG00000174915	utr3_0	0.03715	0.0917	0.05455	0.00254055	PTDSS2	0.262112
chr11_57382089	+	0.162	0.131	0.093	0.09	0.12	0.114	0.089	0.117	0.09	0.109	0.109	0.113	0.117	0.084	0.118	0.073	0.075	0.152	0.1	0.103	0.015	0.049	0.026	0.062	0.072	0.079	0.055	0.106	0.013	0.044	0.08	0.037	0.11	0.025	0.025	0.025	0.084	0.017	0.059	0.028	ENSG00000149131	utr3_0	0.10795	0.05055	-0.0574	0.000120422	SERPING1	-1.43802
chr11_60162191	+	0	0	0	0	0	0	0.038	0.027	0.073	0.026	0.078	0.017	0.03	0	0	0.048	0.037	0.086	0.067	0	0	0.0778824	0	0.0778824	0	0	0.143	0.074	0.105	0.0778824	0.132	0	0.286	0.097	0	0.09	0	0.214	0.143	0.04	ENSG00000166927	utr3_0	0.02635	0.0778824	0.0515324	0.00146652	MS4A7	-1.22778
chr11_61114778	+	0	0	0	0	0.0296842	0.048	0.061	0	0.024	0.093	0	0	0.045	0.045	0.154	0	0	0	0.094	0	0.1498	0.057	0	0.1498	0.1498	0.191	0.1498	0.1498	0	1	0.1498	0.1498	0	0.1498	0	0.25	0	0.1498	0	0.1498	ENSG00000149476	utr3_0	0.0296842	0.1498	0.120116	0.00701134	DAK	-2.05473
chr11_61114779	+	0	0	0	0	0.0318421	0.095	0.059	0	0.024	0.091	0	0	0.045	0.044	0.154	0	0	0	0.093	0	0.132	0.057	0	0.132	0.132	0.18	0.132	0.132	0	1	0.132	0.132	0	0.132	0	0.083	0	0.132	0	0.132	ENSG00000149476	utr3_0	0.0318421	0.132	0.100158	0.0117043	DAK	-2.05473
chr11_61114784	+	0	0	0	0	0.00578947	0.037	0.018	0	0	0	0	0	0.017	0	0	0	0	0	0.038	0	0.104545	0	0	0.104545	0	0.15	0.104545	0.104545	0	1	0.104545	0.104545	0	0.104545	0	0	0	0.104545	0	0.104545	ENSG00000149476	utr3_0	0.00578947	0.104545	0.098756	0.00286893	DAK	-2.05473
chr11_63396055	-	0.279	0	0.0834	0.0834	0.0834	0.067	0.0834	0.0834	0.118	0.0834	0.0834	0	0.154	0.0834	0.125	0.091	0	0	0.0834	0.0834	0	0.0307143	0	0	0	0.0307143	0.067	0.188	0	0.0307143	0	0.0307143	0.0307143	0.034	0.098	0.043	0	0	0	0.0307143	ENSG00000184743	utr3_0	0.0834	0.0307143	-0.0526857	0.00555954	ATL3	0.388537
chr11_63526363	+	0.175	0.116	0.288	0.193	0.112	0.154	0.201	0.155	0.223	0.209	0.206	0.186	0.203	0.2	0.324	0.11	0.185	0.252	0.149	0.171	0.398	0.54	0.276	0.314	0.411	0.286	0.458	0.452	0.192	0.176	0.58	0.231	0.288	0.234	0.155	0.417	0.308	0.328	0.356	0.364	ENSG00000133318	utr3_0	0.1906	0.3382	0.1476	0.00101883	RTN3	0.447366
chr11_64606618	-	0	0.0299091	0.0299091	0.0299091	0	0.161	0	0	0.0299091	0.0299091	0.0299091	0	0.091	0.0299091	0	0	0.077	0.0299091	0.0299091	0	0	0.147385	0	0.018	0.147385	0.667	0.147385	0	0.147385	1	0	0	0	0.076	0.026	0.147385	0.147385	0.058	0.071	0.147385	ENSG00000171219	cds_30	0.0299091	0.147385	0.117476	0.00640046	CDC42BPG	0.522337
chr11_64693093	+	0.288353	0.208	0	0.458	0.263	0.414	0.229	0.389	0.217	0.288353	0.154	0.194	0.533	0.368	0.345	0.344	0.118	0.304	0.364	0.288353	0	0.103	0	0.148	0.156	0.094	0.294	0.177	0.308	0.2	0.344	0.303	0.226	0.372	0.191	0.237	0.056	0.333	0.176	0.36	ENSG00000068971	utr5_1	0.288353	0.2039	-0.0844529	0.0401355	PPP2R5B	0.0830233
chr11_64693094	+	0.219353	0.2	0	0.174	0.074	0.379	0.229	0.257	0.167	0.219353	0.077	0.139	0.467	0.263	0.333	0.273	0.029	0.304	0.364	0.219353	0	0.105	0	0.037	0	0.094	0.235	0.104	0.269	0.2	0.25	0.061	0.194	0.279	0.134	0.192	0.056	0.321	0.176	0.28	ENSG00000068971	utr5_1	0.219353	0.14935	-0.0700029	0.0329382	PPP2R5B	0.0830233
chr11_64693095	+	0.186529	0.2	0	0.167	0.074	0.207	0.143	0.194	0.13	0.186529	0.077	0.139	0.286	0.263	0.345	0.303	0.029	0.25	0.364	0.186529	0	0.103	0	0.037	0	0.031	0.059	0.114	0.269	0.2	0.182	0.061	0.161	0.233	0.119	0.138	0.056	0.304	0.059	0.28	ENSG00000068971	utr5_1	0.186529	0.1203	-0.0662294	0.0297745	PPP2R5B	0.0830233
chr11_65143476	-	0.1	0.105353	0	0.105353	0.333	0.105353	0.071	0.133	0.184	0.192	0.25	0.085	0	0	0.091	0.1	0.074	0.042	0	0.136	0	0	0	0.0521111	0	0.222	0.036	0.153	0	0.0521111	0.103	0.016	0.043	0.071	0.069	0.06	0.056	0.094	0.015	0	ENSG00000162241	utr3_0	0.105353	0.0521111	-0.0532418	0.0401355	SLC25A45	-0.179022
chr11_65143483	-	0	0.123706	0	0.123706	0.35	0.123706	0.167	0.267	0.286	0.2	0.188	0.184	0	0	0	0.15	0.074	0.087	0	0.15	0	0	0	0.0554444	0	0.222	0.04	0.143	0	0.0554444	0.103	0	0.045	0.078	0.143	0.042	0.088	0.065	0.029	0	ENSG00000162241	utr3_0	0.123706	0.0554444	-0.0682614	0.0278571	SLC25A45	-0.179022
chr11_65143487	-	0	0.137176	0	0.137176	0.35	0.137176	0.167	0.4	0.303	0.2	0.188	0.204	0	0	0	0.111	0.077	0.091	0.091	0.15	0	0	0	0.0693333	0	0.25	0.12	0.155	0.074	0.0693333	0.138	0	0.048	0.079	0.107	0.043	0.097	0.107	0.03	0	ENSG00000162241	utr3_0	0.137176	0.0693333	-0.0678431	0.03467	SLC25A45	-0.179022
chr11_65321686	-	0.242	0.218	0.615	0.354	0.323	0.34	0.341	0.225	0.254	0.364	0.236	0.244	0.324	0.316	0.188	0.185	0.27	0.27	0.269	0.392	0.333	0.563	0.327	0.386	0.54	0.063	0.514	0.74	0.365	0.593	0.486	0.324	0.523	0.366	0.277	0.426	0.355	0.375	0.374	0.359	ENSG00000168056	cds_26	0.2985	0.41445	0.11595	0.011122	LTBP3	-0.374663
chr11_65547578	-	0.0832941	0	0	0.111	0.095	0.125	0.062	0.217	0	0	0.0832941	0.053	0	0.088	0.143	0.091	0.067	0.364	0.0832941	0	0.218	0.423	0.298	0.139	0.025	0.04	0.139	0.177	0.059	0.176789	0.207	0.174	0.214	0.214	0.042	0.171	0.154	0.294	0.16	0.211	ENSG00000254470	cds_0	0.0832941	0.176789	0.0934954	0.00572976	AP5B1	0.458599
chr11_66034954	+	0.012	0.154	0.118	0.067	0.254	0.045	0.08	0.12	0.119	0.08	0.125	0.046	0.286	0.143	0.229	0.034	0	0.294	0.154	0	0.24	0.22	0.246	0.262	0.182	0	0.25	0.326	0.224	0.478	0.296	0.143	0.25	0.055	0.153	0.08	0.138	0.246	0.172	0.238	ENSG00000174996	utr3_0	0.118	0.20995	0.09195	0.00803443	KLC2	0.828878
chr11_66044158	+	0.01	0	0.059	0.017	0.008	0.033	0.02	0.045	0.045	0.024	0.025	0.037	0.031	0.056	0.026	0.133	0.031	0.025	0.059	0.034	0.088	0.093	0.076	0.122	0.078	0.141	0.08	0.243	0.063	0.043	0.158	0.014	0.09	0.101	0.067	0.062	0.102	0.102	0.051	0.097	ENSG00000174903	utr3_0	0.0359	0.09355	0.05765	0.00132454	RAB1B	0.114158
chr11_66132089	+	0.0225	0.0225	0.0225	0	0.0225	0.1	0	0.091	0	0	0	0	0	0.0225	0.053	0.0225	0	0	0	0.071	0	0	0	0.028	0.079	0.079	0	0.079	0.179	0.355	0.079	0.136	0.051	0.079	0.047	0.031	0.148	0.06	0.1	0.05	ENSG00000255468	cds_4	0.0225	0.079	0.0565	0.014039	RP11-867G23.8	0.135677
chr11_66132092	+	0.0355714	0.0355714	0.0355714	0	0.0355714	0.1	0.067	0.091	0	0	0	0	0	0.0355714	0.053	0.0355714	0.057	0.059	0	0.071	0	0	0	0	0.0912	0.0912	0.067	0.0912	0.128	0.355	0.0912	0.159	0.154	0.0912	0.075	0.016	0.148	0.06	0.156	0.05	ENSG00000255468	cds_4	0.0355714	0.0912	0.0556286	0.031004	RP11-867G23.8	0.135677
chr11_66132099	+	0.0797143	0.0797143	0.0797143	0	0.0797143	0.136	0.152	0.182	0.048	0.083	0	0.019	0.067	0.0797143	0.158	0.0797143	0.057	0.111	0	0.103	0.364	0	0	0.028	0.1628	0.1628	0.056	0.1628	0.325	0.355	0.1628	0.2	0.156	0.1628	0.115	0.085	0.179	0.151	0.303	0.125	ENSG00000255468	cds_4	0.0797143	0.1628	0.0830857	0.0137248	RP11-867G23.8	0.135677
chr11_66132253	+	0	0	0.0597	0.0597	0.0597	0.056	0.0597	0.1	0.0597	0.1	0.0597	0.15	0	0.0597	0.0597	0.0597	0.091	0.0597	0.1	0	0	0.091	0.152	0.119167	0	0.119167	0.176	0.119167	0.24	0.119167	0.119167	0.208	0.056	0.119167	0.102	0.16	0.119167	0.12	0.125	0.119167	ENSG00000255468	cds_4	0.0597	0.119167	0.0594667	0.000719457	RP11-867G23.8	0.135677
chr11_66455054	-	0.281	0.186	0.117	0.353	0.127	0.339	0.271	0.421	0.397	0.472	0.381	0.412	0.388	0.346	0.327	0.24	0.33	0.418	0.32	0.306	0.271	0.526	0.277	0.35	0.632	0.47	0.372	0.412	0.369	0.324	0.607	0.564	0.438	0.489	0.25	0.392	0.388	0.353	0.455	0.425	ENSG00000173898	cds_3	0.3216	0.4182	0.0966	0.0137413	SPTBN2	-1.77507
chr11_66455056	-	0.287	0.191	0.24	0.408	0.127	0.353	0.305	0.434	0.402	0.53	0.385	0.415	0.403	0.355	0.338	0.247	0.336	0.404	0.333	0.337	0.316	0.513	0.331	0.309	0.222	0.426	0.372	0.41	0.365	0.324	0.571	0.568	0.442	0.494	0.25	0.442	0.4	0.353	0.476	0.426	ENSG00000173898	cds_3	0.3415	0.4005	0.059	0.0400438	SPTBN2	-1.77507
chr11_66455087	-	0.283	0.142	0.079	0.292	0.032	0.356	0.2	0.342	0.382	0.5	0.345	0.413	0.381	0.305	0.303	0.266	0.309	0.349	0.295	0.326	0.075	0.382	0.289	0.275	0.846	0.291	0.294	0.358	0.426	0.478	0.471	0.571	0.358	0.391	0.227	0.327	0.325	0.378895	0.371	0.444	ENSG00000173898	cds_3	0.295	0.378895	0.0838947	0.0333402	SPTBN2	-1.77507
chr11_6651327	-	0	0	0	0	0	0	0	0	0	0	0	0	0	0	0	0	0	0	0	0	0	0	0	0	0.091	0.0643571	0.0643571	0	0	0.81	0	0	0	0	0	0.0643571	0.0643571	0.0643571	0.0643571	0	ENSG00000166341	cds_11	0	0.0643571	0.0643571	0.00838632	DCHS1	-0.174115
chr11_66611010	+	0	0.051	0	0.114	0	0.125	0.154	0.233	0.076	0.062	0.115	0.062	0	0.059	0.176	0.05	0.022	0.074	0.094	0.068	0.046	0.074	0.075	0.1	0.093	0.812	0.174	0.094	0.112	0.053	0.135	0.107	0.064	0.083	0.075	0.068	0.085	0.108	0.085	0.105	ENSG00000173653	cds_0	0.07675	0.1274	0.05065	0.0206334	RCE1	0.317646
chr11_66611011	+	0	0.024	0	0.122	0	0.091	0.098	0.129	0.06	0.043	0.077	0.042	0	0.053	0.165	0.05	0.022	0.061	0.094	0.091	0.031	0.015	0.073	0.107	0.089	0.824	0.174	0.077	0.091	0.051	0.139	0.105	0.054	0.06	0.069	0.067	0.06	0.058	0.08	0.104	ENSG00000173653	cds_0	0.0611	0.1164	0.0553	0.036545	RCE1	0.317646
chr11_66625991	+	0.455	0.146	0	0	0.406	0.083	0.0908333	0	0.0908333	0	0.0908333	0	0.0908333	0.0908333	0	0	0	0.0908333	0.0908333	0.0908333	0.051	0.0328571	0	0.074	0.105	0.116	0.0328571	0.091	0	0.0328571	0	0.0328571	0	0	0.017	0	0	0.006	0.0328571	0.0328571	ENSG00000173621	cds_0	0.0908333	0.0328571	-0.0579762	0.0347736	LRFN4	0.808038
chr11_66636370	-	0.099	0.033	0.119	0.105	0.065	0.053	0.104	0.082	0.064	0.089	0.147	0.09	0.128	0.085	0.156	0.045	0.092	0.145	0.102	0.13	0.162211	0.327	0.145	0.206	0.275	0.108	0.19	0.196	0.137	0.067	0.18	0.12	0.145	0.098	0.136	0.189	0.132	0.114	0.167	0.15	ENSG00000173599	cds_13	0.09665	0.162211	0.0655605	0.00095238	PC	-0.489512
chr11_67034000	+	0	0	0.0261	0.0261	0	0	0.0261	0.0261	0	0.0261	0.0261	0.143	0.0261	0.0261	0	0	0.118	0	0.0261	0.0261	1	0.170667	0.208	0.170667	0.016	0.514	0.170667	0.132	0.208	0.170667	0.071	0.170667	0.03	0	0.045	0.029	0	0.222	0.085	0	ENSG00000173020	utr5_0	0.0261	0.170667	0.144567	0.00115666	ADRBK1	-0.165519
chr11_67034003	+	0	0	0.0353636	0.0353636	0	0	0.0353636	0.0353636	0	0.0353636	0.0353636	0.154	0.0353636	0.0353636	0	0	0.176	0.059	0.0353636	0	1	0.171133	0.161	0.171133	0.03	0.543	0.171133	0.026	0.208	0.171133	0.071	0.171133	0.032	0	0.04	0.072	0.071	0.231	0.082	0	ENSG00000173020	utr5_0	0.0353636	0.171133	0.13577	0.00193584	ADRBK1	-0.165519
chr11_67034005	+	0	0	0.0379167	0.0379167	0	0	0.0379167	0.0379167	0	0.0379167	0.0379167	0.095	0.0379167	0.083	0.1	0	0.118	0.059	0.0379167	0	1	0.180312	0.062	0.2	0.028	0.556	0.180312	0.095	0.208	0.180312	0.071	0.180312	0.034	0	0.037	0.11	0.067	0.207	0.077	0.133	ENSG00000173020	utr5_0	0.0379167	0.180312	0.142396	0.00249284	ADRBK1	-0.165519
chr11_67034006	+	0	0	0.033	0.033	0	0	0.033	0.033	0	0.033	0.033	0.095	0.033	0.083	0.1	0	0.118	0	0.033	0	1	0	0.156	0.2	0.028	0.543	0	0.067	0.2	0.157389	0.071	0.157389	0.033	0	0.038	0.095	0.125	0.2	0.077	0	ENSG00000173020	utr5_0	0.033	0.157389	0.124389	0.00648249	ADRBK1	-0.165519
chr11_67203113	-	0	0	0	0	0	0	0	0	0	0	0	0	0	0	0	0	0	0	0	0	0.839	0	0	0	0	0.0658571	0	0	0	0.0658571	0.083	0.0658571	0.0658571	0	0	0	0	0.0658571	0	0.0658571	ENSG00000213402	utr3_0	0	0.0658571	0.0658571	0.00838632	PTPRCAP	-0.976173
chr11_67271668	-	0.205	0.289	0.135579	0	0.311	0.042	0.059	0	0.071	0.333	0.455	0.152	0	0.105	0	0.111	0.059	0.103	0.231	0.05	0	0	0	0	0	0	0.04	0.113	0	0	0.062	0.04	0.048	0.033	0.051	0.038	0.115	0.065	0.034	0.161	ENSG00000110697	utr5_0	0.135579	0.04	-0.0955789	0.0195933	PITPNM1	-0.155857
chr11_67271669	-	0.231	0.289	0.171895	0	0.333	0.13	0.176	0	0.107	0.333	0.5	0.136	0	0.105	0.139	0.111	0.062	0.179	0.385	0.05	0.068	0	0	0	0	0	0.0460556	0.116	0	0	0.062	0.0460556	0.048	0.048	0.051	0.038	0.115	0.069	0.053	0.161	ENSG00000110697	utr5_0	0.171895	0.0460556	-0.125839	0.00330362	PITPNM1	-0.155857
chr11_67271670	-	0.244	0.289	0.204368	0.545	0.337	0.043	0.176	0	0.107	0.353	0.455	0.2	0	0.108	0.143	0.176	0.062	0.207	0.385	0.053	0.07	0	0	0	0	0	0.0487222	0.119	0	0	0.062	0.0487222	0.05	0.067	0.068	0.038	0.12	0.069	0.053	0.161	ENSG00000110697	utr5_0	0.204368	0.0487222	-0.155646	0.00194253	PITPNM1	-0.155857
chr11_67271673	-	0.247	0.324	0.187789	0.375	0.326	0.13	0.062	0	0.111	0.333	0.455	0.156	0	0.105	0.167	0.111	0.059	0.172	0.385	0.05	0.066	0	0	0	0	0	0.0685	0.107	0.083	0.167	0.133	0.0685	0.048	0.067	0.071	0.038	0.115	0.069	0.093	0.176	ENSG00000110697	utr5_0	0.187789	0.0685	-0.119289	0.00573399	PITPNM1	-0.155857
chr11_67271675	-	0.25	0.314	0.189421	0.375	0.234	0.13	0.176	0	0.111	0.333	0.455	0.145	0	0.105	0.194	0.111	0.059	0.172	0.385	0.05	0.068	0	0	0	0	0	0.0556667	0.108	0	0	0.071	0.0556667	0.091	0.067	0.069	0.037	0.16	0.069	0.074	0.188	ENSG00000110697	utr5_0	0.189421	0.0556667	-0.133754	0.0040452	PITPNM1	-0.155857
chr11_67271677	-	0.208	0.257	0.157474	0.375	0.231	0.043	0.176	0	0.115	0.333	0.182	0.145	0	0.158	0.167	0.111	0.059	0.071	0.308	0.053	0.066	0	0	0	0	0	0.0578889	0.076	0	0.182	0.067	0.0578889	0.045	0.054	0.052	0.025	0.154	0.037	0.093	0.191	ENSG00000110697	utr5_0	0.157474	0.0578889	-0.0995848	0.00359182	PITPNM1	-0.155857
chr11_68115603	+	0.092	0.016	0.029	0.033	0.098	0.073	0.073	0.048	0.033	0.099	0.074	0.045	0.032	0.054	0.166	0.081	0.067	0.085	0.055	0.091	0.025	0.232	0.112	0.185	0.216	0.125	0.178	0.163	0.121	0.085	0.203	0.067	0.118	0.117	0.11	0.09	0.145	0.178	0.183	0.157	ENSG00000162337	cds_1	0.0672	0.1405	0.0733	0.000779593	LRP5	-0.297467
chr11_68609284	-	0.031	0.129937	0.129937	0	0	0.118	0.333	0.056	0.157	0.211	0.278	0.094	0.129937	0.133	0.19	0.136	0.113	0.129937	0.167	0.062	0.409	0.011	0	0	0.0686842	0	0.125	0.124	0.013	0	0.077	0	0.037	0.051	0.079	0.094	0.077	0.032	0.036	0.14	ENSG00000110090	utr5_1	0.129937	0.0686842	-0.0612533	0.0100095	CPT1A	-0.534014
chr11_694955	-	0.833	0.729	0.729	1	0.729	0.729	0.729	0.769	1	0.729	0.729	0.714	0.769	0.75	0.455	0.729	0.5	0.5	0.729	0.729	1	0.367	0.789	0.9	0.675412	0.657	0.6	0.7	0.842	0.675412	0.727	0.667	0.708	0.675	0.714	0.514	0.565	0.464	0.593	0.675412	ENSG00000177030	cds_11	0.729	0.675412	-0.0535882	0.0477798	DEAF1	0.369099
chr11_694956	-	0.833	0.7952	0.7952	1	0.7952	0.7952	0.7952	0.769	1	0.7952	0.7952	0.714	0.769	0.8	0.8	0.7952	0.667	0.6	0.7952	0.7952	1	0.607	0.8	1	0.727765	0.768	0.6	0.7	0.789	0.727765	0.727	0.667	0.818	0.775	0.714	0.618	0.522	0.6	0.667	0.727765	ENSG00000177030	cds_11	0.7952	0.727765	-0.0674353	0.00431859	DEAF1	0.369099
chr11_70116905	+	0	0	0.514	0	0.154	0	0.0668	0.0668	0.0668	0.0668	0.0668	0.0668	0.0668	0	0.0668	0	0	0	0.0668	0.0668	0	0	0.122	0	0	0.00717647	0	0	0	0	0	0	0	0	0	0	0.00717647	0	0	0.00717647	ENSG00000131626	utr5_0	0.0668	0.00717647	-0.0596235	0.00135343	PPFIA1	0.544899
chr11_71145622	-	0.132	0.131	0	0.066	0.357	0.156	0.108	0.08	0.081	0.129	0.124	0.115	0.105	0.073	0.086	0.133	0.033	0.145	0.062	0.086	0.005	0.04	0.018	0.006	0.046	0.073	0.073	0.122	0.021	0	0.11	0.053	0.125	0.01	0.053	0.039	0.097	0.025	0.088	0.03	ENSG00000172893	utr3_0	0.1101	0.0517	-0.0584	0.00454993	DHCR7	0.33759
chr11_71936050	+	0	0.015	0.0704667	0	0	0.0704667	0.0704667	0.045	0.143	0.071	0.0704667	0.103	0.053	0.156	0.083	0	0.1	0.188	0.0704667	0.1	0	0.139	0.144444	0.211	0	0	0.144444	0.099	0.333	0.2	0.091	0.324	0.053	0.163	0.11	0.215	0.231	0.106	0.182	0.143	ENSG00000165458	cds_0	0.0704667	0.144444	0.0739778	0.00359466	INPPL1	0.421531
chr11_71936051	+	0	0.016	0.0924375	0	0	0.0924375	0	0.045	0.143	0.267	0.0924375	0.119	0.056	0.125	0.083	0	0.211	0.214	0.0924375	0.2	0	0.116	0.166611	0.211	0.154	0	0.166611	0.109	0.366	0.2	0.13	0.366	0.073	0.14	0.118	0.209	0.286	0.125	0.244	0.152	ENSG00000165458	cds_0	0.0924375	0.166611	0.0741736	0.0125952	INPPL1	0.421531
chr11_71936055	+	0	0.03	0.196368	0.125	0	0.333	0	0.05	0.167	0.333	0.25	0.362	0.316	0.294	0.115	0.231	0.19	0.353	0.182	0.4	0	0.186	0.4	0.222	0.192	0.062	0.265789	0.147	0.422	0.5	0.208	0.347	0.2	0.23	0.244	0.386	0.312	0.228	0.34	0.424	ENSG00000165458	cds_0	0.196368	0.265789	0.0694211	0.0363855	INPPL1	0.421531
chr11_72540472	+	0.062	0.094	0.159	0.11	0.113	0.103	0.157	0.115	0.136	0.121	0.115	0.125	0.083	0.065	0.156	0.079	0.088	0.229	0.103	0.109	0.239	0.564	0.127	0.22	0.073	0.159	0.053	0.139	0.115	0.28	0.159	0.157	0.25	0.164	0.122	0.103	0.14	0.246	0.205	0.229	ENSG00000168010	utr3_0	0.1161	0.1872	0.0711	0.0105424	ATG16L2	-0.665269
chr11_73019941	+	0	0.04	0.017	0	0	0.056	0.017	0.017	0	0.017	0	0.042	0.017	0	0	0.1	0	0	0.017	0	0.102	0.04	0.0678824	0.154	0	0.111	0.091	0.056	0.05	0	0.143	0.028	0.079	0.064	0.082	0.0678824	0	0.0678824	0.043	0.111	ENSG00000110237	cds_0	0.017	0.0678824	0.0508824	0.00100188	ARHGEF17	0.214627
chr11_74460271	+	0	0.3	0	0	0	0.0658	0.0658	0	0.0658	0.0658	0.0658	0.133	0.0658	0.0658	0	0.0658	0.1	0.125	0.0658	0.0658	0	0.045	0.278	0	0.121643	0.121643	0.121643	0.103	0.077	0.121643	0.121643	0.04	0.1	0.167	0.15	0.138	0.4	0.1	0.105	0.121643	ENSG00000166439	cds_0	0.0658	0.121643	0.0558429	0.013646	RNF169	0.174818
chr11_75509452	+	0.134	0.248	0.143	0.084	0.341	0.095	0.077	0.117	0.089	0.116	0.155	0.087	0.103	0.064	0.154	0.077	0.059	0.178	0.106	0.094	0	0.063	0.051	0.064	0.109	0.092	0.097	0.096	0.019	0	0.111	0.038	0.167	0.012	0.143	0.045	0.081	0.019	0.107	0.042	ENSG00000062282	cds_6	0.12605	0.0678	-0.05825	0.00299544	DGAT2	-0.902811
chr11_8636739	-	0	0.172	0.35	0.27	0	0.269	0.594	0.474	0.438	0.719	0.467	0.429	0.435	0.447	0.095	0.360632	0.434	0.455	0.429	0.375	0	0.1	0.4	0.5	0.667	0.478778	0.545	0.456	0.478778	0.492	0.464	0.414	0.732	0.6	0.438	0.692	0.44	0.5	0.565	0.613	ENSG00000166436	utr3_0	0.360632	0.478778	0.118146	0.0195933	TRIM66	-0.469116
chr11_8636744	-	0	0.172	0.357	0.4	0	0.56	0.714	0.526	0.781	0.935	0.714	0.5	0.591	0.676	0.286	0.503947	0.564	0.698	0.643	0.458	0	0.1	0.429	0.594	0.667	0.6065	0.762	0.593	0.6065	0.61	0.815	0.643	0.825	0.8	0.583	0.75	0.696	0.6	0.739	0.711	ENSG00000166436	utr3_0	0.503947	0.6065	0.102553	0.0297745	TRIM66	-0.469116
chr11_8636745	-	0	0.172	0.357	0.4	0	0.6	0.677	0.526	0.8	0.935	0.714	0.5	0.636	0.667	0.333	0.512947	0.564	0.7	0.643	0.522	0	0.1	0.45	0.594	0.619	0.607111	0.818	0.63	0.607111	0.61	0.815	0.593	0.722	0.8	0.623	0.757	0.696	0.667	0.714	0.72	ENSG00000166436	utr3_0	0.512947	0.607111	0.0941637	0.0195933	TRIM66	-0.469116
chr11_86658164	-	0	0	0.16	0.062	0	0.01	0.073	0.022	0.152	0.07	0.204	0.026	0.044	0.057	0.058	0.048	0.093	0.054	0.032	0.06	0	0	0.093	0.029	0.125	0.6	0.06	0.062	0.202	0.169	0.188	0.015	0.076	0.107	0.086	0.071	0.133	0.155	0.056	0.068	ENSG00000174804	utr3_0	0.06125	0.11475	0.0535	0.0198091	FZD4	-0.486821
chr11_86658171	-	0	0.14	0.133	0.056	0	0.027	0.119	0.059	0.164	0.071	0.245	0.065	0.047	0.07	0.167	0.06	0.132	0.102	0.016	0.016	0.044	0.008	0.262	0.038	0.183	0.6	0.11	0.03	0.252	0.182	0.221	0.015	0.114	0.163	0.144	0.09	0.154	0.174	0.056	0.098	ENSG00000174804	utr3_0	0.08445	0.1469	0.06245	0.027621	FZD4	-0.486821
chr11_86658172	-	0	0.134	0.133	0.078	0	0.009	0.119	0.049	0.156	0.07	0.245	0.066	0.094	0.07	0.141	0.048	0.115	0.101	0.033	0.016	0	0.008	0.25	0.038	0.186	0.6	0.108	0.03	0.252	0.299	0.224	0.015	0.114	0.163	0.138	0.096	0.182	0.187	0.083	0.083	ENSG00000174804	utr3_0	0.08385	0.1528	0.06895	0.0329382	FZD4	-0.486821
chr11_86658174	-	0	0.128	0.135	0.067	0	0.009	0.123	0.059	0.165	0.036	0.245	0.053	0.063	0.089	0.167	0.073	0.103	0.111	0.033	0	0	0.008	0.256	0.039	0.1	0.6	0.119	0.045	0.27	0.179	0.197	0.015	0.125	0.163	0.149	0.104	0.171	0.198	0.081	0.077	ENSG00000174804	utr3_0	0.08295	0.1448	0.06185	0.0242237	FZD4	-0.486821
chr11_86658175	-	0	0.135	0.133	0.067	0	0.027	0.119	0.069	0.165	0.036	0.245	0.057	0.063	0.101	0.202	0.048	0.116	0.11	0.033	0	0	0.008	0.25	0.087	0.1	0.6	0.12	0.045	0.279	0.179	0.182	0.031	0.125	0.143	0.146	0.09	0.158	0.19	0.081	0.09	ENSG00000174804	utr3_0	0.0863	0.1452	0.0589	0.0401154	FZD4	-0.486821
chr12_102139773	-	0.196	0.091	0	0.1	0.139	0.141	0.4	0.065	0.11	0.182	0.164	0.12	0.125	0.121	0.075	0.105	0.091	0.019	0.057	0.134	0	0	0.1	0.077	0.072	0	0.136	0.075	0.132	0	0.114	0.09	0.028	0.089	0.101	0.049	0.087	0.09	0.078	0.06	ENSG00000111670	utr3_0	0.12175	0.0689	-0.05285	0.0206334	GNPTAB	0.412666
chr12_104168332	-	0	0	0.0144167	0.0144167	0	0	0.0144167	0	0.048	0.0144167	0.0144167	0.125	0.0144167	0	0	0.0144167	0	0	0	0.0144167	0	0.0742727	0	0.0742727	0.0742727	0.0742727	0.333	0.14	0.049	0	0.0742727	0.04	0.091	0.0742727	0.059	0.0742727	0.0742727	0	0.105	0.0742727	ENSG00000111696	utr3_0	0.0144167	0.0742727	0.0598561	0.00419533	NT5DC3	0.0942648
chr12_104168339	-	0	0	0.011	0.011	0	0	0.011	0	0.05	0.011	0.011	0.071	0.011	0	0	0.011	0	0	0.011	0.011	0	0.084	0	0.084	0.084	0.084	0.35	0.104	0.077	0.084	0.084	0.037	0.1	0.084	0.067	0.084	0.084	0	0.105	0.084	ENSG00000111696	utr3_0	0.011	0.084	0.073	0.000362051	NT5DC3	0.0942648
chr12_104168360	-	0	0.333	0.341545	0.341545	1	0.273	0.341545	0.4	0.421	0.341545	0.341545	0.308	0.341545	0.3	0.455	0.341545	0.1	0.167	0.341545	0.341545	0	0.2552	0	0.2552	0.2552	0.2552	0.333	0.209	0.405	0.2552	0.2552	0.276	0.28	0.2552	0.4	0.2552	0.2552	0.316	0.333	0.2552	ENSG00000111696	utr3_0	0.341545	0.2552	-0.0863455	0.0098517	NT5DC3	0.0942648
chr12_104168366	-	0	0.333	0.3021	0.3021	1	0.3	0.3021	0.3021	0.474	0.3021	0.3021	0.25	0.3021	0.2	0.182	0.3021	0.1	0.182	0.3021	0.3021	0	0.2315	0	0.2315	0.2315	0.2315	0.188	0.237	0.459	0.2315	0.2315	0.276	0.25	0.2315	0.4	0.2315	0.2315	0.211	0.294	0.2315	ENSG00000111696	utr3_0	0.3021	0.2315	-0.0706	0.0437796	NT5DC3	0.0942648
chr12_104168369	-	0	0	0.2281	0.2281	1	0.273	0.2281	0.2281	0.368	0.2281	0.2281	0.167	0.2281	0.1	0.091	0.2281	0.1	0.182	0.2281	0.2281	0	0.1263	0	0.1263	0.1263	0.1263	0.188	0.128	0.162	0.1263	0.1263	0.138	0.12	0.1263	0.2	0.1263	0.1263	0.105	0.222	0.1263	ENSG00000111696	utr3_0	0.2281	0.1263	-0.1018	0.0138934	NT5DC3	0.0942648
chr12_104168370	-	0	0.333	0.2614	0.2614	1	0.273	0.2614	0.2614	0.368	0.2614	0.2614	0.167	0.2614	0.1	0.091	0.2614	0.1	0.182	0.2614	0.2614	0	0.1225	0	0.1225	0.1225	0.1225	0.062	0.162	0.216	0.1225	0.1225	0.138	0.12	0.1225	0.2	0.1225	0.1225	0.105	0.222	0.1225	ENSG00000111696	utr3_0	0.2614	0.1225	-0.1389	0.000608316	NT5DC3	0.0942648
chr12_104168681	-	0.0916842	0	0.321	0.25	0.4	0.095	0.08	0.136	0	0.2	0	0.051	0.048	0	0.038	0.083	0	0	0	0.04	0	0	0.143	0.049	0	0.0282353	0.067	0	0	0.0282353	0.0282353	0.026	0.019	0	0	0.069	0	0.042	0.065	0	ENSG00000111696	utr3_0	0.0916842	0.0282353	-0.0634489	0.0150858	NT5DC3	0.0942648
chr12_104168682	-	0.0909474	0	0.321	0.263	0.4	0.048	0.12	0.136	0	0.188	0	0.051	0	0	0.038	0.083	0	0	0	0.08	0	0	0.143	0.024	0	0.0300588	0.067	0	0	0.0300588	0.0300588	0.026	0.055	0	0	0.069	0.042	0.042	0.043	0	ENSG00000111696	utr3_0	0.0909474	0.0300588	-0.0608885	0.0494366	NT5DC3	0.0942648
chr12_109179168	-	0	0	0.0300714	0.0300714	0	0.045	0	0.0300714	0	0	0.105	0.07	0.0300714	0	0	0.133	0.032	0.036	0.0300714	0.0300714	0	0	0.462	0	0	0	0.267	0.062	0.125	0.0952222	0.125	0.022	0.208	0.093	0.042	0.023	0.0952222	0.065	0.14	0.08	ENSG00000084112	utr3_0	0.0300714	0.0952222	0.0651508	0.0245405	SSH1	0.133361
chr12_109705717	+	0.043	0.1	0.151	0.044	0.129	0.142	0.098	0.101	0.062	0.168	0.135	0.05	0.122	0.073	0.1	0.034	0.073	0.17	0.091	0.117	0	0	0.057	0.023	0.148	0.02	0.065	0.048	0	0.019	0.095	0.014	0.092	0.019	0.007	0	0.086	0	0.056	0.042	ENSG00000076555	utr3_0	0.10015	0.03955	-0.0606	0.000140134	ACACB	-1.26623
chr12_111806770	-	0	0	0.118263	0	0	0.277	0.08	0.111	0.122	0.292	0.214	0.136	0	0.117	0.125	0.114	0.2	0.037	0.182	0.24	0.205	0.11	0.103	0.2	0.263	0	0.143	0.248	0.289	0.186789	0.122	0.27	0.258	0.182	0.204	0.145	0.273	0.209	0.154	0.171	ENSG00000198324	utr5_2	0.118263	0.186789	0.0685263	0.0333402	FAM109A	-0.443605
chr12_111806771	-	0	0	0.118895	0	0	0.277	0.08	0.111	0.11	0.304	0.214	0.167	0	0.113	0.122	0.114	0.188	0.037	0.182	0.24	0.205	0.113	0.103	0.203	0.421	0	0.219	0.236	0.311	0.201211	0.122	0.27	0.258	0.174	0.242	0.145	0.238	0.221	0.16	0.182	ENSG00000198324	utr5_2	0.118895	0.201211	0.0823158	0.0186749	FAM109A	-0.443605
chr12_111806775	-	0	0	0.126263	0	0	0.289	0.087	0.125	0.123	0.304	0.214	0.159	0.067	0.115	0.132	0.114	0.188	0.042	0.2	0.24	0.221	0.117	0.125	0.205	0.27	0	0.226	0.231	0.304	0.201579	0.125	0.278	0.286	0.182	0.239	0.151	0.273	0.221	0.188	0.188	ENSG00000198324	utr5_2	0.126263	0.201579	0.0753158	0.0186749	FAM109A	-0.443605
chr12_111806776	-	0	0	0.123526	0	0	0.289	0.091	0.118	0.16	0.292	0.214	0.133	0	0.136	0.125	0.114	0.188	0.037	0.2	0.25	0.221	0.117	0.125	0.205	0.444	0	0.107	0.239	0.304	0.201368	0.122	0.278	0.25	0.19	0.241	0.145	0.238	0.216	0.196	0.188	ENSG00000198324	utr5_2	0.123526	0.201368	0.0778421	0.0250935	FAM109A	-0.443605
chr12_112130547	+	0.493	0.621	0.17	0.436	0.425	0.601	0.527	0.565	0.538	0.599	0.367	0.252	0.66	0.581	0.654	0.577	0.507	0.588	0.546	0.545	0.283	0.607	0.331	0.18	0.411	0.733	0.582	0.337	0.305	0.5	0.583	0.23	0.587	0.21	0.289	0.441	0.656	0.335	0.487	0.385	ENSG00000111271	cds_0	0.5126	0.4236	-0.089	0.0333249	ACAD10	-0.421513
chr12_112194432	+	0.05	0	0	0.268	0	0.311	0.111	0.12	0.163	0.159	0.114	0.094	0.145	0.176	0.134	0.061	0.175	0.2	0.169	0.145	0	0.026	0.077	0	0.13	0.062	0.069	0.046	0.017	0.139	0.083	0.038	0.163	0	0	0.048	0.213	0	0.011	0.106	ENSG00000111271	utr3_0	0.12975	0.0614	-0.06835	0.011129	ACAD10	-0.421513
chr12_123254261	+	0	0	0.368	0.105	0	0.182	0.286	0.048	0.123	0.127	0.182	0.097	0.097	0.033	0.056	0.077	0.051	0.163	0.086	0.097	0	0.02	0.045	0	0	0.132	0.093	0.08	0.074	0	0.082	0.067	0.089	0.088	0.072	0.065	0.041	0.042	0.097	0.08	ENSG00000139726	utr3_0	0.1089	0.05835	-0.05055	0.0311038	DENR	0.66615
chr12_123254262	+	0	0	0.35	0.105	0	0.182	0.28	0.048	0.105	0.125	0.182	0.103	0.096	0.032	0.046	0.118	0.044	0.151	0.103	0.095	0	0.02	0.044	0	0	0.132	0.097	0.089	0.074	0	0.079	0.056	0.092	0.083	0.072	0.064	0.041	0.047	0.092	0.079	ENSG00000139726	utr3_0	0.10825	0.05805	-0.0502	0.0156471	DENR	0.66615
chr12_123469254	-	0.203	0.049	0.286	0.216	0.212	0.106	0.145	0.183	0.101	0.197	0.28	0.142	0.3	0.153	0.254	0.094	0.185	0.362	0.221	0.19	0	0.327	0.258	0.266	0.212	0.12	0.305	0.235	0.397	0	0.312	0.229	0.436	0.333	0.169	0.15	0.27	0.432	0.253	0.308	ENSG00000090975	utr3_0	0.19395	0.2506	0.05665	0.0401355	PITPNM2	-0.154622
chr12_124243355	+	0.2567	0.2567	0.2567	0.286	0	0.667	0.2567	0.158	0.2567	0.333	0.2567	0.286	0.2567	0.2567	0.364	0.2567	0.056	0	0.417	0.2567	0.19	0.19	0.19	0.19	0.19	0.55	0.045	0.14	0.308	0	0.19	0.158	0.188	0.143	0.235	0.231	0.235	0.15	0.194	0.083	ENSG00000185344	utr3_0	0.2567	0.19	-0.0667	0.0398705	ATP6V0A2	0.440891
chr12_124243357	+	0.0931818	0.0931818	0.0931818	0	0	0.333	0.0931818	0	0.0931818	0.083	0.0931818	0.2	0.0931818	0.0931818	0.273	0.0931818	0.053	0	0.083	0	0.0342857	0.0342857	0.0342857	0.0342857	0.0342857	0	0	0.065	0	0	0.0342857	0.053	0	0	0.147	0.091	0.059	0	0.065	0	ENSG00000185344	utr3_0	0.0931818	0.0342857	-0.0588961	0.00486231	ATP6V0A2	0.440891
chr12_124817001	-	0.25	0.128	0.278684	0.312	0.192	0.231	0.316	0.278	0.394	0.261	0.083	0.216	0.4	0.385	0.5	0.3	0.333	0.261	0.273	0.182	0.104	0	0.1	0.386	0.091	0	0.241	0.294	0.288	0.226421	0.348	0.319	0.312	0.304	0.325	0.161	0.219	0.343	0.2	0.267	ENSG00000196498	cds_4	0.278684	0.226421	-0.0522632	0.0438037	NCOR2	0.235552
chr12_124817002	-	0.238	0.132	0.282368	0.312	0.192	0.231	0.316	0.278	0.406	0.19	0.25	0.278	0.36	0.385	0.471	0.3	0.345	0.261	0.238	0.182	0.11	0.034	0.091	0.4	0.1	0	0.191	0.298	0.31	0.226842	0.333	0.333	0.312	0.297	0.321	0.164	0.226	0.353	0.204	0.233	ENSG00000196498	cds_4	0.282368	0.226842	-0.0555263	0.0160328	NCOR2	0.235552
chr12_124817004	-	0.263	0.128	0.302842	0.349	0.192	0.257	0.282	0.278	0.414	0.19	0.25	0.242	0.455	0.417	0.562	0.35	0.346	0.316	0.273	0.19	0.154	0	0.182	0.369	0.098	0	0.175	0.315	0.304	0.235158	0.333	0.266	0.323	0.318	0.373	0.18	0.241	0.375	0.212	0.25	ENSG00000196498	cds_4	0.302842	0.235158	-0.0676842	0.00454993	NCOR2	0.235552
chr12_124817680	-	0.116	0.081	0.187842	0.259	0.112	0.237	0.192	0.216	0.278	0.208	0.2	0.143	0.2	0.2	0.2	0.171	0.308	0.146	0.227	0.075	0.04	0	0.065	0.205	0.062	0	0.145	0.206	0.209	0	0.269	0.202	0.145	0.159	0.22	0.093	0.182	0.244	0.093	0.194	ENSG00000196498	cds_5	0.187842	0.13665	-0.0511921	0.0333402	NCOR2	0.235552
chr12_125478320	+	0.125	0.282	0.218125	0.167	0.483	0.218125	0.2	0.467	0.375	0.091	0.218125	0.071	0.218125	0.053	0.071	0.1	0.32	0.235	0.3	0.15	0	0.062	0.041	0.056	0	0	0.08	0.258	0.289	0	0	0.128684	0.273	0.167	0.175	0.189	0.133	0.241	0.264	0.217	ENSG00000184992	utr5_0	0.218125	0.128684	-0.0894408	0.0152312	BRI3BP	0.977665
chr12_125478322	+	0.125	0.282	0.226467	0.208	0.5	0.226467	0.226467	0.467	0.353	0.182	0.226467	0.071	0.226467	0.053	0.071	0.1	0.4	0.235	0.3	0.05	0	0.062	0.04	0.1	0	0	0.08	0.261	0.289	0	0	0.129632	0.281	0.186	0.19	0.154	0.133	0.248	0.222	0.217	ENSG00000184992	utr5_0	0.226467	0.129632	-0.0968351	0.0152312	BRI3BP	0.977665
chr12_125478323	+	0.125	0.282	0.217733	0.167	0.483	0.217733	0.217733	0.5	0.353	0.091	0.217733	0.071	0.217733	0.053	0.071	0.1	0.4	0.222	0.3	0.048	0	0.062	0.04	0.055	0	0	0.04	0.258	0.295	0	0	0.123526	0.242	0.167	0.205	0.135	0.133	0.257	0.241	0.217	ENSG00000184992	utr5_0	0.217733	0.123526	-0.094207	0.018644	BRI3BP	0.977665
chr12_125478324	+	0.125	0.282	0.224438	0.167	0.483	0.224438	0.3	0.467	0.353	0.182	0.224438	0.071	0.224438	0.053	0.071	0.1	0.32	0.222	0.3	0.095	0	0.062	0.041	0.055	0	0	0.038	0.228	0.289	0	0	0.124421	0.242	0.183	0.205	0.148	0.133	0.257	0.222	0.261	ENSG00000184992	utr5_0	0.224438	0.124421	-0.100016	0.0152312	BRI3BP	0.977665
chr12_131275826	-	0	0.0403333	0.0403333	0.0403333	0.0403333	0	0	0	0.077	0.0403333	0.0403333	0.103	0	0	0.071	0.1	0	0.133	0.0403333	0.0403333	0	0	0	0.115	0.289	0.15	0.095	0.05	0.053	0.0935556	0.133	0.095	0.133	0.038	0.073	0.286	0.0935556	0	0.174	0	ENSG00000111450	utr3_0	0.0403333	0.0935556	0.0532222	0.0206076	STX2	-0.0494965
chr12_131275829	-	0	0.0244167	0.0244167	0.0244167	0.0244167	0	0	0.111	0.077	0.0244167	0.0244167	0.034	0	0	0	0	0	0.071	0.0244167	0.0244167	0	0.031	0	0.115	0.289	0.15	0.095	0.025	0.053	0.0802222	0.133	0.048	0.133	0.038	0.061	0.143	0.0802222	0	0.13	0	ENSG00000111450	utr3_0	0.0244167	0.0802222	0.0558056	0.0112282	STX2	-0.0494965
chr12_131275830	-	0	0.0211667	0.0211667	0.0211667	0.0211667	0	0	0	0.077	0.0211667	0.0211667	0.034	0	0	0	0	0	0.143	0.0211667	0.0211667	0	0.031	0	0.115	0.289	0.15	0.095	0	0.105	0.0772222	0.133	0	0.133	0.077	0.061	0.071	0.0772222	0	0.13	0	ENSG00000111450	utr3_0	0.0211667	0.0772222	0.0560556	0.00955437	STX2	-0.0494965
chr12_131275833	-	0	0.0139167	0.0139167	0.0139167	0.0139167	0	0	0	0.04	0.0139167	0.0139167	0.036	0	0	0	0.091	0	0	0.0139167	0.0139167	0	0.031	0	0.058	0.282	0.15	0.118	0	0.053	0.0693333	0.133	0	0.133	0.077	0.038	0	0.0693333	0	0.13	0.045	ENSG00000111450	utr3_0	0.0139167	0.0693333	0.0554167	0.00561805	STX2	-0.0494965
chr12_131275835	-	0	0.02275	0.02275	0.02275	0.02275	0	0	0	0.077	0.02275	0.02275	0.034	0	0	0	0.091	0	0.071	0.02275	0.02275	0	0.031	0	0.058	0.385	0.15	0.059	0	0.105	0.0769444	0.133	0.048	0.133	0.038	0.024	0	0.0769444	0	0.13	0.091	ENSG00000111450	utr3_0	0.02275	0.0769444	0.0541944	0.0108437	STX2	-0.0494965
chr12_131275836	-	0	0.0168333	0.0168333	0.0168333	0.0168333	0	0	0	0.077	0.0168333	0.0168333	0.034	0	0	0	0.091	0	0	0.0168333	0.0168333	0	0.031	0	0.058	0.194	0.15	0.059	0.05	0.053	0.0776111	0.4	0.048	0.133	0.038	0.025	0.071	0.0776111	0	0.087	0	ENSG00000111450	utr3_0	0.0168333	0.0776111	0.0607778	0.00328215	STX2	-0.0494965
chr12_132622953	-	0	0.02525	0.02525	0	0	0.071	0	0.02525	0	0	0.1	0	0	0	0.083	0.059	0	0	0.02525	0.091	0.0796667	0.379	0	0.059	0	0.483	0	0.058	0.061	0	0.0796667	0.034	0	0.071	0	0	0	0.122	0.031	0.136	ENSG00000185163	utr3_0	0.02525	0.0796667	0.0544167	0.0437298	DDX51	0.278936
chr12_132622970	-	0	0.0973636	0.0973636	0.0973636	0.0973636	0.067	0.083	0.0973636	0	0.056	0.0973636	0.207	0.1	0.091	0.167	0.2	0.1	0.0973636	0.0973636	0.0973636	0.191312	0.611	0.191312	0.538	0.191312	0	0.133	0.148	0.25	0	0.191312	0.227	0.103	0.154	0.226	0.062	0.033	0.286	0.04	0.25	ENSG00000185163	utr3_0	0.0973636	0.191312	0.0939489	0.0227096	DDX51	0.278936
chr12_132623432	-	0.0383333	0	0	0	0	0	0	0.2	0.081	0.083	0	0.059	0	0	0.024	0	0.079	0.105	0.059	0.0383333	0	0	0.042	0.045	0	0	0.018	0.038	0.053	0.929	0.105	0.128	0.049	0.077	0.062	0.025	0.075	0.129	0.051	0.243	ENSG00000185163	utr3_0	0.0383333	0.10345	0.0651167	0.035157	DDX51	0.278936
chr12_133347518	-	0	0	0	0.0339474	0	0	0.061	0	0.1	0.034	0.077	0.018	0	0.037	0.056	0.087	0.038	0.038	0.059	0.04	0	0	0	0.051	0.2	0.231	0.099	0.064	0.093	0.565	0.045	0.056	0.098	0.095	0.065	0.159	0.065	0.068	0.099	0.062	ENSG00000090615	utr3_0	0.0339474	0.10575	0.0718026	0.00118231	GOLGA3	0.27732
chr12_133348881	-	0	0	0.122421	0.077	0	0.286	0.231	0.111	0.261	0	0.214	0	0.043	0.158	0.217	0.13	0.175	0.2	0.118	0.105	0	0.015	0	0.164	0.389	0.88	0.152	0.209	0.208	0	0.394	0.196	0.19	0.286	0.169	0.131	0.2	0.154	0.13	0.154	ENSG00000090615	utr3_0	0.122421	0.20105	0.0786289	0.0475306	GOLGA3	0.27732
chr12_133348889	-	0	0	0.0917895	0.077	0	0.238	0.162	0.105	0.25	0.053	0.143	0.018	0.045	0.053	0.082	0.087	0.088	0.12	0.118	0.105	0	0	0	0.104	0.154	0.917	0.12	0.16	0.152	0	0.267	0.191	0.169	0.273	0.203	0.113	0.19	0.083	0.128	0.111	ENSG00000090615	utr3_0	0.0917895	0.16675	0.0749605	0.03467	GOLGA3	0.27732
chr12_14980465	-	0	0	0.0154211	0	0	0	0.046	0	0	0	0	0.043	0.043	0	0.042	0	0.022	0.035	0.062	0	0	0.094	0	0	0.101583	0.917	0	0.101583	0.101583	0.101583	0	0.101583	0	0.101583	0.163	0.101583	0.045	0	0.101583	0	ENSG00000111339	utr3_0	0.0154211	0.101583	0.0861623	0.00583814	ART4	-0.873509
chr12_14980468	-	0	0	0.0167895	0	0	0	0.035	0	0	0	0	0.045	0.022	0	0.041	0	0.022	0.036	0.118	0	0	0.097	0	0	0.0920769	0.917	0	0.0920769	0	0.0920769	0	0.0920769	0	0.0920769	0.14	0.0920769	0.043	0	0.0920769	0	ENSG00000111339	utr3_0	0.0167895	0.0920769	0.0752874	0.0193826	ART4	-0.873509
chr12_14980471	-	0	0	0.0121667	0	0	0	0.011	0	0	0	0.0121667	0	0.022	0	0.027	0	0.022	0.019	0.118	0	0	0.097	0	0	0.0920769	0.917	0	0.0920769	0	0.0920769	0	0.0920769	0	0.0920769	0.14	0.0920769	0.043	0	0.0920769	0	ENSG00000111339	utr3_0	0.0121667	0.0920769	0.0799103	0.0192311	ART4	-0.873509
chr12_21733423	-	0	0	0	0.003	0	0	0.007	0	0	0	0	0	0	0	0	0	0	0	0	0	0.0506154	0	0	0	0.0506154	0	0	0.0506154	0.0506154	0.61	0.048	0	0	0.0506154	0.0506154	0	0	0.0506154	0	0	ENSG00000111713	cds_14	0.0005	0.0506154	0.0501154	0.00606334	GYS2	-2.21986
chr12_27848091	+	0	0.387	0.526	0	0.324	0.196	0.333	0.053	0.193	0.137	0.314	0.272	0.053	0.186	0.151	0.104	0.117	0.087	0.143	0.141	0.261	0	0.135	0.067	0.054	0	0.081	0.178	0.067	0.108	0.133	0.075	0.121	0.145	0.096	0.074	0.046	0.093	0.16	0.063	ENSG00000110841	utr3_0	0.18585	0.09785	-0.088	0.027621	PPFIBP1	-0.603474
chr12_27848092	+	0	0.387	0.526	0.056	0.324	0.2	0.406	0.053	0.2	0.137	0.333	0.29	0.088	0.209	0.151	0.119	0.149	0.101	0.14	0.155	0.261	0	0.135	0.152	0.081	0	0.054	0.189	0.065	0.111	0.129	0.102	0.154	0.171	0.111	0.071	0.046	0.093	0.162	0.065	ENSG00000110841	utr3_0	0.2012	0.1076	-0.0936	0.0303651	PPFIBP1	-0.603474
chr12_27848096	+	0	0.235	0.526	0	0.261	0.208	0.409	0.079	0.192	0.151	0.362	0.315	0.106	0.222	0.193	0.127	0.172	0.135	0.18	0.16	0.261	0	0.17	0.139	0.081	0	0.077	0.198	0.111	0.078	0.147	0.138	0.184	0.178	0.145	0.069	0.095	0.102	0.167	0.097	ENSG00000110841	utr3_0	0.20165	0.12185	-0.0798	0.0400438	PPFIBP1	-0.603474
chr12_27848104	+	0	0.171	0.303	0	0.277	0.193	0.443	0.109	0.216	0.109	0.343	0.354	0.157	0.239	0.156	0.125	0.2	0.136	0.163	0.174	0.13	0	0.079	0.056	0.062	0	0.114	0.189	0.098	0.08	0.132	0.108	0.191	0.209	0.151	0.103	0.071	0.149	0.182	0.103	ENSG00000110841	utr3_0	0.1934	0.11035	-0.08305	0.0206334	PPFIBP1	-0.603474
chr12_50028910	+	0	0.0453333	0.0453333	0.0453333	0.0453333	0.0453333	0	0	0.0453333	0	0.333	0	0.091	0	0.12	0.0453333	0	0.0453333	0	0	0	0.267	0.04	0.286	0.103789	0.219	0.062	0.167	0.111	0	0.333	0	0	0.036	0.015	0	0.083	0.098	0.088	0.167	ENSG00000110844	cds_12	0.0453333	0.103789	0.0584561	0.0261586	PRPF40B	0.400514
chr12_53291035	-	0.024	0.0903636	0.852	0	0	0	0.0903636	0	0.118	0.0903636	0.0903636	0	0.0903636	0	0	0.0903636	0	0.0903636	0.0903636	0.0903636	0	0	0	0	0	0.157	0.105	0	0.0201538	0	0.0201538	0	0.0201538	0.0201538	0	0.0201538	0	0	0.0201538	0.0201538	ENSG00000170421	utr3_0	0.0903636	0.0201538	-0.0702098	0.0211661	KRT8	-0.154993
chr12_53433438	+	0.119	0.323	0.109	0.25	0.123	0.237	0.165	0.216	0.165	0.263	0.197	0.134	0.268	0.234	0.188	0.192	0.214	0.304	0.238	0.229	0.062	0.111	0.068	0.067	0.056	0.133	0.158	0.175	0.054	0.089	0.161	0.143	0.238	0.056	0.048	0.093	0.226	0.048	0.155	0.083	ENSG00000063046	cds_13	0.2084	0.1112	-0.0972	0.000189012	EIF4B	0.0331651
chr12_53495902	+	0.087	0.197	0.393	0.216	0.28	0.231	0.24	0.281	0.324	0.175	0.176	0.263	0.208	0.143	0.143	0.25	0.188	0.118	0.308	0.13	0.239	0.636	0.367	0.346	0.075	0.497	0.167	0.222	0.298	0.281	0.298	0.298	0.364	0.091	0.386	0.298	0.138	0.363	0.298	0.298	ENSG00000167779	cds_3	0.21755	0.298	0.08045	0.0478575	IGFBP6	-0.892146
chr12_53552167	-	0.116	0.194	0.545	0.229	0.097	0.359	0.292	0.207	0.297	0.433	0.472	0.17	0.187	0.245	0.183	0.173	0.327	0.347	0.314	0.228	0.141	0.209	0.541	0.427	0.345	0.516	0.422	0.425	0.54	0.375	0.531	0.604	0.349	0.458	0.445	0.347	0.173	0.353	0.515	0.371	ENSG00000139631	utr3_0	0.27075	0.40435	0.1336	0.000779593	CSAD	-1.34097
chr12_53552172	-	0.144	0.229	0.615	0.283	0.128	0.46	0.394	0.312	0.347	0.474	0.505	0.23	0.29	0.328	0.22	0.218	0.412	0.423	0.42	0.308	0.134	0.291	0.588	0.381	0.413	0.417	0.471	0.475	0.584	0.51	0.514	0.632	0.419	0.465	0.54	0.42	0.259	0.407	0.547	0.421	ENSG00000139631	utr3_0	0.337	0.4444	0.1074	0.00454993	CSAD	-1.34097
chr12_53552173	-	0.17	0.252	0.62	0.284	0.125	0.449	0.413	0.314	0.366	0.487	0.525	0.24	0.31	0.318	0.236	0.246	0.427	0.422	0.445	0.338	0.125	0.284	0.594	0.394	0.396	0.372	0.487	0.501	0.596	0.569	0.579	0.629	0.414	0.49	0.564	0.435	0.264	0.442	0.559	0.45	ENSG00000139631	utr3_0	0.34935	0.4572	0.10785	0.00318514	CSAD	-1.34097
chr12_53552185	-	0.094	0.173	0.487	0.156	0.17	0.354	0.339	0.249	0.297	0.372	0.462	0.157	0.225	0.281	0.095	0.158	0.347	0.339	0.344	0.24	0	0.247	0.384	0.184	0.232	0.283	0.428	0.354	0.444	0.417	0.442	0.339	0.303	0.376	0.383	0.292	0.197	0.456	0.357	0.357	ENSG00000139631	utr3_0	0.26695	0.32375	0.0568	0.0333249	CSAD	-1.34097
chr12_53552188	-	0.105	0.175	0.55	0.176	0.169	0.363	0.35	0.282	0.302	0.398	0.46	0.186	0.22	0.288	0.116	0.177	0.352	0.365	0.338	0.267	0.133	0.245	0.447	0.318	0.232	0.266	0.436	0.37	0.515	0.393	0.438	0.411	0.333	0.394	0.415	0.372	0.217	0.418	0.425	0.394	ENSG00000139631	utr3_0	0.28195	0.3586	0.07665	0.0137413	CSAD	-1.34097
chr12_53552189	-	0.09	0.159	0.549	0.161	0.169	0.342	0.342	0.256	0.284	0.39	0.424	0.169	0.198	0.264	0.112	0.156	0.343	0.343	0.317	0.246	0.133	0.237	0.452	0.264	0.149	0.274	0.443	0.37	0.49	0.375	0.46	0.389	0.316	0.38	0.391	0.37	0.2	0.4	0.417	0.376	ENSG00000139631	utr3_0	0.2657	0.3443	0.0786	0.00718917	CSAD	-1.34097
chr12_53552190	-	0.069	0.09	0.411	0.138	0.134	0.271	0.27	0.201	0.24	0.35	0.355	0.143	0.144	0.234	0.091	0.117	0.29	0.29	0.273	0.202	0.136	0.207	0.386	0.239	0.126	0.274	0.379	0.308	0.484	0.391	0.409	0.37	0.294	0.364	0.367	0.339	0.163	0.37	0.387	0.358	ENSG00000139631	utr3_0	0.21565	0.31755	0.1019	0.00116243	CSAD	-1.34097
chr12_53552197	-	0.071	0.097	0.358	0.171	0.083	0.23	0.219	0.151	0.209	0.25	0.325	0.119	0.096	0.197	0.08	0.101	0.251	0.241	0.209	0.145	0.138	0.236	0.367	0.276	0.128	0.052	0.345	0.276	0.449	0.339	0.387	0.317	0.218	0.286	0.309	0.353	0.142	0.333	0.342	0.316	ENSG00000139631	utr3_0	0.18015	0.28045	0.1003	0.00282086	CSAD	-1.34097
chr12_53552198	-	0.075	0.099	0.352	0.145	0.086	0.233	0.221	0.16	0.2	0.23	0.323	0.102	0.078	0.185	0.086	0.093	0.241	0.249	0.216	0.14	0.133	0.281	0.346	0.221	0.138	0.053	0.344	0.275	0.443	0.364	0.362	0.304	0.217	0.272	0.278	0.348	0.136	0.323	0.336	0.307	ENSG00000139631	utr3_0	0.1757	0.27405	0.09835	0.00249501	CSAD	-1.34097
chr12_53899040	+	0.308	0.352	0.311	0.25	0.266	0.215	0.254	0.268	0.313	0.297	0.181	0.175	0.294	0.258	0.364	0.103	0.168	0.377	0.384	0.257	0.048	0.34	0.087	0.25	0.105	0.057	0.305	0.303	0.141	0.137	0.097	0.23	0.309	0.129	0.05	0.084	0.232	0.105	0.296	0.245	ENSG00000139546	utr3_3	0.26975	0.1775	-0.09225	0.00790774	TARBP2	0.294284
chr12_54582333	-	0.123417	0.026	0.123417	0.123417	0.123417	0.211	0.059	0.123417	0.182	0.273	0.123417	0	0.043	0	0.1	0.133	0.278	0.176	0.123417	0.123417	0	0	0	0	0.0578889	0	0.05	0.122	0.043	0.0578889	0.038	0.062	0.048	0.103	0.075	0.111	0	0.051	0.204	0.135	ENSG00000123415	utr5_2	0.123417	0.0578889	-0.0655278	0.00997046	SMUG1	0.149761
chr12_54582334	-	0.129909	0.026	0.129909	0.129909	0.129909	0.211	0.059	0.129909	0.182	0.273	0.129909	0.026	0.043	0	0.129909	0.143	0.278	0.188	0.129909	0.129909	0	0	0	0	0.0609444	0	0.048	0.122	0.087	0.0609444	0.037	0.062	0.023	0.103	0.075	0.074	0	0.051	0.204	0.211	ENSG00000123415	utr5_2	0.129909	0.0609444	-0.0689646	0.0111009	SMUG1	0.149761
chr12_54582335	-	0.137417	0.026	0.137417	0.137417	0.137417	0.211	0.176	0.137417	0.182	0.273	0.137417	0.026	0.043	0	0.091	0.143	0.278	0.2	0.137417	0.137417	0	0	0	0	0.0608333	0	0.05	0.122	0.087	0.0608333	0.038	0.062	0.047	0.107	0.058	0.115	0	0.051	0.2	0.158	ENSG00000123415	utr5_2	0.137417	0.0608333	-0.0765833	0.0057171	SMUG1	0.149761
chr12_54582337	-	0.122727	0.026	0.122727	0.122727	0.122727	0.211	0.059	0.122727	0.122727	0.273	0.122727	0.026	0.043	0	0.091	0.143	0.278	0.2	0.122727	0.122727	0	0	0	0	0.0627778	0	0.048	0.132	0.095	0.0627778	0.038	0.062	0.024	0.107	0.077	0.074	0	0.053	0.204	0.216	ENSG00000123415	utr5_2	0.122727	0.0627778	-0.0599495	0.0205893	SMUG1	0.149761
chr12_54582338	-	0.124182	0.026	0.124182	0.124182	0.124182	0.211	0.059	0.124182	0.124182	0.273	0.124182	0.026	0.043	0	0.091	0.143	0.294	0.2	0.124182	0.124182	0	0	0	0	0.0588333	0	0.048	0.128	0.087	0.0588333	0.038	0.062	0.025	0.107	0.075	0.074	0	0.053	0.2	0.162	ENSG00000123415	utr5_2	0.124182	0.0588333	-0.0653485	0.0137084	SMUG1	0.149761
chr12_54582343	-	0.0904545	0.026	0.0904545	0.0904545	0.0904545	0.211	0.062	0.0904545	0.0904545	0.091	0.0904545	0.026	0	0	0.091	0.167	0.188	0.133	0.0904545	0.0904545	0	0	0	0	0.0355	0	0.056	0.053	0	0.0355	0	0.031	0	0.069	0.06	0.042	0	0.053	0.17	0.105	ENSG00000123415	utr5_2	0.0904545	0.0355	-0.0549545	0.00369229	SMUG1	0.149761
chr12_54582344	-	0.101909	0.026	0.101909	0.101909	0.101909	0.222	0.176	0.101909	0.101909	0.091	0.101909	0	0	0	0.091	0.182	0.2	0.133	0.101909	0.101909	0	0	0	0	0.0393333	0	0.056	0.054	0.045	0.0393333	0	0.033	0	0.069	0.082	0.08	0	0.056	0.125	0.108	ENSG00000123415	utr5_2	0.101909	0.0393333	-0.0625758	0.00220227	SMUG1	0.149761
chr12_54582347	-	0.125545	0.026	0.125545	0.125545	0.125545	0.211	0.176	0.125545	0.125545	0.273	0.125545	0	0	0	0.1	0.083	0.312	0.2	0.125545	0.125545	0	0	0	0	0.0502222	0	0.056	0.081	0.045	0.0502222	0.043	0.037	0.077	0.138	0.039	0.04	0	0.053	0.128	0.167	ENSG00000123415	utr5_2	0.125545	0.0502222	-0.0753232	0.00716902	SMUG1	0.149761
chr12_54582354	-	0.1041	0	0.1041	0.1041	0.1041	0.067	0.067	0.1041	0.1041	0.273	0.1041	0.027	0.05	0.1041	0	0	0.357	0.2	0.1041	0.1041	0	0	0	0	0.0516667	0	0.077	0.083	0.045	0.0516667	0.043	0.036	0.077	0.143	0.048	0.042	0	0.061	0.136	0.139	ENSG00000123415	utr5_2	0.1041	0.0516667	-0.0524333	0.0328674	SMUG1	0.149761
chr12_54582357	-	0.110091	0	0.110091	0.110091	0.110091	0.2	0.077	0.110091	0.110091	0.3	0.110091	0.027	0.05	0	0.110091	0	0.357	0.2	0.110091	0	0	0	0	0	0.0461667	0	0	0.088	0.048	0.0461667	0.043	0.042	0.079	0.143	0.075	0.043	0	0.061	0.07	0.139	ENSG00000123415	utr5_2	0.110091	0.0461667	-0.0639242	0.0282132	SMUG1	0.149761
chr12_54582359	-	0.110182	0	0.110182	0.110182	0.110182	0.2	0.077	0.110182	0.110182	0.3	0.110182	0.028	0.05	0	0.110182	0	0.357	0.2	0.110182	0	0	0	0	0	0.0471667	0	0	0.091	0.05	0.0471667	0.043	0.042	0.083	0.143	0.075	0.043	0	0.065	0.071	0.143	ENSG00000123415	utr5_2	0.110182	0.0471667	-0.0630152	0.0296917	SMUG1	0.149761
chr12_54582363	-	0.1261	0	0.1261	0.1261	0.1261	0.25	0.077	0.1261	0.1261	0.3	0.1261	0.027	0.05	0	0.1261	0.1261	0.357	0.2	0.1261	0	0	0	0	0	0.0495556	0	0	0.094	0.048	0.0495556	0.043	0.043	0.081	0.148	0.105	0.045	0	0.067	0.075	0.143	ENSG00000123415	utr5_2	0.1261	0.0495556	-0.0765444	0.0157132	SMUG1	0.149761
chr12_54627473	-	0	0.0910556	1	0	0.0910556	0.043	0.029	0	0.023	0.097	0	0.026	0	0	0.031	0.25	0.019	0.068	0	0.053	0	0	0.281	0	0	0	0	0.015	0.053	0	0.019	0.026	0.01	0.029	0.008	0	0	0.032	0.05	0.012	ENSG00000094916	utr3_0	0.0910556	0.02675	-0.0643056	0.0393915	CBX5	0.804008
chr12_54627474	-	0	0.0905556	1	0	0.0905556	0.043	0.032	0	0.023	0.097	0	0.013	0	0	0.032	0.25	0.019	0.068	0	0.053	0	0	0.281	0	0	0	0	0.015	0.036	0	0.019	0.026	0.01	0.033	0.008	0	0	0.032	0.057	0.013	ENSG00000094916	utr3_0	0.0905556	0.0265	-0.0640556	0.0365359	CBX5	0.804008
chr12_54627475	-	0	0.093	1	0.093	0.093	0.043	0.032	0	0.024	0.097	0	0.026	0	0	0.031	0.188	0.019	0.068	0	0.053	0	0	0.3	0	0	0	0	0.01	0.035	0	0.019	0.036	0.01	0.034	0.008	0	0	0.022	0.05	0.012	ENSG00000094916	utr3_0	0.093	0.0268	-0.0662	0.0205948	CBX5	0.804008
chr12_54627477	-	0	0.0914706	1	0.0914706	0.0914706	0.043	0.033	0	0	0.103	0	0.013	0	0	0.032	0.188	0.019	0.068	0	0.056	0	0	0.3	0	0	0	0	0.015	0.054	0	0.019	0.026	0.01	0.026	0.008	0	0	0.022	0.059	0.013	ENSG00000094916	utr3_0	0.0914706	0.0276	-0.0638706	0.0345337	CBX5	0.804008
chr12_54627478	-	0	0.0946471	1	0.0946471	0.0946471	0.043	0.032	0	0	0.143	0	0.026	0	0	0.032	0.188	0.019	0.07	0	0.056	0	0	0.3	0	0	0	0	0.01	0.054	0	0.02	0.026	0.01	0.035	0.012	0	0	0.022	0.044	0.013	ENSG00000094916	utr3_0	0.0946471	0.0273	-0.0673471	0.0327213	CBX5	0.804008
chr12_54627481	-	0	0.0863529	1	0.0863529	0.0863529	0.056	0.034	0	0	0.103	0	0.027	0	0	0.037	0.062	0.019	0.068	0	0.062	0	0	0.3	0	0	0	0	0.005	0.036	0	0.02	0.021	0	0.009	0.008	0	0	0.023	0.038	0.013	ENSG00000094916	utr3_0	0.0863529	0.02365	-0.0627029	0.00952879	CBX5	0.804008
chr12_54627483	-	0	0.0867647	1	0.0867647	0.0867647	0.062	0.032	0	0	0.103	0	0.028	0	0	0.037	0.062	0.019	0.07	0	0.062	0	0	0.3	0	0	0	0	0.005	0.036	0	0.02	0.021	0	0.009	0.008	0	0	0.011	0.039	0.013	ENSG00000094916	utr3_0	0.0867647	0.0231	-0.0636647	0.00952027	CBX5	0.804008
chr12_54627484	-	0	0.0972353	1	0.0972353	0.0972353	0.062	0.032	0	0	0.138	0	0.028	0.138	0.067	0.037	0	0.019	0.07	0	0.062	0.177	0	0.3	0	0	0	0	0.006	0.036	0	0.02	0.021	0	0.005	0.012	0	0	0.012	0.038	0.013	ENSG00000094916	utr3_0	0.0972353	0.032	-0.0652353	0.0217351	CBX5	0.804008
chr12_54629275	-	0	0	0	0	0	0.105	0.087	0.0521111	0.045	0.167	0.071	0.029	0.059	0	0	0.067	0.15	0.158	0	0.0521111	0.079	0.023	0.116611	0.071	0	0.098	0.182	0.055	0.108	0.636	0.109	0.036	0.085	0.068	0.068	0.16	0.116611	0.143	0.078	0.1	ENSG00000094916	utr3_0	0.0521111	0.116611	0.0645	0.000966184	CBX5	0.804008
chr12_56094105	-	0	0	0	0.0894615	0.219	0	0.286	0.0894615	0.125	0.077	0.083	0.04	0.083	0.0894615	0.0894615	0.0894615	0.167	0.083	0.0894615	0.0894615	0	0	0.267	0.032	0.366	0.159167	0	0.227	0.25	0.583	0.122	0.3	0.051	0.146	0.069	0.032	0.114	0.159167	0.136	0.17	ENSG00000135424	cds_22	0.0894615	0.159167	0.0697051	0.0475043	ITGA7	0.372781
chr12_57522393	+	0.0354167	0	0.0354167	0	0.0354167	0.0354167	0.091	0.0354167	0.059	0	0	0	0.133	0.03	0.0354167	0.067	0.045	0	0.0354167	0.0354167	0	0.053	0.176	0.043	0.093875	0.5	0.093875	0.053	0.113	0	0	0.121	0.116	0.091	0.093875	0.043	0.093875	0.059	0.056	0.078	ENSG00000123384	utr5_0	0.0354167	0.093875	0.0584583	0.00158978	LRP1	-0.326435
chr12_57522394	+	0.066	0	0.066	0	0.066	0.066	0.091	0.066	0.074	0	0.2	0.031	0.167	0.061	0.066	0.067	0.045	0.056	0.066	0.066	0	0.105	0.176	0.13	0.125062	0.5	0.125062	0.105	0.175	0	0	0.188	0.153	0.152	0.125062	0.085	0.125062	0.059	0.056	0.117	ENSG00000123384	utr5_0	0.066	0.125062	0.0590625	0.0125862	LRP1	-0.326435
chr12_57522395	+	0.06875	0	0.06875	0	0.06875	0.06875	0.091	0.06875	0.074	0	0.2	0	0.167	0.061	0.06875	0.067	0.136	0.029	0.06875	0.06875	0	0.053	0.176	0.091	0.127188	0.5	0.127188	0.105	0.175	0	0.033	0.161	0.128	0.147	0.127188	0.106	0.127188	0.176	0.069	0.115	ENSG00000123384	utr5_0	0.06875	0.127188	0.0584375	0.0195809	LRP1	-0.326435
chr12_57522396	+	0.0763333	0	0.0763333	0	0.0763333	0.0763333	0.091	0.0763333	0.059	0	0.2	0.031	0.167	0.091	0.0763333	0.067	0.182	0.028	0.0763333	0.0763333	0	0.105	0.176	0.13	0.130688	0.5	0.130688	0.105	0.167	0	0.033	0.156	0.151	0.147	0.130688	0.106	0.130688	0.118	0.069	0.128	ENSG00000123384	utr5_0	0.0763333	0.130688	0.0543542	0.0217884	LRP1	-0.326435
chr12_57522397	+	0.0740833	0	0.0740833	0	0.0740833	0.0740833	0.091	0.0740833	0.075	0	0.2	0.031	0.2	0.061	0.0740833	0.067	0.136	0.028	0.0740833	0.0740833	0	0.105	0.176	0.174	0.136437	0.5	0.136437	0.105	0.175	0	0.033	0.152	0.128	0.147	0.136437	0.106	0.136437	0.235	0.056	0.091	ENSG00000123384	utr5_0	0.0740833	0.136437	0.0623542	0.0217884	LRP1	-0.326435
chr12_57522399	+	0.0600833	0	0.0600833	0	0.0600833	0.0600833	0.091	0.0600833	0.074	0	0.2	0.03	0.1	0.061	0.0600833	0	0.136	0.029	0.0600833	0.0600833	0	0.105	0.062	0.087	0.110437	0.5	0.110437	0.105	0.175	0	0.033	0.152	0.095	0.118	0.110437	0.085	0.110437	0.118	0.042	0.09	ENSG00000123384	utr5_0	0.0600833	0.110437	0.0503542	0.0242094	LRP1	-0.326435
chr12_57522400	+	0.05875	0	0.05875	0	0.05875	0.05875	0.091	0.05875	0.059	0	0.2	0.03	0.1	0.061	0.05875	0	0.136	0.028	0.05875	0.05875	0	0.053	0.059	0.087	0.111375	0.5	0.111375	0.105	0.175	0	0.033	0.152	0.105	0.121	0.111375	0.082	0.111375	0.176	0.042	0.092	ENSG00000123384	utr5_0	0.05875	0.111375	0.052625	0.0195809	LRP1	-0.326435
chr12_57522401	+	0.0595	0	0.0595	0	0.0595	0.0595	0.091	0.0595	0.06	0	0.2	0.03	0.1	0.061	0.0595	0	0.143	0.029	0.0595	0.0595	0	0.105	0.059	0.087	0.111187	0.5	0.111187	0.108	0.175	0	0.033	0.156	0.106	0.118	0.111187	0.087	0.111187	0.125	0.042	0.078	ENSG00000123384	utr5_0	0.0595	0.111187	0.0516875	0.024195	LRP1	-0.326435
chr12_57522402	+	0.0650909	0	0.0650909	0.0650909	0.0650909	0.0650909	0.091	0.0650909	0.061	0	0.2	0.03	0.1	0.062	0.0650909	0	0.143	0.029	0.0650909	0.0650909	0	0.111	0.062	0.087	0.117188	0.522	0.117188	0.108	0.182	0	0.034	0.152	0.106	0.118	0.117188	0.07	0.117188	0.188	0.042	0.093	ENSG00000123384	utr5_0	0.0650909	0.117188	0.0520966	0.0268602	LRP1	-0.326435
chr12_58010678	+	0	0	0.0804211	0.118	0	0.025	0.167	0.045	0	0.1	0.116	0.122	0	0.077	0.333	0.1	0.049	0.148	0	0.128	0.124	0.172882	0.333	0.118	0.29	0.038	0.172882	0.048	0.2	0.267	0.037	0.111	0.087	0.143	0.134	0.172882	0.18	0.465	0.364	0	ENSG00000240771	utr3_0	0.0804211	0.172882	0.0924613	0.0140974	ARHGEF25	-0.23644
chr12_67708989	+	0	0.0863529	0	0	0	0.077	0.167	0	0.333	0.0863529	0	0.233	0.154	0.077	0	0.0863529	0	0.273	0.154	0	0	0.167	0	0.3	0	0.2	0.2	0.056	0.346	0.155263	0.364	0.185	0.15	0.395	0.025	0.125	0	0.176	0.156	0.105	ENSG00000111530	utr3_0	0.0863529	0.155263	0.0689102	0.013064	CAND1	0.285599
chr12_67708999	+	0.7	0.138176	0	0	0	0.077	0.231	0	0.294	0.138176	0.143	0.103	0.143	0.154	0.04	0.138176	0.1	0.364	0	0	0	0.182	0.381	0.571	0.062	0.172	0.222	0.118	0.417	0.225684	0.364	0.269	0.211	0.378	0.081	0.286	0	0.2	0.231	0.143	ENSG00000111530	utr3_0	0.138176	0.225684	0.0875077	0.0186749	CAND1	0.285599
chr12_67709000	+	0.7	0.139824	0	0	0	0.077	0.231	0	0.235	0.139824	0.143	0.091	0.125	0.143	0.037	0.139824	0.095	0.5	0	0	0	0.182	0.381	0.571	0.062	0.172	0.172	0.119	0.375	0.219842	0.364	0.25	0.2	0.378	0.053	0.286	0.105	0.15	0.214	0.143	ENSG00000111530	utr3_0	0.139824	0.219842	0.0800186	0.0168809	CAND1	0.285599
chr12_67709005	+	0.7	0.119833	0	0	0	0.077	0.133	0	0.211	0	0.154	0.062	0.125	0.125	0.036	0.119833	0.091	0.3	0.143	0	0	0.2	0.381	0.571	0	0.172	0.241	0.116	0.333	0.199474	0.3	0.185	0.158	0.27	0.057	0.333	0	0.211	0.167	0.095	ENSG00000111530	utr3_0	0.119833	0.199474	0.0796404	0.00890339	CAND1	0.285599
chr12_69158923	+	0.09375	0	0.09375	0.09375	0	0	0.105	0.417	0.261	0	0.09375	0.053	0	0.09375	0.042	0.09375	0.111	0.136	0.09375	0.09375	0	0.011	0.0424375	0	0.0424375	0.0424375	0.08	0.046	0.179	0	0.0424375	0	0.065	0.037	0	0.049	0.056	0.1	0.056	0	ENSG00000175782	utr3_0	0.09375	0.0424375	-0.0513125	0.00697857	SLC35E3	0.705041
chr12_69159009	+	0.0718182	0.103	0.0718182	0.0718182	0	0	0.143	0.0718182	0.25	0.083	0.0718182	0	0.1	0.0718182	0	0.0718182	0.111	0	0.0718182	0.0718182	0	0.087	0	0.155375	0.059	0.155375	0.259	0.094	0	1	0.155375	0.111	0.067	0.111	0.071	0.083	0.155375	0.175	0.057	0.312	ENSG00000175782	utr3_0	0.0718182	0.155375	0.0835568	0.0400091	SLC35E3	0.705041
chr12_69245124	-	0.286	0	0	0.4	0.593	0.24	0.13	0.053	0.225	0	0.267	0.205	0.103	0.25	0.203	0.207	0.171	0.048	0.154	0.214	0.245375	0.245375	0	0.318	0.188	0.667	0.122	0.098	0.2	0.245375	0.324	0.326	0.269	0.316	0.148	0.185	0.21	0.245375	0.25	0.305	ENSG00000135678	utr3_0	0.18745	0.245375	0.057925	0.048602	CPM	0.0455889
chr12_69245128	-	0	0.2	0	0.157947	0.286	0.214	0.074	0.071	0.253	0	0.267	0.2	0.25	0.167	0.209	0.241	0.167	0.045	0.143	0.214	0.258375	0.258375	0.027	0.389	0.188	0.667	0.085	0.077	0.278	0.258375	0.286	0.296	0.268	0.375	0.2	0.212	0.239	0.258375	0.222	0.325	ENSG00000135678	utr3_0	0.157947	0.258375	0.100428	0.00220197	CPM	0.0455889
chr12_69245137	-	0	0.133	0	0.214	0.548	0.147	0.054	0.027	0.213	0	0.167	0.194	0.179	0.346	0.134	0.212	0.122	0.04	0.118	0.286	0.25475	0.25475	0.014	0.231	0.167	1	0.089	0.085	0.245	0.25475	0.316	0.315	0.323	0.352	0.137	0.167	0.189	0.25475	0.184	0.262	ENSG00000135678	utr3_0	0.1567	0.25475	0.09805	0.00641998	CPM	0.0455889
chr12_69245284	-	0	0	0	0.077	0.132789	0.1	0.263	0.034	0.308	0.222	0.333	0.149	0.067	0.059	0.175	0.176	0.179	0.176	0.1	0.105	0.389	0.202235	0	0.192	0.202235	0.202235	0.156	0.149	0.366	0	0.522	0.212	0.19	0.245	0.118	0.125	0.148	0.3	0.123	0.203	ENSG00000135678	utr3_0	0.132789	0.202235	0.0694458	0.0195933	CPM	0.0455889
chr12_69245285	-	0.107	0	0	0.077	0.146158	0.105	0.211	0.036	0.263	0.222	0.333	0.178	0.067	0.118	0.2	0.176	0.179	0.294	0.1	0.111	0.389	0.2154	0	0.192	0.2154	0.2154	0.156	0.217	0.337	0.2154	0.391	0.273	0.25	0.274	0.138	0.125	0.121	0.2154	0.132	0.236	ENSG00000135678	utr3_0	0.146158	0.2154	0.0692421	0.00943481	CPM	0.0455889
chr12_69245286	-	0.379	0	0	0.077	0.151526	0.05	0.263	0.034	0.132	0.222	0.333	0.196	0.067	0.125	0.2	0.176	0.179	0.235	0.1	0.111	0.389	0.209267	0	0.077	0.209267	0.209267	0.194	0.234	0.351	0.209267	0.391	0.273	0.244	0.24	0.138	0.105	0.121	0.209267	0.135	0.247	ENSG00000135678	utr3_0	0.151526	0.209267	0.0577404	0.0406473	CPM	0.0455889
chr12_69245288	-	0.379	0	0	0.083	0.159737	0.111	0.211	0.111	0.143	0.222	0.381	0.178	0.071	0.062	0.205	0.176	0.179	0.294	0.111	0.118	0.389	0.217667	0	0.077	0.217667	0.217667	0.25	0.196	0.375	0.217667	0.391	0.292	0.275	0.263	0.143	0.125	0.14	0.217667	0.135	0.214	ENSG00000135678	utr3_0	0.159737	0.217667	0.0579298	0.0217884	CPM	0.0455889
chr12_69245289	-	0.407	0	0	0.083	0.167053	0.053	0.222	0.111	0.143	0.222	0.4	0.178	0.071	0.25	0.2	0.176	0.185	0.25	0.105	0.118	0.389	0.226733	0	0.192	0.226733	0.226733	0.219	0.149	0.323	0.226733	0.391	0.323	0.25	0.267	0.2	0.125	0.14	0.226733	0.176	0.257	ENSG00000135678	utr3_0	0.167053	0.226733	0.0596807	0.0198091	CPM	0.0455889
chr12_69245292	-	0.379	0	0	0.1	0.167158	0.053	0.211	0.043	0.306	0.222	0.35	0.2	0.071	0.062	0.231	0.176	0.179	0.312	0.105	0.176	0.389	0.230067	0	0.192	0.230067	0.230067	0.25	0.255	0.368	0.230067	0.391	0.281	0.25	0.253	0.172	0.103	0.14	0.230067	0.157	0.25	ENSG00000135678	utr3_0	0.167158	0.230067	0.0629088	0.0125952	CPM	0.0455889
chr12_69245294	-	0.393	0	0	0.1	0.156158	0.053	0.211	0	0.167	0.333	0.35	0.25	0.071	0.062	0.2	0.176	0.143	0.235	0.105	0.118	0.389	0.2192	0	0.038	0.2192	0.2192	0.267	0.239	0.351	0.2192	0.391	0.27	0.244	0.254	0.179	0.103	0.158	0.2192	0.173	0.232	ENSG00000135678	utr3_0	0.156158	0.2192	0.0630421	0.0268756	CPM	0.0455889
chr12_69245298	-	0.207	0	0.123444	0.1	0.123444	0.053	0.211	0	0.139	0.111	0.35	0.2	0.071	0.125	0.079	0.118	0.111	0.235	0.053	0.059	0.389	0.180933	0	0.038	0.180933	0.180933	0.1	0.174	0.323	0.180933	0.348	0.206	0.22	0.212	0.179	0.103	0.123	0.180933	0.135	0.164	ENSG00000135678	utr3_0	0.123444	0.180933	0.0574889	0.0227687	CPM	0.0455889
chr12_7177978	+	0.541	0.47	0.498	0.391	0.49	0.435	0.345	0.426	0.404	0.414	0.378	0.438	0.405	0.359	0.438	0.346	0.326	0.51	0.39	0.422	0.084	0.303	0.163	0.218	0.31	0.433	0.27	0.368	0.089	0.234	0.304	0.206	0.437	0.125	0.187	0.177	0.365	0.139	0.223	0.2	ENSG00000182326	utr3_0	0.4213	0.24175	-0.17955	0.000189012	C1S	-1.2464
chr12_72096749	+	0.0918462	0.059	0	0.0918462	0	0	0.278	0	0.0918462	0.0918462	0.333	0.1	0	0.111	0	0.091	0.222	0.0918462	0.0918462	0.0918462	0.182143	0.182143	0.182143	0	0	0.1	0.182143	0.071	0.182143	0.182143	0.154	0.237	0.218	0.25	0.19	0.278	0.087	0.407	0.28	0.278	ENSG00000139291	utr3_0	0.0918462	0.182143	0.0902967	0.0112036	TMEM19	0.577169
chr12_72096766	+	0.101533	0.056	0	0	0	0.105	0.095	0.333	0.083	0.101533	0.101533	0.114	0.154	0.091	0.059	0.091	0.217	0.101533	0.101533	0.125	0	0	0.178	0.143	0	0.077	0.178	0.091	0.178	0.178	0.231	0.406	0.261	0.282	0.308	0.227	0.103	0.333	0.136	0.25	ENSG00000139291	utr3_0	0.101533	0.178	0.0764667	0.0195933	TMEM19	0.577169
chr12_72096767	+	0.0931333	0.053	0	0	0	0.105	0	0.267	0.083	0.0931333	0.0931333	0.108	0.154	0.045	0.059	0.091	0.182	0.0931333	0.0931333	0.25	0	0	0.15175	0.143	0	0.077	0.15175	0.091	0.15175	0.15175	0.231	0.344	0.227	0.22	0.256	0.227	0.034	0.192	0.136	0.25	ENSG00000139291	utr3_0	0.0931333	0.15175	0.0586167	0.0428333	TMEM19	0.577169
chr12_72179947	+	0	0	0	0	0	0.094	0.068	0	0.034	0.036	0	0.027	0.036	0	0.014	0.034	0.049	0.068	0	0.031	0	0.143	0.19	0	0.0793158	0.5	0.052	0.08	0.024	0.026	0.033	0.036	0.061	0.08	0.084	0.014	0	0.074	0.017	0.093	ENSG00000080371	utr3_0	0.02455	0.0793158	0.0547658	0.0138594	RAB21	-0.0668572
chr12_72179956	+	0.0553077	0	0.0553077	0.0553077	0.0553077	0.147	0.071	0.115	0	0.1	0.0553077	0.103	0.0553077	0	0	0.0553077	0.083	0.1	0	0	0	0.31	0.533	0	0.156222	0.706	0.059	0.153	0.091	0.038	0.1	0	0.13	0.156222	0.204	0.062	0	0.19	0.036	0.2	ENSG00000080371	utr3_0	0.0553077	0.156222	0.100915	0.0303507	RAB21	-0.0668572
chr12_72179960	+	0.0834	0	0.0834	0.0834	0.0834	0.208	0.048	0.176	0	0.0834	0.0834	0.158	0.0834	0.0834	0	0.0834	0.111	0.133	0	0.0834	0.254769	0.375	0.615	0.254769	0.254769	1	0.087	0.2	0.254769	0.254769	0.1	0	0.188	0.254769	0.186	0.08	0.254769	0.222	0.042	0.217	ENSG00000080371	utr3_0	0.0834	0.254769	0.171369	0.000439091	RAB21	-0.0668572
chr12_7242042	-	0.215	0.154	0.107	0.11	0.132	0.166	0.131	0.102	0.12	0.147	0.1	0.122	0.151	0.109	0.125	0.11	0.083	0.17	0.128	0.132	0.006	0.029	0.028	0.045	0.052	0.098	0.057	0.13	0.027	0.098	0.068	0.054	0.128	0.036	0.048	0.034	0.091	0.047	0.082	0.057	ENSG00000159403	cds_6	0.1307	0.06075	-0.06995	0.000162642	C1R	-1.92264
chr12_7361658	+	0.299	0.124	0.234	0.165	0.2	0.157	0.109	0.113	0.074	0.132	0.192	0.06	0.174	0.072	0.171	0.083	0.104	0.181	0.25	0.196	0.087	0.136	0.065	0.065	0.049	0.271	0.111	0.089	0.025	0.037	0.188	0.1	0.194	0.034	0.04	0.096	0.128	0.038	0.194	0.086	ENSG00000139197	cds_12	0.1545	0.10165	-0.05285	0.0216668	PEX5	0.0310591
chr12_9225254	-	0.706	0.738	0.578	0.612	0.698	0.7	0.63	0.618	0.586	0.703	0.632	0.667	0.657	0.573	0.561	0.624	0.505	0.707	0.602	0.659	0.189	0.179	0.36	0.368	0.465	0.554	0.422	0.63	0.247	0.414	0.539	0.478	0.652	0.27	0.2	0.315	0.498	0.206	0.503	0.14	ENSG00000175899	cds_6	0.6378	0.38145	-0.25635	0.000140134	A2M	-1.37958
chr12_96793882	-	0.333	0.55	0	0.133	0.304	0.188	0.125667	0.125667	0	0.125667	0.125667	0	0	0	0	0.125667	0.125667	0	0.125667	0.125667	0.15	0	0	0.283	0	0	0	0.273	0	0	0	0	0	0	0	0	0.0371579	0	0	0	ENSG00000059758	utr5_1	0.125667	0.0371579	-0.0885088	0.044076	CDK17	-0.0667587
chr12_96794070	-	0.071	0.151	0.467	0.31	0.222	0	0	0.294	0	0	0	0	0	0	0	0	0	0	0	0	0.064	0.07	0	0.162	0	0	0	0.171	0	0	0	0.024	0	0	0	0	0	0	0	0	ENSG00000059758	utr5_1	0.07575	0.02455	-0.0512	0.0425225	CDK17	-0.0667587
chr12_98942647	+	0.133	0.105	0	0.231	0	0.111	0.105	0.22	0.178	0.115	0.081	0.131	0.114	0.128	0.066	0	0.076	0.107	0.2	0.081	0	0.022	0	0	0	0	0.164	0.06	0.074	0	0.111	0.07	0.117	0.073	0.118	0.091	0.052	0.026	0.071	0.09	ENSG00000120802	utr3_0	0.1091	0.05695	-0.05215	0.0156471	TMPO	0.278605
chr13_103419709	-	0	0	0	0	0	0	0	0	0	0	0	0	0	0	0	0	0	0	0	0	0.0543529	0	0.0543529	0	0.0543529	0.865	0	0	0	0	0	0	0.059	0	0	0	0	0	0	0	ENSG00000151287	cds_1	0	0.0543529	0.0543529	0.0393595	TEX30	-0.42999
chr13_110827008	-	0.201	0.292	0.121611	0.192	0.122	0.041	0	0.021	0	0.206	0.241	0.071	0.188	0.03	0.253	0.041	0.026	0.139	0.121611	0.125	0.24	0.151	0.136	0.221	0.129	0.084	0.206	0.164	0.231	0.233	0.166	0.122	0.173	0.192	0.205	0.216	0.16	0.353	0.218	0.161	ENSG00000187498	cds_14	0.121611	0.18805	0.0664389	0.011129	COL4A1	1.66816
chr13_114111423	-	0.154824	0.154824	0	0.091	0.154824	0.25	0.15	0	0.212	0.067	0.167	0.157	0.071	0.16	0	0.071	0.263	0.423	0.19	0.36	0.231056	0.176	0.064	0.037	0.231056	0.424	0.164	0.659	0.571	0.375	0.091	0.205	0.226	0.149	0.057	0.16	0.059	0.167	0.207	0.368	ENSG00000150401	utr3_0	0.154824	0.231056	0.076232	0.0478381	DCUN1D2	-0.0830216
chr13_114111442	-	0	0.125667	0	0	0.125667	0.188	0.167	0.05	0.133	0.077	0.095	0.024	0.071	0.15	0.28	0.083	0.371	0.233	0.235	0.105	0.256389	0.543	0.273	0.111	0.256389	0.224	0.213	0.514	0.429	0.409	0.3	0.152	0.207	0.19	0.104	0.273	0.111	0.238	0.174	0.15	ENSG00000150401	utr3_0	0.125667	0.256389	0.130722	0.0064246	DCUN1D2	-0.0830216
chr13_21752463	+	0.0269474	0	0	0	0	0	0	0	0.026	0	0.053	0.037	0	0.103	0.047	0.056	0.027	0	0.118	0.045	0	0	0.112529	0.2	0.112529	0.269	0.154	0.019	0	0.643	0.112529	0.03	0	0.154	0.1	0	0.133	0.077	0.029	0.105	ENSG00000173141	utr3_0	0.0269474	0.112529	0.085582	0.00955437	MRP63	-0.35356
chr13_21752468	+	0.0344211	0	0	0	0	0	0	0	0.023	0	0.056	0.1	0.081	0.103	0.048	0.053	0.027	0	0.118	0.045	0	0	0.125222	0.2	0.125222	0.171	0.2	0.019	0	0.633	0.4	0.029	0	0.148	0.078	0	0.129	0.077	0.059	0.111	ENSG00000173141	utr3_0	0.0344211	0.125222	0.0908012	0.024195	MRP63	-0.35356
chr13_21752475	+	0.0328333	0	0	0.0328333	0	0	0	0	0.031	0	0.071	0.111	0.081	0	0.05	0.053	0.026	0	0.118	0.05	0	0	0.118235	0.2	0.118235	0.179	0.2	0.021	0	0.633	0.118235	0.031	0.15	0.148	0.051	0	0.154	0.1	0.032	0.111	ENSG00000173141	utr3_0	0.0328333	0.118235	0.085402	0.0112282	MRP63	-0.35356
chr13_21752481	+	0.0296111	0	0	0.0296111	0	0	0	0	0	0	0.067	0.111	0.026	0	0.049	0.056	0.053	0	0.118	0.053	0	0	0.139706	0.227	0.139706	0.2	0.2	0.02	0.053	0.643	0.364	0	0.158	0.148	0.105	0	0.115	0.139706	0.031	0.111	ENSG00000173141	utr3_0	0.0296111	0.139706	0.110095	0.00425459	MRP63	-0.35356
chr13_25914795	+	0	0	0	0	0	0.1	0	0.0432632	0.083	0.1	0.111	0	0.038	0	0.074	0	0.056	0.16	0.1	0	0	0.125	0.227	0.273	0.111687	0.111687	0.136	0.061	0.073	0.111687	0.111687	0.108	0.023	0.065	0.093	0.023	0.136	0.167	0.13	0.147	ENSG00000139496	utr3_0	0.0432632	0.111687	0.0684243	0.000537817	NUPL1	0.241328
chr13_25914797	+	0	0	0	0	0	0.1	0	0.0402632	0.08	0	0.118	0	0.04	0	0.111	0	0.056	0.16	0.1	0	0	0.125	0.217	0.188	0.124471	0.124471	0.227	0.062	0.073	0.124471	0.3	0.135	0.022	0.065	0.093	0.022	0.136	0.174	0.13	0.147	ENSG00000139496	utr3_0	0.0402632	0.124471	0.0842074	0.000462163	NUPL1	0.241328
chr13_25914799	+	0	0	0	0	0	0.1	0	0.0529474	0.08	0.1	0.167	0	0.038	0	0.143	0	0.056	0.222	0.1	0	0	0.125	0.227	0.273	0.154529	0.154529	0.227	0.062	0.091	0.154529	0.4	0.128	0.022	0.089	0.114	0.064	0.227	0.208	0.17	0.2	ENSG00000139496	utr3_0	0.0529474	0.154529	0.101582	0.000835442	NUPL1	0.241328
chr13_25914800	+	0	0	0	0	0	0.1	0	0.0668421	0.148	0.217	0.25	0	0.037	0	0.143	0	0.053	0.222	0.1	0	0	0.125	0.217	0.273	0.151176	0.151176	0.227	0.057	0.091	0.151176	0.364	0.125	0.022	0.146	0.114	0.043	0.227	0.167	0.161	0.211	ENSG00000139496	utr3_0	0.0668421	0.151176	0.0843344	0.00700726	NUPL1	0.241328
chr13_25914807	+	0	0	0	0	0	0.1	0	0.0611667	0.138	0.179	0.238	0.071	0.033	0	0.133	0	0.042	0.167	0.0611667	0	0	0.107	0.227	0.297	0.137944	0	0.16	0.075	0.089	0.137944	0.273	0.095	0.036	0.143	0.135	0.059	0.208	0.2	0.159	0.22	ENSG00000139496	utr3_0	0.0611667	0.137944	0.0767778	0.00549121	NUPL1	0.241328
chr13_41240053	-	0.444	0	0	0.029	0	0	0.100231	0.091	0.104	0.100231	0.100231	0.100231	0.100231	0.222	0.111	0.100231	0.043	0.105	0.154	0.100231	0	0.053	0.155182	0	0.155182	0.155182	0.155182	0.152	0.16	0.155182	0.2	0	0.25	0.155182	0.455	0.312	0.155182	0.155182	0.155182	0.125	ENSG00000150907	cds_1	0.100231	0.155182	0.054951	0.0250302	FOXO1	-1.34307
chr13_41240063	-	0	0	0.0641667	0.082	0.083	0	0.0641667	0	0.119	0.0641667	0.0641667	0.0641667	0.0641667	0.071	0.13	0.0641667	0.167	0.118	0	0.0641667	0	0.333	0.123273	0	0.123273	0.123273	0.123273	0	0	0.123273	0	0.286	0.077	0.123273	0.25	0.077	0.123273	0.123273	0.123273	0.333	ENSG00000150907	cds_1	0.0641667	0.123273	0.0591061	0.0384416	FOXO1	-1.34307
chr13_41950383	+	0.0095	0	0	0.0095	0	0	0	0	0.0095	0.0095	0	0	0.0095	0.0095	0	0	0	0.05	0	0.083	0.0886111	0	0.0886111	0	0	0.562	0.059	0.075	0.029	0	0	0.088	0.278	0.083	0.109	0	0.042	0.1	0.059	0.111	ENSG00000172766	utr3_0	0.0095	0.0886111	0.0791111	0.000773258	NAA16	0.119341
chr13_41950384	+	0.0095	0	0	0.0095	0	0	0	0	0.0095	0.0095	0	0	0.0095	0.0095	0	0	0	0.05	0	0.083	0.085	0	0.085	0	0	0.562	0.059	0.076	0.029	0	0	0.114	0.278	0.083	0.109	0	0.042	0.1	0.078	0	ENSG00000172766	utr3_0	0.0095	0.085	0.0755	0.00522636	NAA16	0.119341
chr13_41950386	+	0.00628571	0	0	0.00628571	0	0	0	0	0.00628571	0.00628571	0	0	0.00628571	0.00628571	0	0	0.038	0.05	0	0	0.0919444	0	0.0919444	0	0	0.562	0.04	0.077	0.121	0	0	0.118	0.278	0.083	0.109	0	0.042	0.1	0.02	0.105	ENSG00000172766	utr3_0	0.00628571	0.0919444	0.0856587	0.00112123	NAA16	0.119341
chr13_41950389	+	0.0330714	0	0	0.0330714	0	0.051	0.031	0	0.0330714	0.0330714	0	0	0.0330714	0.0330714	0.083	0.1	0.148	0.05	0	0	0.0921667	0	0.0921667	0.062	0	0.562	0.077	0.088	0	0	0	0.114	0.222	0.083	0.145	0	0.042	0.1	0.059	0.105	ENSG00000172766	utr3_0	0.0330714	0.0921667	0.0590952	0.0312256	NAA16	0.119341
chr13_41950393	+	0.0379286	0	0	0.0379286	0	0.05	0.032	0	0.0379286	0.0379286	0	0	0.0379286	0.0379286	0.12	0.091	0.107	0.048	0	0.083	0.0976667	0	0.0976667	0.059	0	0.562	0.056	0.077	0	0	0.1	0.139	0.222	0.083	0.17	0	0.042	0.05	0.04	0.158	ENSG00000172766	utr3_0	0.0379286	0.0976667	0.0597381	0.0197945	NAA16	0.119341
chr13_41950397	+	0.0433571	0	0	0.0433571	0	0.05	0.033	0	0.0433571	0.0433571	0	0	0.0433571	0.0433571	0.12	0.1	0.179	0.042	0	0.083	0.0992222	0	0.0992222	0.059	0	0.562	0.02	0.1	0	0	0.1	0.088	0.211	0.083	0.154	0	0.12	0.067	0.064	0.158	ENSG00000172766	utr3_0	0.0433571	0.0992222	0.0558651	0.0384646	NAA16	0.119341
chr13_41950398	+	0.0399286	0	0	0.0399286	0	0.05	0.033	0	0.0399286	0.0399286	0	0	0.0399286	0.0399286	0.107	0.1	0.143	0.043	0	0.083	0.0996667	0	0.0996667	0.059	0	0.562	0.061	0.101	0	0	0.1	0.147	0.222	0.083	0.173	0	0.04	0.067	0.021	0.158	ENSG00000172766	utr3_0	0.0399286	0.0996667	0.0597381	0.0406235	NAA16	0.119341
chr13_42293858	-	0	0.308	0.0768667	0.0768667	0.0768667	0.143	0.04	0	0.071	0.067	0.0768667	0.071	0.029	0.094	0.071	0.0768667	0.048	0.128	0	0.083	0.0123571	0	0.0123571	0	0.0123571	0.0123571	0.048	0	0	0.0123571	0	0	0.125	0	0	0	0	0.0123571	0	0	ENSG00000102763	cds_19	0.0768667	0.0123571	-0.0645095	0.00325269	VWA8	-0.450539
chr13_45147310	-	0	0.0657273	0.0657273	0.0657273	0	0	0.0657273	0	0.0657273	0	0.364	0.048	0	0.0657273	0.0657273	0	0.211	0.1	0.0657273	0.0657273	0	0.268	0.127333	0.2	0	0.269	0.308	0.108	0.05	0.127333	0.127333	0.113	0.127333	0.127333	0.042	0.127333	0.127333	0.125	0.045	0.127333	ENSG00000102804	cds_2	0.0657273	0.127333	0.0616061	0.0175134	TSC22D1	0.191432
chr13_45604593	+	0	0.571	0.113875	0	0	0	0	0	0.136	0.3	0.113875	0.118	0	0.113875	0.1	0.167	0.097	0.2	0.113875	0.133	0	0	0	0	0.048	0	0.1	0	0.048	0	0.071	0.051	0.094	0.043	0.021	0.107	0.059	0.182	0.086	0.05	ENSG00000133114	utr3_0	0.113875	0.048	-0.065875	0.049422	KIAA1704	0.413452
chr13_45604617	+	0	0	0.0536154	0	0.0536154	0.04	0	0.0536154	0.08	0.0536154	0.0536154	0.096	0.043	0.1	0	0.0536154	0.067	0.2	0.0536154	0.071	0	0	0.667	0.154	0.117611	0.117611	0	0.138	0.118	0	0	0.099	0.065	0.261	0.128	0.077	0.059	0.1	0.176	0.075	ENSG00000133114	utr3_0	0.0536154	0.117611	0.0639957	0.0276985	KIAA1704	0.413452
chr13_50100040	+	0.113923	0.113923	0	0.113923	0	0.105	0	0.113923	0.113923	0.2	0	0.136	0.113923	0.167	0	0.364	0.077	0.25	0.182	0.113923	0	0.219375	0.219375	0.417	0	0.219375	0.286	0.15	0.077	1	0.219375	0.118	0	0.143	0.16	0.167	0.045	0.364	0.25	0.333	ENSG00000136147	utr3_0	0.113923	0.219375	0.105452	0.0297414	PHF11	-0.252119
chr13_50100044	+	0.114615	0.114615	0	0.114615	0	0.111	0	0.114615	0.114615	0.05	0	0.158	0.114615	0.25	0	0.273	0.231	0.25	0.167	0.114615	0	0.226687	0.226687	0.417	0	0.226687	0.267	0.195	0.077	1	0.226687	0.111	0	0.143	0.14	0.158	0.045	0.455	0.219	0.4	ENSG00000136147	utr3_0	0.114615	0.226687	0.112072	0.0400952	PHF11	-0.252119
chr13_50100045	+	0.109462	0.109462	0	0.109462	0	0.111	0.05	0.109462	0.109462	0.05	0	0.155	0.109462	0.167	0	0.273	0.2	0.25	0.167	0.109462	0	0.221188	0.221188	0.417	0	0.221188	0.267	0.195	0.071	1	0.221188	0.111	0	0.143	0.137	0.158	0.045	0.455	0.273	0.267	ENSG00000136147	utr3_0	0.109462	0.221188	0.111726	0.0297414	PHF11	-0.252119
chr13_50100052	+	0.0744286	0.0744286	0	0.083	0	0.056	0	0.0744286	0.0744286	0.05	0	0.103	0.0744286	0.083	0	0.25	0.071	0.263	0.083	0.0744286	0	0.211	0.211	0.455	0	0.211	0.267	0.182	0.077	1	0.211	0.062	0	0.154	0.135	0.158	0.043	0.417	0.176	0.25	ENSG00000136147	utr3_0	0.0744286	0.211	0.136571	0.00375522	PHF11	-0.252119
chr13_50100053	+	0.0698571	0.0698571	0	0.083	0	0.059	0	0.0698571	0.0698571	0.05	0	0.105	0.0698571	0.083	0	0.167	0.077	0.263	0.091	0.0698571	0	0.210938	0.210938	0.455	0	0.210938	0.267	0.182	0.077	1	0.210938	0.059	0	0.154	0.137	0.158	0.043	0.417	0.176	0.25	ENSG00000136147	utr3_0	0.0698571	0.210938	0.14108	0.00253799	PHF11	-0.252119
chr13_50100057	+	0.0655714	0.0655714	0	0.083	0	0.118	0	0.0655714	0.0655714	0	0	0.085	0.0655714	0.077	0	0.167	0.083	0.222	0.083	0.0655714	0	0.142813	0.142813	0.182	0	0.142813	0.067	0.114	0.143	1	0.142813	0.059	0	0.154	0.1	0.1	0.043	0.167	0.031	0.125	ENSG00000136147	utr3_0	0.0655714	0.142813	0.0772411	0.0381628	PHF11	-0.252119
chr13_50100059	+	0.0293571	0.0293571	0	0	0	0.056	0	0.0293571	0.0293571	0	0	0.053	0.0293571	0.077	0	0	0.083	0.059	0.083	0.0293571	0	0.129562	0.129562	0	0	0.129562	0.067	0.114	0.071	1	0.129562	0.059	0	0.154	0.06	0.105	0.182	0.167	0.032	0.062	ENSG00000136147	utr3_0	0.0293571	0.129562	0.100205	0.00117339	PHF11	-0.252119
chr14_102228204	+	0.333	0.491	0	0.333	0.34	0.609	0.4	0.682	0.333	0.4	0.333	0.419	0.333	0.25	0.238	0.562	0.405	0.562	0.138	0.556	0	0.245	0.026	0.233	0.273	0.381	0.3	0.37	0.318	0.177	0.273	0.316	0.5	0.176	0.343	0.372	0.489	0.517	0.302	0.435	ENSG00000078304	utr5_0	0.38585	0.3023	-0.08355	0.0303651	PPP2R5C	-0.00437961
chr14_102228207	+	0.375	0.492	0	0.375	0.306	0.536	0.5	0.857	0.429	0.4	0.308	0.433	0.448	0.378	0.385	0.5	0.513	0.676	0.207	0.667	0	0.318	0.024	0.296	0.295	0.242	0.328263	0.355	0.292	0.23	0.409	0.333	0.571	0.143	0.387	0.427	0.51	0.548	0.333	0.524	ENSG00000078304	utr5_0	0.43925	0.328263	-0.110987	0.0064246	PPP2R5C	-0.00437961
chr14_102228210	+	0.333	0.467	0	0.389	0.298	0.552	0.5	0.696	0.476	0.467	0.308	0.5	0.452	0.341	0.393	0.526	0.476	0.618	0.176	0.667	0	0.298	0.191	0.267	0.312	0.25	0.273	0.375	0.333	0.215	0.409	0.318	0.472	0.188	0.405	0.426	0.531	0.562	0.333	0.508	ENSG00000078304	utr5_0	0.43175	0.3333	-0.09845	0.0206334	PPP2R5C	-0.00437961
chr14_102228213	+	0.353	0.35	0	0.412	0.24	0.552	0.3	0.727	0.35	0.438	0.308	0.471	0.452	0.333	0.345	0.5	0.349	0.657	0.206	0.571	0	0.27	0.106	0.258	0.281	0.235	0.308	0.382	0.25	0.215	0.375	0.2	0.432	0.2	0.342	0.416	0.434	0.529	0.346	0.463	ENSG00000078304	utr5_0	0.3957	0.3021	-0.0936	0.0206334	PPP2R5C	-0.00437961
chr14_102786315	+	0	0	0.0155455	0	0	0.0155455	0.071	0.0155455	0.0155455	0	0.0155455	0	0	0	0	0.0155455	0.0155455	0.1	0.0155455	0.0155455	0.778	0.176	0	0.3	0.103187	0	0.103187	0.103187	0	0	0	0	0.111	0.036	0	0.097	0.103187	0.1	0	0.053	ENSG00000022976	cds_0	0.0155455	0.103187	0.087642	0.00595528	ZNF839	-0.288367
chr14_102814850	-	0.19	0.189	0.291	0.058	0.198	0.066	0.153	0.102	0.069	0.157	0.082	0.145	0.176	0.106	0.268	0.106	0.156	0.173	0.152	0.096	0.283	0.323	0.193	0.25	0.217	0.022	0.291	0.19	0.209	0.08	0.157	0.093	0.28	0.169	0.122	0.203	0.183	0.303	0.281	0.243	ENSG00000100865	utr3_2	0.14665	0.2046	0.05795	0.0206334	CINP	0.0265382
chr14_103059113	+	0	0	0	0	0	0	0	0	0	0	0	0	0	0	0	0	0	0	0	0	0.31	0.062	0	0.25	0.0584286	0.0584286	0.0584286	0.167	0	0	0	0.0584286	0	0.029	0	0	0.0584286	0	0	0.0584286	ENSG00000089902	utr5_0	0	0.0584286	0.0584286	0.00282514	RCOR1	0.22475
chr14_103059333	+	0.286	0.174	0.124818	0.727	0.186	0	0.124818	0.124818	0	0.124818	0.124818	0	0.124818	0	0.124818	0	0	0	0.124818	0.124818	0.024	0.014	0.179	0.09	0.312	0.044375	0.044375	0.091	0	0	0	0	0	0	0	0	0.044375	0.044375	0	0	ENSG00000089902	cds_0	0.124818	0.044375	-0.0804432	0.0328417	RCOR1	0.22475
chr14_103059334	+	0.286	0.174	0.124455	0.727	0.182	0	0.124455	0.124455	0	0.124455	0.124455	0	0.124455	0	0.124455	0	0	0	0.124455	0.124455	0.024	0.015	0.179	0.09	0.312	0.03875	0.03875	0	0	0	0	0	0	0	0	0	0.03875	0.03875	0	0	ENSG00000089902	cds_0	0.124455	0.03875	-0.0857045	0.018744	RCOR1	0.22475
chr14_103390064	+	0.645526	0.83	0.776	0.622	0.409	0.719	0.58	0.607	0.489	0.652	0.659	0.629	0.73	0.625	0.663	0.658	0.654	0.703	0.624	0.636	0.37825	0.435	0.42	0.318	0.37825	0	0.449	0.583	0.19	0.398	0.556	0.189	0.665	0.37825	0.147	0.37825	0.609	0.175	0.499	0.419	ENSG00000166126	cds_1	0.645526	0.37825	-0.267276	8.85746e-05	AMN	-0.660314
chr14_103397047	+	0.073	0.064	0.065	0.097	0.132	0.061	0.091	0.115	0.071	0.073	0.078	0.087	0.11	0.063	0.083	0.05	0.048	0.1	0.095	0.112	0.008	0.046	0.015	0.026	0	0	0.041	0.069	0.005	0.064	0.014	0.008	0.144	0	0.021	0.0308421	0.04	0.01	0.045	0.03	ENSG00000166126	utr3_0	0.0834	0.0308421	-0.0525579	0.000188768	AMN	-0.660314
chr14_104565260	+	0.531	0.41	0.375	0.427	0.631	0.383	0.522	0.435	0.322	0.5	0.447	0.353	0.453	0.444	0.493	0.436	0.455	0.423	0.49	0.503	0.508643	0.651	0.408	0.508643	0.364	0.497	0.586	0.508643	0.373	0.508643	0.719	0.508643	0.55	0.4	0.556	0.508643	0.554	0.387	0.478	0.598	ENSG00000166183	cds_5	0.45165	0.508643	0.0569929	0.0089676	ASPG	-2.36317
chr14_21538433	+	0	0.1601	0.1601	0.1601	0	0.1601	0.1601	0	0.235	0.083	0.167	0.179	0.1601	0.15	0.1601	0.1601	0.412	0.375	0.1601	0.1601	0	0.302	0.25	0.643	0.258125	0	0.258125	0.314	0.5	0	0.2	0.25	0.25	0.19	0.346	0.2	0.258125	0.273	0.412	0.258125	ENSG00000165801	utr5_0	0.1601	0.258125	0.098025	0.0268447	ARHGEF40	0.0442684
chr14_21538435	+	0	0.148	0.148	0.148	0	0.148	0.148	0	0.059	0.083	0.25	0.188	0.148	0.136	0.148	0.148	0.389	0.375	0.148	0.148	0	0.362	0.25	0.6	0.28575	0	0.28575	0.289	0.5	0	0.6	0.255	0.226	0.178	0.346	0.3	0.28575	0.235	0.431	0.28575	ENSG00000165801	utr5_0	0.148	0.28575	0.13775	0.00790143	ARHGEF40	0.0442684
chr14_21538436	+	0	0.1774	0.1774	0.1774	0	0.1774	0.1774	0	0.235	0.083	0.308	0.188	0.1774	0.136	0.1774	0.1774	0.412	0.412	0.1774	0.1774	0	0.353	0.25	0.6	0.26725	0	0.26725	0.289	0.522	0	0.429	0.24	0.197	0.182	0.359	0.214	0.26725	0.229	0.412	0.26725	ENSG00000165801	utr5_0	0.1774	0.26725	0.08985	0.0329205	ARHGEF40	0.0442684
chr14_21538438	+	0	0.1627	0.1627	0.1627	0	0.1627	0.1627	0	0.235	0.077	0.231	0.188	0.1627	0.143	0.1627	0.1627	0.4	0.353	0.1627	0.1627	0	0.25	0.25	0.267	0.259937	0	0.259937	0.297	0.478	0	0.625	0.236	0.262	0.196	0.367	0.25	0.259937	0.27	0.411	0.259937	ENSG00000165801	utr5_0	0.1627	0.259937	0.0972375	0.0111953	ARHGEF40	0.0442684
chr14_21538441	+	0	0	0.0471818	0.0471818	0	0.0471818	0.0471818	0	0.15	0	0.154	0.065	0.0471818	0.043	0.0471818	0.0471818	0.048	0.059	0.0471818	0.0471818	0	0.029	0.25	0	0.104063	0	0.104063	0.146	0.207	0	0.412	0.07	0.077	0.039	0.071	0	0.104063	0.154	0.21	0.104063	ENSG00000165801	utr5_0	0.0471818	0.104063	0.0568807	0.00565595	ARHGEF40	0.0442684
chr14_21928489	-	1	0	0.164385	0.164385	0	0.053	0.167	0.115	0.455	0.164385	0.164385	0.053	0	0.164385	0.105	0	0.056	0.133	0.164385	0.164385	0	0	0	0	0	0	0.143	0.116	0	0	0.0408333	0.087	0.154	0.105	0.039	0.0408333	0.091	0	0	0	ENSG00000129472	utr3_0	0.164385	0.0408333	-0.123551	0.00725907	RAB2B	-0.144455
chr14_21929025	-	0.6314	0.6314	0.6314	0.231	0.6314	0.818	0.538	0.917	0.679	0.667	0.6314	0.6	0.579	0.647	0.565	0.611	0.63	0.72	0.5	0.769	0.488333	0.25	1	0.667	0	0	0.488333	0.603	0.562	0.053	0.636	0.568	0.682	0.6	0.439	0.533	0.44	0.556	0.643	0.558	ENSG00000129472	utr3_0	0.6314	0.488333	-0.143067	0.0333402	RAB2B	-0.144455
chr14_21929054	-	0.1077	0.1077	0.1077	0.3	0.1077	0.143	0.1077	0.1077	0.267	0.1077	0.1	0.143	0.1077	0	0.043	0	0.038	0.043	0.1077	0.1077	0.053	0	0.053	0.053	0	0.053	0.053	0.077	0.154	0	0	0.062	0.105	0.136	0	0	0	0.047	0.038	0.176	ENSG00000129472	utr3_0	0.1077	0.053	-0.0547	0.00785739	RAB2B	-0.144455
chr14_24775602	+	0.0889167	0.0889167	1	0	0	0	0.067	0	0	0	0.0889167	0	0.0889167	0.0889167	0	0	0	0.0889167	0.0889167	0.0889167	0	0	0.231	0	0.0247368	0	0	0	0.065	0	0	0	0	0	0	0.024	0.05	0	0	0.1	ENSG00000196943	utr3_0	0.0889167	0.0247368	-0.0641798	0.0169737	NOP9	0.251925
chr14_24775603	+	0.097	0.097	1	0	0	0	0.067	0	0	0	0.097	0	0.097	0.097	0.097	0	0	0.097	0.097	0.097	0	0	0.231	0	0.0247368	0	0	0	0.065	0	0	0	0	0	0	0.024	0.048	0	0	0.102	ENSG00000196943	utr3_0	0.097	0.0247368	-0.0722632	0.00931575	NOP9	0.251925
chr14_24775607	+	0.0820769	0.0820769	1	0	0	0	0.067	0	0	0	0.0820769	0	0	0.0820769	0	0	0	0.0820769	0.0820769	0.0820769	0	0	0.231	0	0.0247368	0	0	0	0.065	0	0	0	0	0	0	0.025	0.045	0	0	0.104	ENSG00000196943	utr3_0	0.0820769	0.0247368	-0.0573401	0.0311887	NOP9	0.251925
chr14_24775610	+	0.0861538	0.0861538	1	0	0	0	0.067	0	0.053	0	0.0861538	0	0	0.0861538	0	0	0	0.0861538	0.0861538	0.0861538	0	0	0.231	0	0.0255263	0	0	0	0.067	0	0	0	0.016	0	0	0.024	0.045	0	0	0.102	ENSG00000196943	utr3_0	0.0861538	0.0255263	-0.0606275	0.0460723	NOP9	0.251925
chr14_24775615	+	0.0860833	0.0860833	1	0	0	0	0.033	0	0	0	0.0860833	0	0.0860833	0.0860833	0	0	0	0.0860833	0.0860833	0.0860833	0	0	0.231	0	0.0269474	0	0	0	0.068	0	0	0	0	0	0	0.024	0.045	0.04	0	0.104	ENSG00000196943	utr3_0	0.0860833	0.0269474	-0.059136	0.0289105	NOP9	0.251925
chr14_24775616	+	0.0860833	0.0860833	1	0	0	0	0.033	0	0	0	0.0860833	0	0.0860833	0.0860833	0	0	0	0.0860833	0.0860833	0.0860833	0	0	0.231	0	0.0244211	0	0	0	0.067	0	0	0	0	0	0	0.023	0.043	0	0	0.1	ENSG00000196943	utr3_0	0.0860833	0.0244211	-0.0616623	0.0238241	NOP9	0.251925
chr14_24775619	+	0.0860833	0.0860833	1	0	0	0	0.033	0	0	0	0.0860833	0	0.0860833	0.0860833	0	0	0	0.0860833	0.0860833	0.0860833	0.022	0	0.231	0	0.022	0	0	0	0.065	0	0	0	0	0	0	0	0	0	0	0.1	ENSG00000196943	utr3_0	0.0860833	0.022	-0.0640833	0.0136917	NOP9	0.251925
chr14_24775623	+	0.0889167	0.0889167	1	0	0	0	0.067	0	0	0	0.0889167	0	0.0889167	0.0889167	0	0	0	0.0889167	0.0889167	0.0889167	0	0	0.158	0	0.0196316	0	0	0.026	0.067	0	0	0	0	0	0	0.022	0	0	0	0.1	ENSG00000196943	utr3_0	0.0889167	0.0196316	-0.0692851	0.0184708	NOP9	0.251925
chr14_24775654	+	0.110909	0.110909	1	0	0	0	0.077	0	0	0.110909	0.110909	0	0.110909	0.143	0.110909	0	0	0.110909	0.110909	0.110909	0	0	0.158	0	0.0247895	0	0	0	0.095	0	0	0	0	0	0	0.02	0.056	0.036	0	0.106	ENSG00000196943	utr3_0	0.110909	0.0247895	-0.0861196	0.00664004	NOP9	0.251925
chr14_24775655	+	0.104417	0.104417	1	0	0	0	0.077	0	0	0.104417	0.104417	0	0.104417	0.133	0	0	0.043	0.104417	0.104417	0.104417	0	0.055	0.158	0	0.0282632	0	0	0	0.095	0	0	0	0.015	0	0	0.02	0.053	0.037	0	0.104	ENSG00000196943	utr3_0	0.104417	0.0282632	-0.0761535	0.0168363	NOP9	0.251925
chr14_24775657	+	0.10925	0.10925	1	0	0	0.048	0.077	0	0	0.10925	0.10925	0	0.10925	0.143	0	0	0.043	0.10925	0.10925	0.10925	0	0	0.158	0	0.0244211	0	0	0	0.095	0	0	0	0	0	0	0.019	0.05	0.036	0	0.106	ENSG00000196943	utr3_0	0.10925	0.0244211	-0.0848289	0.00798488	NOP9	0.251925
chr14_24775659	+	0.104417	0.104417	1	0	0	0	0.077	0	0	0.104417	0.104417	0	0.104417	0.133	0	0	0.043	0.104417	0.104417	0.104417	0	0	0.158	0	0.0279474	0	0.042	0	0.122	0	0	0	0	0	0	0.019	0.05	0.036	0	0.104	ENSG00000196943	utr3_0	0.104417	0.0279474	-0.0764693	0.0297316	NOP9	0.251925
chr14_24887302	+	0.588846	0.4	0	0.923	0.477	0.793	0.786	0.462	0.588846	0.588846	0.4	0.833	0.588846	0.769	0.909	0.609	0.294	0.588846	0.588846	0.588846	0.412	0.712	0.364	0.722933	0.722933	1	0.722933	0.882	0.7	1	0.722933	0.685	0.802	0.868	0.825	0.714	0.538	0.717	0.625	0.722933	ENSG00000205978	utr3_0	0.588846	0.722933	0.134087	0.0089676	NYNRIN	1.12022
chr14_24887305	+	0.318143	0.359	0	0.231	0.467	0.31	0.4	0.308	0.385	0.318143	0.3	0.421	0.318143	0.154	0.727	0.333	0.059	0.318143	0.318143	0.318143	0.406	0.483	0.136	0.451933	0.451933	0.857	0.451933	0.441	0.4	0.962	0.451933	0.255	0.324	0.342	0.5	0.467	0.385	0.383	0.438	0.451933	ENSG00000205978	utr3_0	0.318143	0.451933	0.13379	0.00803443	NYNRIN	1.12022
chr14_24887306	+	0.272571	0.35	0	0.154	0.467	0.31	0.4	0.077	0.308	0.272571	0.3	0.368	0.272571	0.154	0.636	0.292	0	0.272571	0.272571	0.272571	0.412	0.466	0.136	0.4178	0.4178	0.571	0.4178	0.394	0.4	0.962	0.4178	0.255	0.294	0.289	0.5	0.467	0.308	0.375	0.438	0.4178	ENSG00000205978	utr3_0	0.272571	0.4178	0.145229	0.00141183	NYNRIN	1.12022
chr14_31762040	-	0	0	0.0855625	0.0855625	0.0855625	0.125	0.182	0.05	0	0.071	0.071	0.024	0	0.278	0	0.125	0.115	0.042	0.286	0.0855625	0.0287222	0	0	0	0	0	0.026	0.017	0	0.0287222	0	0	0	0.119	0.128	0.083	0	0.048	0.043	0.053	ENSG00000129493	utr3_0	0.0855625	0.0287222	-0.0568403	0.00559133	HEATR5A	0.425972
chr14_31916441	-	0.189615	0	0.189615	0.189615	0.189615	0.3	0.321	0.189615	0.211	0.189615	0.364	0.062	0.053	0.062	0.105	0.189615	0.083	0.353	0.273	0.278	0.25	0.242	0.068	0.474	0.364	0.792	0.217	0.333	0.136	0.387	0.3	0.244	0.257	0.151	0.19	0.238	0.25	0.381	0.105	0.36	ENSG00000129480	utr3_0	0.189615	0.28695	0.0973346	0.0168809	DTD2	0.582892
chr14_31916442	-	0.195308	0	0.195308	0.195308	0.195308	0.31	0.357	0.195308	0.353	0.195308	0.182	0.133	0.059	0.2	0.105	0.195308	0.083	0.353	0.182	0.222	0.25	0.212	0.068	0.474	0.652	0.792	0.318	0.37	0.136	0.367	0.3	0.3	0.353	0.154	0.238	0.238	0.25	0.39	0.278	0.375	ENSG00000129480	utr3_0	0.195308	0.32575	0.130442	0.00510719	DTD2	0.582892
chr14_32329244	+	0.0303333	0	0.0303333	0.0303333	0.0303333	0	0.091	0	0.053	0	0.0303333	0.045	0	0	0.053	0	0.053	0.077	0.04	0.043	0	0	0.097625	0.097625	0	0.097625	0	0.08	0.179	0.447	0.097625	0.071	0.152	0.042	0.088	0.075	0.086	0.056	0	0.286	ENSG00000151413	utr3_0	0.0303333	0.097625	0.0672917	0.00787625	NUBPL	0.0508213
chr14_32329246	+	0.0313125	0	0.0313125	0.0313125	0.0313125	0	0.091	0	0.056	0	0	0.062	0	0	0.045	0	0.05	0.074	0.04	0.083	0	0	0.0959375	0.0959375	0	0.0959375	0	0.08	0.179	0.447	0.0959375	0.077	0.152	0.042	0.088	0.075	0.056	0.053	0	0.286	ENSG00000151413	utr3_0	0.0313125	0.0959375	0.064625	0.00998692	NUBPL	0.0508213
chr14_32329248	+	0.0241875	0	0.0241875	0.0241875	0.0241875	0	0.091	0	0.05	0	0	0.042	0	0	0.045	0	0	0.077	0.04	0.042	0	0	0.088875	0.088875	0	0.088875	0	0.115	0.185	0.447	0.088875	0.071	0.152	0	0.061	0.07	0.083	0	0	0.238	ENSG00000151413	utr3_0	0.0241875	0.088875	0.0646875	0.0197653	NUBPL	0.0508213
chr14_32329250	+	0.05125	0	0.05125	0.05125	0.05125	0	0.091	0	0.1	0	0.1	0.068	0	0	0.045	0.067	0.075	0.111	0.08	0.083	0	0	0.110187	0.110187	0	0.110187	0	0.077	0.179	0.412	0.110187	0.133	0.182	0.042	0.114	0.069	0.139	0.053	0.077	0.286	ENSG00000151413	utr3_0	0.05125	0.110187	0.0589375	0.0157344	NUBPL	0.0508213
chr14_32329251	+	0.050625	0	0.050625	0.050625	0.050625	0	0.083	0	0.2	0	0.1	0.042	0	0	0.043	0	0.071	0.111	0.08	0.08	0	0	0.111187	0.111187	0	0.111187	0	0.077	0.179	0.4	0.111187	0.133	0.171	0.04	0.132	0.069	0.167	0.048	0.077	0.286	ENSG00000151413	utr3_0	0.050625	0.111187	0.0605625	0.0175599	NUBPL	0.0508213
chr14_32329258	+	0.0492941	0	0.0492941	0.0492941	0	0	0.077	0	0.2	0	0.1	0.04	0	0	0.042	0.067	0.1	0.069	0.074	0.069	0	0	0.114471	0.114471	0	0.114471	0	0.074	0.143	0.706	0.083	0.067	0.139	0.038	0.125	0.068	0.128	0.043	0.071	0.261	ENSG00000151413	utr3_0	0.0492941	0.114471	0.0651765	0.0428333	NUBPL	0.0508213
chr14_32329259	+	0.0472353	0	0.0472353	0.0472353	0	0	0.077	0	0.2	0	0.1	0.04	0	0	0.077	0	0.095	0.071	0.074	0.069	0	0	0.117059	0.117059	0	0.117059	0.033	0.074	0.179	0.7	0.083	0.067	0.139	0.037	0.1	0.082	0.132	0.043	0.071	0.25	ENSG00000151413	utr3_0	0.0472353	0.117059	0.0698235	0.0176072	NUBPL	0.0508213
chr14_50052737	-	0.134	0.1	0.122	0.112	0.093	0.096	0.097	0.084	0.071	0.117	0.121	0.128	0.125	0.124	0.148	0.075	0.11	0.163	0.133	0.11	0.143	0.314	0.17	0.25	0.155	0.178	0.237	0.306	0.193	0.152	0.144	0.23	0.188	0.227	0.126	0.204	0.176	0.201	0.324	0.202	ENSG00000213741	cds_1	0.11315	0.206	0.09285	0.000120422	RPS29	-0.181307
chr14_50712649	-	0.017	0.017	0.017	0.017	0.017	0	0.071	0	0	0	0.017	0.133	0	0	0	0.017	0	0.017	0	0	0.0893125	0	0.0893125	0	0.0893125	0.947	0.1	0.116	0.043	0	0.0893125	0	0	0.1	0.042	0.053	0	0	0	0.028	ENSG00000087299	utr3_0	0.017	0.0893125	0.0723125	0.0148499	L2HGDH	-0.215787
chr14_50712650	-	0.017	0.017	0.017	0.017	0.017	0	0.071	0	0	0	0.017	0.133	0	0	0	0.017	0	0.017	0	0	0.0908125	0	0.0908125	0	0.0908125	0.947	0.1	0.116	0.043	0	0.0908125	0	0	0.083	0.083	0.053	0	0	0	0.028	ENSG00000087299	utr3_0	0.017	0.0908125	0.0738125	0.0148332	L2HGDH	-0.215787
chr14_56083297	+	0.163	0.049	0.556	0.141	0	0.076	0.117	0.091	0.125	0.094	0.109	0.104	0.17	0.05	0.127	0.102	0.061	0.137	0.153	0.068	0	0.068	0.216	0.089	0.282	0.027	0.085	0.096	0.01	0	0.087	0.05	0.099	0.007	0.025	0.035	0.116	0.023	0.101	0.067	ENSG00000126777	cds_1	0.12465	0.07415	-0.0505	0.00896163	KTN1	0.0785864
chr14_60620694	-	0.29	0.48	0.865	0.517	0.588	0.467	0.534	0.567	0.578	0.593	0.486	0.383	0.638	0.547	0.483	0.43	0.416	0.543	0.552	0.524	0.119	0.448	0.241	0.359	0.522	0.644	0.26	0.487	0.101	0.26	0.412	0.227	0.503	0.132	0.067	0.203	0.47	0.055	0.436	0.285	ENSG00000100612	cds_4	0.52405	0.31155	-0.2125	0.000593417	DHRS7	-0.0539344
chr14_73739932	+	0	0.0424545	0.0424545	0.0424545	0.174	0.121	0	0	0.0424545	0.0424545	0	0.019	0.0424545	0.0424545	0	0	0.0424545	0.053	0.0424545	0.1	0	0	0.027	0	0.091	1	0.06	0	0.123	0.123	0.111	0.05	0.123	0.105	0.167	0.123	0	0.123	0.111	0.123	ENSG00000100767	utr3_0	0.0424545	0.123	0.0805455	0.0155487	PAPLN	0.642704
chr14_73739933	+	0	0.0226	0.0226	0.0226	0	0.121	0	0	0.0226	0.0226	0	0.055	0.0226	0.0226	0	0	0.0226	0.05	0.0226	0.0226	0	0	0.026	0	0.094	1	0.059	0.006	0.124143	0.124143	0.133	0.05	0.124143	0.092	0.167	0.124143	0	0.124143	0.111	0.124143	ENSG00000100767	utr3_0	0.0226	0.124143	0.101543	0.00167027	PAPLN	0.642704
chr14_73739934	+	0	0.0312727	0.0312727	0.0312727	0	0.121	0	0	0.0312727	0.0312727	0	0.073	0.0312727	0.0312727	0	0	0.0312727	0.05	0.0312727	0.1	0	0	0.026	0	0.091	1	0.078	0.006	0.131429	0.131429	0.133	0.15	0.131429	0.078	0.167	0.131429	0	0.131429	0.111	0.131429	ENSG00000100767	utr3_0	0.0312727	0.131429	0.100156	0.000958154	PAPLN	0.642704
chr14_73739936	+	0	0.0572727	0.0572727	0.0572727	0	0.121	0	0	0.0572727	0.0572727	0	0.109	0.0572727	0.0572727	0	0	0.0572727	0.1	0.0572727	0.3	0.032	0	0	0.167	0.09	1	0.076	0.012	0.136429	0.136429	0.146	0.05	0.136429	0.143	0.083	0.136429	0	0.136429	0.111	0.136429	ENSG00000100767	utr3_0	0.0572727	0.136429	0.0791558	0.0249922	PAPLN	0.642704
chr14_73739937	+	0	0.0577273	0.0577273	0.0577273	0	0.121	0	0	0.0577273	0.0577273	0	0.109	0.0577273	0.0577273	0	0	0.0577273	0.105	0.0577273	0.3	0.032	0	0	0.167	0.09	1	0.076	0.019	0.136071	0.136071	0.136	0.05	0.136071	0.141	0.083	0.136071	0	0.136071	0.111	0.136071	ENSG00000100767	utr3_0	0.0577273	0.136071	0.0783442	0.0249922	PAPLN	0.642704
chr14_73739942	+	0	0.0650909	0.0650909	0.0650909	0	0.147	0	0	0.0650909	0.0650909	0	0.119	0.0650909	0.0650909	0	0	0.0650909	0.15	0.0650909	0.3	0.032	0	0	0.167	0.119	1	0.051	0.03	0.146357	0.146357	0.136	0.143	0.146357	0.141	0.125	0.146357	0	0.146357	0.105	0.146357	ENSG00000100767	utr3_0	0.0650909	0.146357	0.0812662	0.0226741	PAPLN	0.642704
chr14_73739943	+	0	0.0690909	0.0690909	0.0690909	0	0.132	0	0	0.0690909	0.0690909	0	0.119	0.0690909	0.0690909	0	0.059	0.0690909	0.15	0.0690909	0.3	0.032	0	0	0.167	0.09	1	0.051	0.054	0.144857	0.144857	0.136	0.143	0.144857	0.13	0.125	0.144857	0	0.144857	0.1	0.144857	ENSG00000100767	utr3_0	0.0690909	0.144857	0.0757662	0.0302497	PAPLN	0.642704
chr14_73739945	+	0	0.0805455	0.0805455	0.0805455	0	0.128	0.143	0	0.0805455	0.0805455	0	0.133	0.0805455	0.0805455	0	0.059	0.0805455	0.15	0.0805455	0.273	0.032	0	0.026	0.167	0.164	1	0.05	0.059	0.160429	0.160429	0.133	0.143	0.160429	0.138	0.143	0.160429	0.091	0.160429	0.1	0.160429	ENSG00000100767	utr3_0	0.0805455	0.160429	0.0798831	0.0332788	PAPLN	0.642704
chr14_73739946	+	0	0.0859091	0.0859091	0.0859091	0	0.128	0.143	0	0.0859091	0.0859091	0	0.133	0.0859091	0.0859091	0	0.118	0.0859091	0.15	0.0859091	0.273	0.032	0	0.027	0.167	0.164	1	0.067	0.053	0.163643	0.163643	0.133	0.143	0.163643	0.171	0.143	0.163643	0.091	0.163643	0.1	0.163643	ENSG00000100767	utr3_0	0.0859091	0.163643	0.0777338	0.0332788	PAPLN	0.642704
chr14_73739947	+	0	0.0798182	0.0798182	0.0798182	0	0.103	0.143	0	0.0798182	0.0798182	0	0.15	0.0798182	0.0798182	0	0.059	0.0798182	0.15	0.0798182	0.273	0.032	0	0.027	0.167	0.167	1	0.05	0.053	0.159	0.159	0.089	0.136	0.159	0.171	0.143	0.159	0.091	0.159	0.1	0.159	ENSG00000100767	utr3_0	0.0798182	0.159	0.0791818	0.0477798	PAPLN	0.642704
chr14_74183361	-	0	0.145375	0.429	0.182	0.145375	0.364	0.145375	0.062	0.235	0.145375	0	0.116	0	0.333	0.053	0.176	0.077	0.089	0.056	0.154	0.069	0.069	0.417	0	0	0	0	0.122	0.261	0	0.069	0.069	0	0.045	0.051	0.061	0.069	0	0.022	0.056	ENSG00000156030	utr3_0	0.145375	0.069	-0.076375	0.0069843	ELMSAN1	-0.830558
chr14_74183362	-	0	0.1145	0.429	0.182	0.1145	0.091	0.1145	0	0.118	0.1145	0	0.119	0	0.308	0	0.176	0.077	0.067	0.111	0.154	0.0630625	0.0630625	0.417	0	0	0	0	0.095	0.261	0	0.0630625	0.071	0	0.045	0.034	0.03	0.0630625	0	0	0.056	ENSG00000156030	utr3_0	0.1145	0.0630625	-0.0514375	0.0328497	ELMSAN1	-0.830558
chr14_74665757	+	0.191	1	1	0	0.168267	0.25	0	0	0.083	0	0	0	0	0.168267	0	0.168267	0	0	0.168267	0.168267	0	0	0.235	0.103	0.0381765	0.042	0	0.24	0	0	0.0381765	0	0	0	0	0	0	0.0381765	0.029	0	ENSG00000205659	utr3_0	0.168267	0.0381765	-0.13009	0.0352385	LIN52	0.121596
chr14_74666853	+	0	0.098	0	0	0.098	0.087	0.051	0.174	0.103	0.231	0.098	0.074	0.074	0.098	0	0.12	0.156	0.211	0.176	0.111	0	0.333	0.167	0.246	0.158421	0	0.152	0.241	0.167	0	0.222	0.147	0.314	0.107	0.122	0.073	0.19	0.097	0.196	0.236	ENSG00000205659	utr3_0	0.098	0.158421	0.0604211	0.0268756	LIN52	0.121596
chr14_74666855	+	0	0.093125	0	0	0.093125	0.087	0.05	0.167	0.121	0.222	0.093125	0.073	0	0.093125	0	0.148	0.156	0.19	0.176	0.1	0	0.263	0.162	0.233	0.155526	0	0.143	0.236	0.208	0	0.296	0.1	0.333	0.1	0.145	0.086	0.171	0.059	0.196	0.224	ENSG00000205659	utr3_0	0.093125	0.155526	0.0624013	0.0346069	LIN52	0.121596
chr14_75422065	-	0.0199091	0.0199091	0	0.0199091	0.098	0	0	0.0199091	0	0.0199091	0.0199091	0	0.0199091	0.045	0	0.0199091	0.034	0	0.0199091	0.042	0	0.02	0.085	0.121	0.037	0	0.029	0.104	0.1	0	0.048	0.125	0.048	0.111	0.057	0.15	0.077	0.0708947	0.235	0	ENSG00000119630	utr5_0	0.0199091	0.0708947	0.0509856	0.00330045	PGF	0.972035
chr14_91252581	-	0.108684	0.103	0	0.25	0.27	0.444	0.057	0.13	0.023	0.152	0.091	0	0.13	0.054	0	0.059	0.118	0.045	0.059	0.08	0	0.069	0	0	0	0.0404444	0.143	0.031	0.026	0	0.122	0.042	0.048	0.064	0.072	0.024	0.0404444	0	0.056	0.031	ENSG00000165914	cds_19	0.108684	0.0404444	-0.0682398	0.0242237	TTC7B	-0.517957
chr14_91252582	-	0.107842	0.103	0	0.25	0.27	0.444	0.06	0.13	0.023	0.133	0.091	0	0.13	0.054	0	0.059	0.118	0.045	0.059	0.08	0	0.07	0	0	0	0.0397222	0.071	0.031	0.026	0	0.122	0.042	0.048	0.085	0.074	0.048	0.0397222	0	0.067	0.031	ENSG00000165914	cds_19	0.107842	0.0397222	-0.0681199	0.0185523	TTC7B	-0.517957
chr14_91252583	-	0.116263	0.103	0	0.25	0.27	0.471	0.058	0.13	0.023	0.133	0.1	0	0.13	0.054	0	0.059	0.118	0.091	0.059	0.16	0	0.068	0	0	0	0.0358333	0.071	0.032	0.026	0	0.125	0.042	0.048	0.064	0.058	0.024	0.0358333	0	0.056	0.031	ENSG00000165914	cds_19	0.116263	0.0358333	-0.0804298	0.0100095	TTC7B	-0.517957
chr14_91252584	-	0.116158	0.105	0	0.25	0.27	0.444	0.151	0.13	0.024	0.152	0.091	0	0.15	0.054	0	0.067	0.125	0.048	0.059	0.087	0	0.069	0	0	0	0.0388889	0.077	0.032	0.026	0	0.122	0.043	0.048	0.087	0.059	0.048	0.0388889	0	0.057	0.032	ENSG00000165914	cds_19	0.116158	0.0388889	-0.077269	0.007013	TTC7B	-0.517957
chr14_91252596	-	0.0928947	0.105	0	0	0.286	0.4	0.057	0.13	0.024	0.128	0.091	0	0.056	0.1	0	0.067	0.125	0.05	0.059	0.087	0	0.026	0	0.0375294	0	0.0375294	0	0.034	0.026	0	0.146	0.05	0.053	0.045	0.066	0.1	0.0375294	0	0.06	0.032	ENSG00000165914	cds_19	0.0928947	0.0375294	-0.0553653	0.024195	TTC7B	-0.517957
chr14_92527306	-	0.0560625	0	0.0560625	0.071	0	0.04	0.077	0	0.045	0	0.077	0.077	0	0.067	0	0	0.176	0.267	0.0560625	0.0560625	0.115733	0	0.158	0.115733	0	0	0.115733	0	0.115733	0	0.118	0.24	0.077	0.308	0.078	0.133	0.048	0.115733	0.476	0.1	ENSG00000066427	utr3_0	0.0560625	0.115733	0.0596708	0.0298731	ATXN3	-0.110144
chr14_92527329	-	0.096	0	0.096	0	0	0.059	0.042	0.096	0.111	0.238	0.1	0.077	0.096	0	0.1	0.143	0.174	0.3	0.096	0.096	0.195308	0	0.2	0.195308	0.195308	1	0.195308	0.2	0.195308	0	0.143	0.056	0	0.195308	0.152	0.167	0.1	0.195308	0.333	0.188	ENSG00000066427	utr3_0	0.096	0.195308	0.0993077	0.0400347	ATXN3	-0.110144
chr14_92528495	-	0	0	1	0	0.127769	0	0	0.174	0.127769	0.127769	0.127769	0.167	0.127769	0	0.091	0	0.111	0.118	0.127769	0.127769	0	0.129	0.0275714	0	0.0275714	0	0.1	0	0.0275714	0	0.067	0	0.0275714	0	0.031	0.0275714	0.059	0.0275714	0	0	ENSG00000066427	utr3_0	0.127769	0.0275714	-0.100198	0.0129426	ATXN3	-0.110144
chr14_92528496	-	0	0	1	0	0.124462	0	0	0.174	0.124462	0.124462	0.124462	0.167	0.124462	0	0.048	0	0.111	0.118	0.124462	0.124462	0	0.129	0.0274286	0	0.0274286	0	0.1	0	0.0274286	0	0.067	0	0.0274286	0	0.029	0.0274286	0.059	0.0274286	0	0	ENSG00000066427	utr3_0	0.124462	0.0274286	-0.097033	0.0227127	ATXN3	-0.110144
chr14_92528498	-	0	0	1	0	0.128923	0	0	0.174	0.128923	0.128923	0.128923	0.182	0.128923	0	0.091	0	0.111	0.118	0.128923	0.128923	0	0.129	0.0295714	0	0.0295714	0	0.1	0	0.0295714	0	0.067	0	0.0295714	0	0.059	0.0295714	0.059	0.0295714	0	0	ENSG00000066427	utr3_0	0.128923	0.0295714	-0.0993516	0.0198055	ATXN3	-0.110144
chr14_92528504	-	0	0	1	0	0.137846	0.043	0.067	0	0.137846	0.137846	0.137846	0.233	0.137846	0	0.048	0.167	0.167	0.067	0.137846	0.137846	0	0.129	0.0600714	0	0.0600714	0	0.1	0	0.0600714	0	0.333	0.1	0.0600714	0	0.032	0.0600714	0.059	0.0600714	0.032	0.056	ENSG00000066427	utr3_0	0.137846	0.0600714	-0.0777747	0.04927	ATXN3	-0.110144
chr14_92585212	-	0.562	0.164333	0	0.164333	0	0	0.409	0.128	0.164333	0.211	0.164333	0.091	0.164333	0	0.021	0	0.077	0.417	0.263	0.286	0	0.13	0	0	0.0688333	0.0688333	0.0688333	0.13	0.0688333	0.0688333	0.0688333	0.176	0.0688333	0.139	0.057	0	0.133	0.0688333	0.061	0	ENSG00000183648	utr3_2	0.164333	0.0688333	-0.0955	0.0345627	NDUFB1	-0.372014
chr14_92585213	-	0.562	0.1724	0	0.1724	0	0	0.409	0.125	0.1724	0.211	0.1724	0.114	0.1724	0	0.021	0	0.074	0.417	0.278	0.375	0	0.13	0	0	0.0838333	0.0838333	0.0838333	0.167	0.0838333	0.0838333	0.0838333	0.176	0.0838333	0.139	0.057	0	0.133	0.0838333	0.061	0.143	ENSG00000183648	utr3_2	0.1724	0.0838333	-0.0885667	0.0345627	NDUFB1	-0.372014
chr14_92585215	-	0.562	0.162267	0	0.162267	0	0	0.429	0.125	0.162267	0.19	0.162267	0.088	0.162267	0	0.021	0	0.074	0.417	0.278	0.25	0	0.133	0	0	0.0649167	0.0649167	0.0649167	0.048	0.0649167	0.0649167	0.0649167	0.176	0.0649167	0.139	0.058	0	0.143	0.0649167	0.082	0	ENSG00000183648	utr3_2	0.162267	0.0649167	-0.09735	0.0221521	NDUFB1	-0.372014
chr14_92585216	-	0.562	0.166067	0	0.166067	0	0	0.476	0.128	0.166067	0.19	0.166067	0.061	0.166067	0.071	0.021	0	0.071	0.273	0.263	0.375	0	0.111	0	0	0.059	0.059	0.059	0.05	0.059	0.059	0.059	0.176	0.059	0.139	0.047	0	0.143	0.059	0.042	0	ENSG00000183648	utr3_2	0.166067	0.059	-0.107067	0.0155856	NDUFB1	-0.372014
chr14_92585221	-	0.562	0.140133	0	0.140133	0	0	0.429	0.075	0.140133	0.19	0.140133	0.061	0.140133	0	0.021	0	0.069	0.182	0.263	0.25	0	0.13	0	0	0.0490833	0.0490833	0.0490833	0	0.0490833	0.0490833	0.0490833	0.062	0.0490833	0.152	0.048	0	0.133	0.0490833	0.064	0	ENSG00000183648	utr3_2	0.140133	0.0490833	-0.09105	0.0221521	NDUFB1	-0.372014
chr14_92585222	-	0.562	0.139267	0	0.139267	0	0	0.333	0.075	0.139267	0.19	0.139267	0.061	0.139267	0.083	0.021	0	0.069	0.167	0.278	0.25	0	0.133	0	0.029	0.0493333	0.0493333	0.0493333	0	0.0493333	0.0493333	0.0493333	0.062	0.0493333	0.121	0.071	0	0.133	0.0493333	0.043	0	ENSG00000183648	utr3_2	0.139267	0.0493333	-0.0899333	0.00952027	NDUFB1	-0.372014
chr14_94780718	-	0.188	0.184	0	0.128	0.227	0.198	0.17	0.159	0.138	0.173	0.083	0.195	0.175	0.119	0.174	0.107	0.095	0.182	0.121	0.172	0.08	0.167	0.049	0.049	0.084	0.109	0.061	0.105	0	0.105	0.109	0.053	0.23	0.033	0.037	0.033	0.094	0.05	0.064	0.06	ENSG00000170099	cds_1	0.1494	0.0786	-0.0708	0.000593417	SERPINA6	-0.859573
chr14_94914745	-	0.446	0.359	1	0.226	0.182	0.25	0.278	0.446	0.444	0.438	0.361	0.382	0.325	0.207	0.353	0.272	0.229	0.387	0.323	0.36	0.1626	0	0.1626	0	0.1626	0	0.139	0.2	0.05	0.1626	0.25	0.1626	0.331	0.025	0.545	0.099	0.363	0.045	0.23	0.162	ENSG00000186910	cds_3	0.3634	0.1626	-0.2008	0.000779593	SERPINA11	-2.38177
chr14_94914872	-	0.241	0.053	0	0.036	0.11	0.086	0.092	0.094	0.094	0.161	0.118	0.202	0.05	0.065	0.097	0.077	0.103	0.115	0.066	0.048	0.0323125	0	0	0.01	0.0323125	0.019	0.094	0	0	0.0323125	0	0	0.079	0.03	0.0323125	0.096	0.045	0	0.098	0.046	ENSG00000186910	cds_3	0.0954	0.0323125	-0.0630875	0.00137475	SERPINA11	-2.38177
chr15_100268885	-	0.25	0.559	0.444	0.158	0.245	0.133	0	0.167	0	0	0	0.02	0	0	0	0	0	0	0.109778	0.109778	0	0.073	0.384	0.184	0.231	0	0.075	0.11	0	0	0	0	0	0	0	0	0	0	0	0	ENSG00000183060	utr3_0	0.109778	0.05285	-0.0569278	0.0327679	LYSMD4	0.617642
chr15_100512427	-	0	0.124444	1	0.125	0	0.071	0.111	0	0.098	0.188	0.125	0.054	0.045	0	0.07	0.124444	0.036	0.1	0.074	0.143	0.0522308	0.0522308	0.143	0.049	0.062	0	0.087	0.0522308	0	0.0522308	0.032	0.0522308	0	0.0522308	0	0.111	0.164	0.031	0.0522308	0	ENSG00000140470	utr3_0	0.124444	0.0522308	-0.0722137	0.0303074	ADAMTS17	-0.458493
chr15_100881331	-	0.381	0.115	0.300583	0.118	0	0.4	0.438	0.300583	0.25	0.364	0.300583	0.300583	0.300583	0.348	0.571	0.300583	0.222	0.4	0.300583	0.300583	0.3876	0.3876	0.16	0.359	0.649	0.321	0.612	0.3876	0.3876	0.3876	0.433	0.3876	0.3876	0.3876	0.3876	0.357	0.267	0.333	0.3876	0.385	ENSG00000140470	cds_20	0.300583	0.3876	0.0870167	0.0249669	ADAMTS17	-0.458493
chr15_100881333	-	0.381	0.115	0.299	0.121	0	0.5	0.4	0.299	0.217	0.364	0.299	0.299	0.299	0.304	0.607	0.299	0.222	0.357	0.299	0.299	0.3942	0.3942	0.16	0.385	0.658	0.321	0.612	0.3942	0.3942	0.3942	0.432	0.3942	0.3942	0.3942	0.3942	0.462	0.222	0.333	0.3942	0.357	ENSG00000140470	cds_20	0.299	0.3942	0.0952	0.0361964	ADAMTS17	-0.458493
chr15_38647241	+	0	0	0.0213077	0.0213077	0	0	0.091	0.0213077	0.133	0.0213077	0.0213077	0	0	0.0213077	0	0	0	0.053	0	0.0213077	1	0.152312	0	0.152312	0.152312	0.533	0.267	0.043	0.176	0	0	0	0	0.105	0.115	0.091	0.152312	0	0.107	0	ENSG00000166068	utr3_0	0.0213077	0.152312	0.131005	0.0028066	SPRED1	0.127186
chr15_38647242	+	0	0	0.0213077	0.0213077	0	0	0.091	0.0213077	0.133	0.0213077	0.0213077	0	0	0.0213077	0	0	0	0.053	0	0.0213077	1	0.1405	0	0.1405	0.1405	0.533	0.2	0.042	0.059	0	0	0	0	0.105	0.111	0.091	0.1405	0	0.107	0	ENSG00000166068	utr3_0	0.0213077	0.1405	0.119192	0.0107127	SPRED1	0.127186
chr15_38647244	+	0	0.0343333	0.0343333	0.0343333	0	0	0.091	0.0343333	0.125	0.0343333	0.0343333	0	0	0.0343333	0	0	0	0.105	0.091	0.0343333	1	0.126437	0	0.126437	0.126437	0	0.2	0.021	0.176	0	0	0.037	0.095	0.158	0.138	0.091	0.126437	0	0.107	0	ENSG00000166068	utr3_0	0.0343333	0.126437	0.0921042	0.0111379	SPRED1	0.127186
chr15_38647245	+	0	0	0.0396154	0.0396154	0	0	0.091	0.0396154	0.133	0.0396154	0.0396154	0.042	0	0.0396154	0	0	0	0.158	0.091	0.0396154	1	0.130733	0	0.130733	0.130733	0	0.2	0.02	0.188	0	0	0.038	0.048	0.158	0.111	0.091	0.130733	0.130733	0.107	0	ENSG00000166068	utr3_0	0.0396154	0.130733	0.0911179	0.0139612	SPRED1	0.127186
chr15_40226418	+	0.1	0.429	0	0.25	0.182	0.435	0.524	0.360333	0.333	0.583	0.360333	0.5	0.455	0.167	0.619	0.360333	0.471	0.357	0.360333	0.360333	0.75	0.408	0.39	0.412	0.727	0.273	0.571	0.413	0.61	0.174	0.333	0.647	0.474	0.375	0.5	0.36	0.762	0.533	0.424	0.480842	ENSG00000128829	cds_0	0.360333	0.480842	0.120509	0.026318	EIF2AK4	-0.406621
chr15_40627081	-	0	0	0	0	0	0	0	0	0	0	0	0	0	0	0	0	0	0	0	0	0	0.0512143	0.074	0	0.238	0	0.0512143	0.13	0.0512143	0	0	0.036	0.0512143	0.056	0.038	0.0512143	0.049	0.0512143	0.019	0.077	ENSG00000188549	utr3_0	0	0.0512143	0.0512143	0.000598981	C15orf52	0.327513
chr15_41854829	+	0	0.0814545	0.0814545	0.0814545	0.417	0.043	0.0814545	0.0814545	0.1	0	0.0814545	0.043	0	0.0814545	0	0.062	0.231	0	0.0814545	0.0814545	0	0.135357	0.135357	0.114	0	0.417	0.135357	0.095	0.235	0.444	0.133	0.051	0.077	0.09	0.048	0.135357	0.135357	0.053	0.138	0.135357	ENSG00000092445	cds_2	0.0814545	0.135357	0.0539026	0.0125057	TYRO3	1.08622
chr15_42119273	+	0	0	0	0	0	0	0	0	0	0	0	0	0	0	0	0	0	0	0	0	0	0.0558125	0.0558125	0	0	0.0558125	0	0	0.357	0	0.0558125	0	0	0.105	0.02	0.042	0.143	0.059	0	0.167	ENSG00000137802	utr3_0	0	0.0558125	0.0558125	0.00319152	MAPKBP1	0.330441
chr15_42835467	-	0	0	0.0352857	0	0	0.0352857	0.0352857	0.25	0.0352857	0	0.0352857	0.111	0	0	0.077	0	0	0	0.0352857	0.056	0	0	0.273	0.22	0	0.308	0.069	0.095	0.15	0.0932632	0.188	0.023	0.031	0.109	0.04	0.026	0	0.115	0.125	0	ENSG00000180979	utr3_0	0.0352857	0.0932632	0.0579774	0.0386071	LRRC57	0.602895
chr15_42835468	-	0	0	0.0249286	0	0	0.0249286	0.0249286	0	0.0249286	0	0.0249286	0.111	0	0	0.115	0	0	0.067	0.0249286	0.056	0	0	0.273	0.225	0	0.28	0.185	0.095	0.15	0.0996316	0.188	0.048	0.031	0.109	0.021	0.028	0	0.135	0.125	0	ENSG00000180979	utr3_0	0.0249286	0.0996316	0.074703	0.00445535	LRRC57	0.602895
chr15_42835475	-	0	0	0.0273077	0	0	0.0273077	0.0273077	0	0.0273077	0	0.0273077	0.12	0	0	0.111	0.0273077	0	0.071	0.0273077	0.053	0	0	0.273	0.281	0	0.308	0.185	0.15	0.278	0.122842	0.176	0.091	0.065	0.113	0.064	0.029	0	0.163	0.158	0	ENSG00000180979	utr3_0	0.0273077	0.122842	0.0955344	0.00228219	LRRC57	0.602895
chr15_42835491	-	0	0	0.0114167	0	0.0114167	0.0114167	0.0114167	0.0114167	0.0114167	0	0.0114167	0.037	0	0	0	0	0	0	0.0114167	0.1	0	0	0	0.167	0	0	0.111	0.15	0.105	0.0644737	0.062	0.059	0.059	0.229	0.062	0.034	0.048	0.085	0.054	0	ENSG00000180979	utr3_0	0.0114167	0.0644737	0.053057	0.00494906	LRRC57	0.602895
chr15_42835492	-	0	0	0.0114167	0	0.0114167	0.0114167	0.0114167	0.0114167	0.0114167	0	0.0114167	0.037	0	0	0	0	0	0	0.0114167	0.1	0	0	0.25	0.167	0	0	0.111	0.175	0.15	0.0892105	0.188	0.078	0.03	0.208	0.062	0.034	0.048	0.083	0.111	0	ENSG00000180979	utr3_0	0.0114167	0.0892105	0.0777939	0.00213323	LRRC57	0.602895
chr15_42835493	-	0	0	0.00308333	0	0.00308333	0.00308333	0.00308333	0.00308333	0.00308333	0	0.00308333	0.037	0	0	0	0	0	0	0.00308333	0	0	0	0.25	0	0	0	0.111	0.175	0.15	0.0734211	0.188	0.08	0.027	0.146	0.064	0.034	0	0.062	0.108	0	ENSG00000180979	utr3_0	0.00308333	0.0734211	0.0703377	0.00120356	LRRC57	0.602895
chr15_42835499	-	0	0	0	0	0	0	0	0	0	0	0	0	0	0	0	0	0	0	0	0	0	0	0	0	0	0	0.111	0.175	0.15	0.0523158	0.188	0.039	0.027	0.143	0.043	0	0	0.064	0.054	0	ENSG00000180979	utr3_0	0	0.0523158	0.0523158	0.00334562	LRRC57	0.602895
chr15_44706140	+	0.1502	0.3	0.1502	0.1502	0.429	0	0.167	0.1502	0.1502	0.1502	0.1502	0.176	0	0.1502	0.308	0	0.031	0.091	0.1502	0.1502	0	0.0873571	0.0873571	0.0873571	0.0873571	0	0.28	0.146	0.056	0.0873571	0.1	0.042	0.14	0.118	0.1	0	0.0873571	0.087	0.095	0.059	ENSG00000166734	utr3_0	0.1502	0.0873571	-0.0628429	0.0197507	CASC4	0.0593197
chr15_45653546	-	0.714	0.008	0.742	0.099	0.583	0.356	0.39	0.261	0.108	0.099	0.104	0.044	0.053	0.081	0.105	0.022	0.053	0.018	0	0.034	0.0766667	0.019	0.305	0.214	0.0766667	0.28	0.023	0.125	0.045	0	0.184	0.044	0.006	0	0	0.038	0.038	0.043	0	0.016	ENSG00000171766	utr3_0	0.1937	0.0766667	-0.117033	0.0176207	GATM	-0.764977
chr15_56142878	-	0.5	0.244167	0.244167	0.438	0.244167	0.273	0.069	0.244167	0.065	0.244167	0.244167	0.167	0.238	0.4	0.062	0.2	0.143	0.375	0.244167	0.244167	0.109562	0.056	0	0.109562	0.3	0.109562	0.032	0.234	0.073	0	0.125	0.119	0.429	0.032	0.042	0.054	0.109562	0.069	0.129	0.059	ENSG00000069869	cds_15	0.244167	0.109562	-0.134604	0.00194253	NEDD4	0.553456
chr15_59953406	-	0.231	0	0.106222	0.25	0.106222	0.062	0.133	0.294	0.071	0	0.25	0.069	0.04	0.192	0.19	0	0.08	0	0.05	0	0	0.0390588	0	0	0	0	0	0.027	0.0390588	0.0390588	0.25	0.036	0.062	0.059	0.059	0	0	0.056	0.115	0	ENSG00000140299	utr3_0	0.106222	0.0390588	-0.0671634	0.0129081	BNIP2	-0.266014
chr15_65295196	-	0.311643	0.154	0.311643	0.311643	0.311643	0.311643	0.375	0.311643	0.321	0.16	0.357	0.265	0.304	0.222	0.279	0.529	0.378	0.333	0.286	0.4	0.252857	0.252857	0.152	0.252857	0.252857	0.252857	0.34	0.25	0.333	0.252857	0.455	0.2	0.217	0.269	0.25	0.31	0.188	0.108	0.278	0.19	ENSG00000103707	utr3_1	0.311643	0.252857	-0.0587857	0.036398	MTFMT	0.0158178
chr15_65394544	-	0	0	0.0425	0.136	0	0	0	0	0.015	0	0.077	0	0	0.056	0.067	0.278	0.08	0	0.0425	0.056	0.571	0.114235	0.091	0	0.114235	0	0	0.127	0.07	0	0.154	0.182	0.185	0.125	0.129	0.133	0.114235	0.115	0	0.06	ENSG00000246922	cds_3	0.0425	0.114235	0.0717353	0.0276985	UBAP1L	-0.833651
chr15_65442092	-	0.4738	0.4738	1	0.4738	0.4738	0.462	0.375	0.294	0.682	0.526	0.4738	0.316	0.438	0.769	0.571	0.522	0.27	0.32	0	0.562	0.401769	0.401769	0.401769	0.401769	0.401769	1	0.333	0.333	0.401769	0.401769	0.333	0.211	0.5	0.571	0.395	0.25	0.333	0.308	0.474	0.182	ENSG00000166855	utr3_0	0.4738	0.401769	-0.0720308	0.0331866	CLPX	-0.56341
chr15_65442096	-	0.453929	0.453929	0.453929	0.453929	0.453929	0.462	0.318	0.294	0.682	0.632	0.453929	0.333	0.438	0.769	0.5	0.667	0.297	0.32	0.143	0.5	0.394154	0.394154	0.394154	0.394154	0.394154	1	0.273	0.333	0.394154	0.394154	0.333	0.2	0.5	0.571	0.395	0.286	0.35	0.333	0.368	0.182	ENSG00000166855	utr3_0	0.453929	0.394154	-0.0597747	0.0474694	CLPX	-0.56341
chr15_67358461	+	0.48	0.487	0.427429	0.427429	0.5	0.167	0.427429	0.427429	0.5	0.357	0.427429	0.323	0.667	0.5	0.273	0.3	0.312	0.562	0.427429	0.556	0.062	0.091	0.226	0.316	0.25	0	0.478	0.284	0.438	0.462	0.524	0.266	0.235	0.292	0.396	0.349	0.467	0.268	0.338	0.308	ENSG00000166949	utr5_0	0.427429	0.3025	-0.124929	0.00999639	SMAD3	0.317572
chr15_70389375	-	0.829	0.81	0	0.737	0.38	0.429	0.239071	0.162	0	0.239071	0.239071	0	0.239071	0.239071	0	0	0	0	0.239071	0	0.396	0.120313	0.206	0.561	0.22	0	0.231	0.311	0	0.120313	0	0	0	0.120313	0	0	0.120313	0	0	0	ENSG00000140332	utr5_0	0.239071	0.120313	-0.118759	0.0256603	TLE3	0.30894
chr15_70947623	-	0	0	0.00594118	0.00594118	0	0	0	0	0	0.00594118	0	0.021	0	0	0	0	0.043	0	0	0.037	0	0	0	0	0.0634737	0.714	0.041	0	0.121	0	0	0.115	0	0.109	0.042	0.05	0.014	0	0	0	ENSG00000137831	utr3_0	0.00594118	0.0634737	0.0575325	0.032833	UACA	0.23927
chr15_70947625	-	0	0	0.0106471	0.0106471	0	0	0	0	0.091	0.0106471	0	0.011	0	0	0	0	0.043	0	0	0.036	0	0	0	0	0.0662632	0.714	0.041	0	0.121	0	0	0.12	0.059	0.111	0.028	0.05	0.015	0	0	0	ENSG00000137831	utr3_0	0.0106471	0.0662632	0.0556161	0.0256968	UACA	0.23927
chr15_75190995	+	0.042	0.042	0.042	0	0.042	0.042	0.1	0.042	0.042	0	0.042	0.042	0	0.278	0	0.042	0	0	0	0.042	0.111	0	0.147	0.071	0.111	1	0.111	0.143	0.13	0.111	0	0.031	0	0	0	0.029	0	0	0.114	0.111	ENSG00000178802	utr3_0	0.042	0.111	0.069	0.043557	MPI	-0.0232873
chr15_75191001	+	0.0278	0.0278	0.0278	0	0.0278	0.0278	0	0.0278	0.0278	0.067	0.0278	0.04	0	0.118	0	0.0278	0	0.053	0	0.0278	0.11675	0	0.147	0.071	0.11675	1	0.105	0.143	0.2	0.11675	0	0.032	0	0	0	0.059	0	0	0.111	0.11675	ENSG00000178802	utr3_0	0.0278	0.11675	0.08895	0.0167454	MPI	-0.0232873
chr15_75662333	-	0	0	0	0	0	0.034	0.129	0.045	0.024	0.071	0	0.063	0.133	0.026	0.088	0.043	0.032	0.032	0.067	0.02	0.308	0.069	0.061	0.109	0.036	0.100316	0.062	0.121	0.043	0.028	0.053	0.183	0.064	0.114	0.102	0.124	0.141	0.045	0.14	0.103	ENSG00000169375	utr3_0	0.04035	0.100316	0.0599658	0.00265108	SIN3A	0.0813964
chr15_76914168	-	0	0	0	0	0	0	0	0	0	0	0	0	0	0	0	0	0	0	0	0	0.645	0.0586364	0.0586364	0.0586364	0	0.0586364	0	0	0	0	0.0586364	0.0586364	0.0586364	0	0	0	0.0586364	0	0	0.0586364	ENSG00000140386	cds_10	0	0.0586364	0.0586364	0.00228194	SCAPER	-0.485804
chr15_77402484	-	0	0	0	0.036625	0	0.031	0.2	0	0	0	0.036625	0	0	0	0.036625	0.059	0.152	0.088	0.056	0.036625	0	0	0.667	0.192	0	0	0.286	0	0.281	0	0.045	0	0	0.203	0.115	0.036	0	0.182	0.345	0.032	ENSG00000173517	utr3_0	0.036625	0.1192	0.082575	0.0392433	PEAK1	0.461943
chr15_77402490	-	0	0	0	0.0365625	0	0.03	0.2	0	0	0	0.0365625	0	0	0	0.0365625	0.059	0.152	0.088	0.056	0.0365625	0.23	0	0.429	0.192	0	0	0.286	0	0.263	0	0.045	0	0	0.182	0.093	0.038	0	0.176	0.379	0.032	ENSG00000173517	utr3_0	0.0365625	0.11725	0.0806875	0.0219437	PEAK1	0.461943
chr15_77402493	-	0	0	0	0.0373125	0	0.03	0.2	0	0	0	0.0373125	0	0	0	0.0373125	0.059	0.161	0.091	0.056	0.0373125	0	0	0.667	0.192	0	0	0.303	0	0.304	0	0.045	0	0	0.179	0.095	0.038	0	0.182	0.414	0.032	ENSG00000173517	utr3_0	0.0373125	0.12255	0.0852375	0.0463995	PEAK1	0.461943
chr15_77402494	-	0	0	0	0.0394375	0	0.061	0.2	0	0	0	0.0394375	0	0	0	0.0394375	0.059	0.161	0.091	0.059	0.0394375	0	0	0.667	0.308	0	0	0.303	0	0.304	0	0.045	0.03	0	0.179	0.105	0.038	0	0.182	0.414	0.032	ENSG00000173517	utr3_0	0.0394375	0.13035	0.0909125	0.0354647	PEAK1	0.461943
chr15_77402496	-	0	0	0	0.027125	0	0.062	0.12	0	0	0	0.027125	0	0	0	0.027125	0	0.161	0.091	0	0.027125	0	0	0	0.185	0	0	0.212	0	0.309	0	0.045	0	0	0.164	0.076	0.038	0	0.188	0.414	0.032	ENSG00000173517	utr3_0	0.027125	0.08315	0.056025	0.0498602	PEAK1	0.461943
chr15_77402505	-	0.0318	0	0	0.0318	0	0.067	0.143	0	0	0	0.0318	0	0	0	0.0318	0	0.167	0.1	0	0.0318	0	0	0.267	0.185	0	0	0.303	0	0.353	0	0.045	0.029	0	0.182	0.08	0.042	0	0.179	0.423	0.036	ENSG00000173517	utr3_0	0.0318	0.1062	0.0744	0.030908	PEAK1	0.461943
chr15_83502749	+	0	0	0.0352778	0.038	0	0.13	0	0.042	0.086	0.0352778	0.1	0.024	0.04	0	0.021	0	0	0.12	0	0.034	0.0938333	0.3	0.111	0.235	0	0.5	0.033	0.068	0.111	0.0938333	0	0.031	0.053	0.025	0.01	0	0.094	0	0.073	0.045	ENSG00000156232	utr3_0	0.0352778	0.0938333	0.0585556	0.0198091	WHAMM	-0.372643
chr15_83502750	+	0	0	0.0307778	0.038	0	0.13	0	0.042	0.083	0.0307778	0	0.024	0	0	0.043	0	0.025	0.135	0	0.034	0.0936111	0.3	0.108	0.235	0	0.5	0.032	0.068	0.111	0.0936111	0	0.031	0.053	0.025	0.01	0	0.094	0	0.073	0.045	ENSG00000156232	utr3_0	0.0307778	0.0936111	0.0628333	0.00860743	WHAMM	-0.372643
chr15_85414839	+	0	0.0833333	1	0.0833333	0	0.0833333	0	0	0.0833333	0	0.0833333	0	0.0833333	0	0	0	0	0.0833333	0.0833333	0	0	0	0.115	0	0	0	0	0	0	0	0	0	0	0	0	0	0	0	0	0.00605263	ENSG00000136383	utr3_0	0.0833333	0.00605263	-0.0772807	0.00421334	ALPK3	2.1845
chr15_85681946	+	0.0685714	0.0685714	0.0685714	0	0	0.19	0.0685714	0	0.0685714	0.118	0.0685714	0	0.059	0	0.267	0.077	0.05	0.143	0	0.056	0	0.667	0.091	0.176	0.333	0.593	0.345	0.258	0.254706	0.254706	0.167	0.254706	0.4	0	0.163	0.182	0.111	0.385	0.059	0.4	ENSG00000073417	utr3_0	0.0685714	0.254706	0.186134	0.000624865	PDE8A	-0.413069
chr15_91474475	-	0.293	0.089	0	0	0.32	0.228	0.029	0.109	0.125	0.109	0.126579	0.09	0.167	0.148	0.098	0.04	0.053	0.125	0.243	0.139	0	0.033	0.074	0	0.222	0	0.11	0.14	0	0	0	0.027	0.152	0.012	0.016	0.024	0.016	0.022	0.075	0.037	ENSG00000184508	utr3_0	0.126579	0.048	-0.0785789	0.00194406	HDDC3	-0.0512526
chr15_99874297	+	0.169333	0.2	0.169333	0.169333	0.169333	0.25	0.118	0.118	0.3	0.364	0.169333	0.2	0	0.2	0.2	0.05	0.023	0.189	0.161	0.167	0.0620625	0.0620625	0	0.0620625	0.0620625	0	0.133	0.07	0.023	0	0	0.114	0.315	0	0.037	0.048	0.132	0	0.089	0.032	ENSG00000168904	cds_4	0.169333	0.0620625	-0.107271	0.00509176	LRRC28	-0.336946
chr16_10623646	-	0.0620556	0	0.0620556	0	0	0.14	0.04	0.125	0.092	0.108	0.095	0.045	0.034	0.038	0.071	0.116	0.036	0.043	0.045	0.089	0.1155	0	0	0.02	0.1155	0.556	0.054	0.134	0.194	0.267	0.074	0.111	0.136	0.151	0.021	0.048	0.133	0.083	0.068	0.029	ENSG00000213853	utr3_0	0.0620556	0.1155	0.0534444	0.0329205	EMP2	-0.313625
chr16_10623647	-	0.0640556	0	0.0640556	0	0	0.14	0.04	0.122	0.094	0.108	0.095	0.045	0.034	0.075	0.071	0.116	0.036	0.043	0.045	0.089	0.1175	0	0	0.02	0.1175	0.556	0	0.138	0.139	0.312	0.179	0.111	0.076	0.149	0.064	0.061	0.13	0.083	0.068	0.029	ENSG00000213853	utr3_0	0.0640556	0.1175	0.0534444	0.0242237	EMP2	-0.313625
chr16_10623685	-	0.233176	0	0.233176	0.5	0.233176	0.135	0.321	0.286	0.179	0.162	0.368	0.326	0.269	0.232	0.107	0.175	0.256	0.245	0.267	0.136	0.168059	0.101	0	0.14	0.168059	0.168059	0.37	0.108	0.342	0	0.25	0.189	0.27	0.18	0.119	0.146	0.111	0.2	0.156	0.175	ENSG00000213853	utr3_0	0.233176	0.168059	-0.0651176	0.0303507	EMP2	-0.313625
chr16_10623686	-	0.231176	0	0.231176	0.5	0.231176	0.25	0.333	0.286	0.188	0.158	0.263	0.357	0.269	0.259	0.037	0.15	0.25	0.255	0.286	0.089	0.173118	0.101	0	0.256	0.173118	0.173118	0.37	0.121	0.342	0	0.28	0.189	0.222	0.153	0.095	0.169	0.114	0.2	0.159	0.172	ENSG00000213853	utr3_0	0.231176	0.173118	-0.0580588	0.0333249	EMP2	-0.313625
chr16_10623689	-	0.254	0	0.254	0.5	0.254	0.222	0.444	0.294	0.235	0.184	0.368	0.293	0.308	0.222	0.107	0.2	0.247	0.245	0.267	0.182	0.199647	0.101	0	0.256	0.199647	0.199647	0.377	0.212	0.447	0	0.32	0.243	0.254	0.197	0.163	0.165	0.109	0.214	0.178	0.158	ENSG00000213853	utr3_0	0.254	0.199647	-0.0543529	0.0227569	EMP2	-0.313625
chr16_10623692	-	0.261647	0	0.261647	0.5	0.261647	0.294	0.481	0.286	0.259	0.158	0.368	0.31	0.308	0.259	0.071	0.175	0.263	0.245	0.308	0.163	0.201235	0.088	0	0.256	0.201235	0.201235	0.392	0.2	0.421	0	0.24	0.222	0.238	0.204	0.143	0.175	0.178	0.333	0.156	0.175	ENSG00000213853	utr3_0	0.261647	0.201235	-0.0604118	0.0420887	EMP2	-0.313625
chr16_10623723	-	0.279438	0.143	0.279438	0.279438	0.279438	0.323	0.385	0.226	0.263	0.216	0.5	0.27	0.417	0.217	0.348	0.114	0.37	0.171	0.167	0.341	0.21625	0	0.21625	0.268	0.21625	0.21625	0.283	0.245	0.4	0	0.217	0.235	0.344	0.277	0.27	0.152	0.15	0.143	0.25	0.226	ENSG00000213853	utr3_0	0.279438	0.21625	-0.0631875	0.0168427	EMP2	-0.313625
chr16_10623727	-	0.29475	0.143	0.29475	0.29475	0.29475	0.29	0.36	0.226	0.312	0.243	0.5	0.27	0.417	0.261	0.333	0.314	0.355	0.2	0.167	0.325	0.243125	0.111	0.243125	0.256	0.243125	0.243125	0.267	0.235	0.559	0	0.217	0.281	0.367	0.293	0.289	0.177	0.225	0.154	0.237	0.222	ENSG00000213853	utr3_0	0.29475	0.243125	-0.051625	0.0123438	EMP2	-0.313625
chr16_10625465	-	0.131588	0.131588	0	0.316	0	0.022	0.04	0.078	0.256	0	0.25	0.027	0.087	0.182	0.103	0.133	0.175	0.29	0.278	0.131588	0.066	0	0	0.088	0.066	0	0	0.042	0.033	0	0.139	0.083	0.15	0.225	0.07	0.146	0.034	0.066	0.059	0.053	ENSG00000213853	utr3_0	0.131588	0.066	-0.0655882	0.0198091	EMP2	-0.313625
chr16_10625471	-	0.117667	0.117667	0	0.333	0	0.022	0	0.056	0.257	0.043	0.188	0.029	0.05	0.188	0.088	0.103	0.18	0.25	0.231	0.1	0.0598235	0	0	0.089	0.0598235	0	0	0.043	0.071	0	0.091	0.056	0.108	0.188	0.075	0.143	0.036	0.0598235	0.061	0.056	ENSG00000213853	utr3_0	0.117667	0.0598235	-0.0578431	0.0216817	EMP2	-0.313625
chr16_1402274	+	0.165	0.138	0.207	0.057	0.05	0.109	0.09	0.116	0.1	0.121	0.104	0.09	0.119	0.074	0.079	0.053	0.071	0.108	0.071	0.078	0.038	0.067	0.016	0.03	0.065	0.063	0.028	0.027	0.034	0.049	0.089	0.045	0.092	0.012	0.008	0.037	0.079	0.008	0.038	0.039	ENSG00000090581	cds_2	0.1	0.0432	-0.0568	0.000150492	GNPTG	-0.189687
chr16_1415120	-	0.042	0	0.328	0.122056	0.118	0.1	0.182	0.12	0.122056	0.057	0.256	0.017	0	0.083	0.034	0.077	0.086	0.261	0.286	0.15	0	0.047	0.356	0.175	0.109	0.176	0.247	0.34	0.219	0.696	0.158	0.19	0.214	0.234	0.261	0.11	0.039	0.169	0.152	0.217	ENSG00000059145	utr3_0	0.122056	0.20545	0.0833944	0.0333402	UNKL	0.13315
chr16_1415122	-	0.04	0	0.339	0.115944	0.12	0.1	0.2	0.12	0.115944	0.114	0.162	0.017	0	0.083	0.049	0.077	0.105	0.261	0.1	0.2	0	0.047	0.356	0.175	0.107	0.176	0.259	0.34	0.178	0.708	0.158	0.171	0.241	0.2	0.269	0.12	0.039	0.196	0.152	0.229	ENSG00000059145	utr3_0	0.115944	0.20605	0.0901056	0.00718413	UNKL	0.13315
chr16_1415125	-	0.04	0	0.339	0.121667	0.118	0.1	0.236	0.16	0.121667	0.111	0.162	0.034	0	0.091	0.049	0.179	0.086	0.174	0.1	0.211	0	0.047	0.364	0.175	0.107	0.176	0.25	0.34	0.178	0.696	0.108	0.19	0.241	0.174	0.265	0.117	0.04	0.143	0.147	0.232	ENSG00000059145	utr3_0	0.121667	0.1995	0.0778333	0.0206334	UNKL	0.13315
chr16_1415129	-	0.04	0	0.339	0.108167	0.118	0.1	0.182	0.16	0.108167	0.139	0.162	0	0	0.091	0.051	0.071	0.086	0.208	0.05	0.15	0	0.048	0.356	0.15	0.055	0.176	0.193	0.277	0.153	0.708	0.105	0.3	0.207	0.174	0.179	0.074	0.039	0.138	0.152	0.217	ENSG00000059145	utr3_0	0.108167	0.18505	0.0768833	0.0186749	UNKL	0.13315
chr16_1415137	-	0.042	0	0.339	0.0470556	0	0	0.055	0.08	0.0470556	0.029	0.027	0	0	0.091	0	0	0.054	0.08	0.05	0	0	0.039	0.333	0.15	0	0.176	0.1	0.067	0.041	0.304	0.108	0.171	0	0.152	0.031	0.016	0.04	0.086	0.03	0.132	ENSG00000059145	utr3_0	0.0470556	0.0988	0.0517444	0.0176207	UNKL	0.13315
chr16_1415140	-	0.043	0	0.345	0.0442778	0	0	0.039	0.12	0.0442778	0.029	0	0	0	0.087	0	0	0.054	0.08	0	0	0	0.04	0.349	0.15	0	0.176	0.103	0.065	0.042	0.292	0.105	0.171	0	0.133	0.031	0.017	0.019	0.071	0.031	0.134	ENSG00000059145	utr3_0	0.0442778	0.09645	0.0521722	0.0176072	UNKL	0.13315
chr16_1420342	-	0	0.041	0	0	0	0	0.0413333	0.136	0.0413333	0	0.0413333	0.077	0	0.13	0	0.1	0.136	0	0.0413333	0.0413333	0	0.037	0	0.143	0.022	0.714	0.045	0.111	0.133	0.114421	0.042	0.083	0.043	0.125	0.094	0.092	0.077	0.219	0.083	0.111	ENSG00000059145	cds_3	0.0413333	0.114421	0.0730877	0.0198091	UNKL	0.13315
chr16_1420343	-	0	0.041	0	0	0	0	0.0475333	0.227	0.0475333	0	0.0475333	0.079	0	0.13	0	0.1	0.136	0	0.0475333	0.0475333	0	0.041	0	0.143	0.021	0.692	0.048	0.068	0.129	0.115211	0.083	0.091	0.043	0.125	0.094	0.092	0.077	0.25	0.087	0.105	ENSG00000059145	cds_3	0.0475333	0.115211	0.0676772	0.0277203	UNKL	0.13315
chr16_1421532	-	0	0.043	0	0	0	0	0	0.118	0.0383684	0	0	0.101	0	0.167	0	0.053	0.122	0	0.125	0	0	0.112	0	0.125	0	0.435	0.065	0.07	0.109	0	0.023	0.091	0.02	0.135	0.057	0.082	0.083	0.233	0.061	0.077	ENSG00000059145	cds_4	0.0383684	0.0889	0.0505316	0.0386071	UNKL	0.13315
chr16_1421533	-	0	0.044	0	0	0	0	0	0.118	0.0346842	0	0	0.076	0	0.1	0	0.056	0.132	0	0.133	0	0	0.11	0	0.125	0	0.435	0.043	0.103	0.089	0	0.089	0.088	0.019	0.135	0.045	0.082	0.077	0.186	0.061	0.075	ENSG00000059145	cds_4	0.0346842	0.0881	0.0534158	0.0173784	UNKL	0.13315
chr16_1495765	-	0.086	0.057	0.082	0.088	0.069	0.048	0.053	0.084	0.0753684	0.071	0.069	0.065	0.078	0.102	0.108	0.063	0.08	0.091	0.068	0.07	0.106	0.2	0.201	0.11	0.09	0.078	0.126	0.251	0.133	0.169	0.158	0.111	0.179	0.122	0.077	0.152	0.136	0.159	0.124	0.123	ENSG00000103249	utr3_0	0.0753684	0.14025	0.0648816	0.000218525	CLCN7	0.453198
chr16_1833948	+	0.071	0	0.0849091	0.0849091	0.0849091	0.083	0.286	0	0.0849091	0.214	0.0849091	0.053	0.1	0.0849091	0	0.0849091	0.077	0.05	0.0849091	0.0849091	0	0.118	0.140462	0.118	0	0.140462	0.12	0.145	0.294	0.140462	0.140462	0.097	0.357	0.125	0.089	0.154	0.140462	0.140462	0.209	0.140462	ENSG00000095906	utr5_1	0.0849091	0.140462	0.0555524	0.0437303	NUBP2	-0.146643
chr16_18803317	-	0	0	1	0	0.0568333	0.01	0	0	0.0568333	0	0	0.013	0	0	0	0	0	0	0	0	0	0	0	0	0	0	0	0	0	0	0	0	0	0	0	0	0	0	0	0	ENSG00000170540	utr3_0	0.0568333	0	-0.0568333	0.0421682	ARL6IP1	-0.46928
chr16_18803335	-	0	0	1	0	0.0582222	0.011	0	0	0.0582222	0	0	0	0	0.037	0	0	0	0	0	0	0	0	0	0	0	0	0	0	0	0	0	0	0	0	0	0	0	0	0	0	ENSG00000170540	utr3_0	0.0582222	0	-0.0582222	0.0421682	ARL6IP1	-0.46928
chr16_18819215	-	0	0	0.0504375	0.057	0.0504375	0.125	0.125	0	0.0504375	0.033	0.08	0.036	0.039	0.04	0.019	0	0.079	0.069	0.105	0.0504375	0.122222	0.027	0	0.122	0	0.122222	0.111	0.143	0.12	1	0.133	0.037	0.077	0.04	0.089	0.02	0.125	0.05	0.061	0.045	ENSG00000157106	utr3_0	0.0504375	0.122222	0.0717847	0.048602	SMG1	-0.568242
chr16_18819217	-	0	0	0.0385625	0.057	0.0385625	0.083	0.1	0	0.0385625	0	0.04	0.036	0.038	0.04	0.019	0	0.065	0.034	0.105	0.0385625	0.114778	0.027	0	0.125	0	0.114778	0.111	0.143	0.12	1	0.067	0.025	0.077	0.04	0.054	0.02	0.08	0.05	0.082	0.045	ENSG00000157106	utr3_0	0.0385625	0.114778	0.0762153	0.0148858	SMG1	-0.568242
chr16_18819335	-	0	0.111	0.0832353	0	0.0832353	0.056	0.19	0	0.0832353	0.176	0.2	0.061	0.098	0.077	0.044	0	0.149	0.138	0.115	0	0.158687	0.419	0.158687	0.121	0.087	0.158687	0.176	0.082	0.036	0.158687	0.167	0	0.122	0.181	0.22	0.257	0.174	0.267	0.087	0.143	ENSG00000157106	utr3_0	0.0832353	0.158687	0.0754522	0.0089676	SMG1	-0.568242
chr16_18819336	-	0	0.111	0.0918824	0	0.0918824	0.056	0.19	0	0.0918824	0.231	0.2	0.08	0.103	0.077	0.044	0	0.17	0.14	0.16	0	0.15775	0.4	0.15775	0.125	0.091	0.15775	0.188	0.083	0.036	0.15775	0.111	0	0.104	0.197	0.231	0.257	0.136	0.333	0.089	0.143	ENSG00000157106	utr3_0	0.0918824	0.15775	0.0658676	0.0333402	SMG1	-0.568242
chr16_18819346	-	0	0.125	0.0895	0.024	0.0895	0.067	0.091	0.0895	0.0895	0.214	0.154	0.065	0.152	0	0.028	0.111	0.163	0.113	0.125	0	0.147125	0.308	0.147125	0.033	0	0.147125	0.133	0.093	0.032	0.147125	0.235	0.049	0.186	0.206	0.175	0.182	0.1	0.429	0.071	0.122	ENSG00000157106	utr3_0	0.0895	0.147125	0.057625	0.0365613	SMG1	-0.568242
chr16_18819351	-	0	0.214	0.0980588	0.024	0.0980588	0.062	0.091	0	0.0980588	0.231	0.231	0.067	0.156	0	0.029	0.111	0.159	0.118	0.174	0	0.159312	0.308	0.159312	0.032	0.091	0.159312	0.143	0.128	0.069	0.159312	0.235	0.05	0.171	0.203	0.19	0.303	0.1	0.312	0.071	0.143	ENSG00000157106	utr3_0	0.0980588	0.159312	0.0612537	0.0227687	SMG1	-0.568242
chr16_18819352	-	0	0.214	0.0947059	0	0.0947059	0.062	0.045	0	0.0947059	0.231	0.231	0.07	0.161	0	0.028	0.111	0.163	0.12	0.174	0	0.154	0.292	0.154	0.032	0.091	0.154	0.154	0.125	0.069	0.154	0.235	0.05	0.171	0.219	0.19	0.303	0.105	0.214	0.071	0.143	ENSG00000157106	utr3_0	0.0947059	0.154	0.0592941	0.0137413	SMG1	-0.568242
chr16_18819353	-	0	0	0.0541765	0.024	0.0541765	0.062	0.048	0	0.0541765	0.077	0.231	0.022	0.125	0	0.028	0.111	0.047	0.059	0.087	0	0.134813	0.261	0.134813	0.032	0.091	0.134813	0.154	0.125	0.069	0.134813	0.235	0.033	0.098	0.156	0.119	0.273	0.105	0.214	0.07	0.122	ENSG00000157106	utr3_0	0.0541765	0.134813	0.080636	0.000449337	SMG1	-0.568242
chr16_2014563	-	0.039	0.096	0	0.036	0.111	0.064	0.107	0.139	0.0745263	0.068	0.107	0.065	0.053	0.053	0.13	0.059	0.095	0.101	0.042	0.051	0.121	0.182	0.117	0.194	0.069	0.141	0.181	0.235	0.138	0.059	0.099	0.132	0.093	0.183	0.109	0.112	0.101	0.147	0.165	0.079	ENSG00000140988	cds_5	0.0745263	0.13285	0.0583237	0.000891803	RPS2	0.308314
chr16_21263539	+	0	0.044	0.128	0.076	0.126	0.136	0.232	0.151	0.147421	0.173	0.103	0.139	0.18	0.231	0.063	0.135	0.24	0.194	0.2	0.25	0.200222	0.038	0.326	0.157	0.087	0.25	0.198	0.348	0.16	0.162	0.155	0.176	0.221	0.200222	0.25	0.162	0.214	0.154	0.233	0.313	ENSG00000175311	utr3_0	0.147421	0.200222	0.0528012	0.0186749	ANKS4B	-1.02
chr16_2226360	+	0.151	0	0.072	0.034	0	0.081	0.043	0.011	0.0572632	0.077	0.14	0.11	0.015	0.048	0.082	0	0.071	0.086	0.067	0	0.398	0.302	0.033	0.124	0.028	0	0.1	0.15	0.102	0	0.155	0.108	0.053	0.099	0.127	0.151	0.196	0.283	0.097	0.064	ENSG00000131653	cds_18	0.0572632	0.1285	0.0712368	0.0064246	TRAF7	0.366683
chr16_222895	+	0	0	0.017	0	0	0	0	0	0.0151053	0	0.217	0	0	0.053	0	0	0	0	0	0	0.0880909	0	0	0	0	0.0880909	0.0880909	0	0.969	0	0	0.0880909	0.0880909	0.0880909	0	0.0880909	0.0880909	0.0880909	0	0	ENSG00000188536	utr5_0	0.0151053	0.0880909	0.0729856	0.028525	HBA2	-3.47859
chr16_22295690	+	0.6	0.212364	0.212364	0.212364	0.212364	0.364	0.2	0.133	0.212364	0.212364	0.212364	0.115	0.238	0	0.125	0.19	0.189	0.182	0.212364	0.212364	0.139063	0	0.139063	0	0.139063	0.139063	0.148	0.238	0.185	0	0.19	0	0.314	0.143	0.13	0.143	0.235	0.083	0.273	0.143	ENSG00000103319	utr3_0	0.212364	0.139063	-0.0733011	0.0437119	EEF2K	0.0170619
chr16_22295825	+	0.0944545	0.0944545	0.531	0	0.182	0.1	0.0944545	0	0.0944545	0	0.0944545	0	0	0.0944545	0.0944545	0	0.167	0.059	0.0944545	0.0944545	0.0410714	0.25	0.0410714	0.0410714	0.0410714	0.0410714	0	0	0	0	0.1	0.0410714	0	0	0.083	0	0	0.1	0.042	0	ENSG00000103319	utr3_0	0.0944545	0.0410714	-0.0533831	0.0336729	EEF2K	0.0170619
chr16_22295851	+	0.0549	0.0549	0	0	0.0549	0	0.0549	0	0.0549	0.25	0.0549	0.062	0	0.0549	0.0549	0.067	0.114	0.056	0.0549	0.0549	0.131231	0.188	0.131231	0.131231	0.131231	0.131231	0.093	0.023	0.056	0.9	0.043	0.131231	0	0.077	0.061	0.042	0	0.131231	0.08	0.143	ENSG00000103319	utr3_0	0.0549	0.131231	0.0763308	0.00374469	EEF2K	0.0170619
chr16_226701	+	0	0	0.049	0	0	0	0	0	0.0263684	0	0.452	0	0	0	0	0	0	0	0	0	0.1015	0	0.05	0	0	0	0.1015	0	0.965	0	0	0.1015	0.1015	0.1015	0	0.1015	0.1015	0.1015	0.1015	0.1015	ENSG00000206172	utr5_0	0.0263684	0.1015	0.0751316	0.0135562	HBA1	-3.743
chr16_24835001	+	0.2	0.153	0.492	0.517	0.1	0.436	0.22	0.279	0.335842	0.376	0.37	0.428	0.333	0.3	0.399	0.347	0.458	0.273	0.323	0.377	0.374	0.487	0.366	0.438	0.38	0.569	0.328	0.394	0.341	0.472	0.538	0.452	0.41	0.357	0.487	0.422	0.326	0.375	0.481	0.455	ENSG00000090905	cds_24	0.335842	0.4226	0.0867579	0.00803443	TNRC6A	-0.489106
chr16_24835002	+	0.2	0.133	0.489	0.527	0.093	0.441	0.187	0.274	0.334895	0.4	0.34	0.438	0.36	0.329	0.401	0.347	0.427	0.273	0.312	0.392	0.409	0.524	0.475	0.483	0.405	0.45	0.349	0.437	0.341	0.469	0.585	0.46	0.432	0.393	0.472	0.422	0.343	0.375	0.429	0.455	ENSG00000090905	cds_24	0.334895	0.4354	0.100505	0.00150729	TNRC6A	-0.489106
chr16_24835003	+	0.2	0.19	0.535	0.564	0.177	0.468	0.214	0.284	0.349263	0.382	0.319	0.441	0.364	0.364	0.426	0.347	0.388	0.265	0.308	0.4	0.5	0.527	0.435	0.545	0.43	0.45	0.338	0.415	0.357	0.481	0.568	0.46	0.456	0.397	0.488	0.444	0.313	0.432	0.414	0.472	ENSG00000090905	cds_24	0.349263	0.4461	0.0968368	0.00282086	TNRC6A	-0.489106
chr16_24835004	+	0.2	0.176	0.535	0.461	0.177	0.355	0.168	0.254	0.312579	0.378	0.333	0.376	0.322	0.333	0.323	0.327	0.376	0.254	0.262	0.329	0.336	0.443	0.435	0.521	0.405	0.571	0.297	0.4	0.317	0.44	0.526	0.398	0.424	0.397	0.378	0.422	0.294	0.409	0.397	0.4	ENSG00000090905	cds_24	0.312579	0.4105	0.0979211	0.00116243	TNRC6A	-0.489106
chr16_24835034	+	0.465	0.528	0.705	0.681	0.586	0.724	0.506	0.646	0.606842	0.658	0.639	0.636	0.575	0.7	0.621	0.442	0.652	0.494	0.694	0.578	0.742	0.774	0.575	0.757	0.632	0.53	0.469	0.688	0.629	0.912	0.741	0.758	0.695	0.63	0.683	0.7	0.682	0.657	0.659	0.633	ENSG00000090905	cds_24	0.606842	0.6773	0.0704579	0.027621	TNRC6A	-0.489106
chr16_2649450	+	0.29	0	0	0.222	0.047	0.1	0.04	0.148	0.148526	0.273	0.182	0.22	0.269	0.091	0.25	0.111	0.108	0.2	0.071	0.2	0.061	0.153	0	0.118	0.12	0	0.045	0.037	0.067	0.324	0.233	0.034	0.155	0.047	0.12	0.099	0.062	0.062	0.115	0.096	ENSG00000140992	utr3_0	0.148526	0.0974	-0.0511263	0.0363665	PDPK1	0.228789
chr16_2649451	+	0.29	0	0	0.176	0.045	0.1	0.04	0.148	0.154737	0.182	0.182	0.214	0.269	0.121	0.25	0.111	0.108	0.29	0.214	0.2	0.061	0.149	0	0.156	0.12	0	0.045	0.061	0.087	0.324	0.213	0.034	0.136	0.047	0.12	0.127	0.067	0.062	0.115	0.096	ENSG00000140992	utr3_0	0.154737	0.101	-0.0537368	0.0486248	PDPK1	0.228789
chr16_29822258	+	0	0	0	0.107	0	0.1	0	0.042	0.0326316	0	0.105	0.018	0.032	0.044	0.041	0	0.075	0	0.056	0	0	0.179	0.138	0.065	0.128	0.034	0.065	0.12	0.086	0	0.375	0.024	0	0.067	0.01	0.048	0.069	0.113	0.084	0.05	ENSG00000103495	utr3_0	0.0326316	0.08275	0.0501184	0.0176207	MAZ	0.714952
chr16_29896970	-	0.49	0.216917	0.216917	0.216917	0	0	0.216917	0	0.216917	0.333	0.588	0.326	0.216917	0.216917	0.308	0.077	0.231	0.25	0.216917	0	0.234	0.496	0.386571	0.472	0.609	0.599	0.386571	0.385	0.237	0.373	0.554	0.386571	0.618	0.342	0.15	0.386571	0.386571	0.176	0.386571	0.167	ENSG00000174938	cds_10	0.216917	0.386571	0.169655	0.00453585	SEZ6L2	2.73639
chr16_29979433	+	0.211	0.203	0.215	0.336	0.222	0.218	0.246	0.29	0.245895	0.26	0.273	0.184	0.254	0.269	0.261	0.196	0.238	0.286	0.265	0.245	0.261	0.468	0.254	0.297	0.362	0.143	0.484	0.439	0.282	0.239	0.429	0.134	0.374	0.212	0.123	0.39	0.264	0.319	0.357	0.381	ENSG00000149932	cds_2	0.245895	0.3106	0.0647053	0.0303651	TMEM219	-0.194375
chr16_29989079	+	0.238	0.184	0.024	0.292	0.05	0.2	0.104	0.148	0.133105	0	0.316	0.181	0.107	0.075	0.067	0.115	0.075	0.205	0.095	0.053	0	0.194	0.25	0.214	0.179	0.28	0.091	0.234	0.203	0	0.317	0.12	0.19	0.132	0.245	0.167	0.4	0.164	0.25	0.215	ENSG00000149930	utr5_1	0.133105	0.19225	0.0591447	0.0297745	TAOK2	0.42637
chr16_29989108	+	0.349	0.18	0.031	0.467	0	0.36	0.189	0.231	0.209056	0.154	0.45	0.29	0.111	0.128	0.074	0.214	0.128	0.231	0.176	0.209056	0.023	0.262	0.233	0.427	0.44	0.467	0.22	0.315	0.439	0.062	0.493	0.25	0.319	0.261	0.375	0.221	0.583	0.256	0.328	0.35	ENSG00000149930	cds_0	0.209056	0.3162	0.107144	0.00999639	TAOK2	0.42637
chr16_29989109	+	0.386	0.09	0	0.438	0	0.333	0.22	0.205	0.192389	0	0.476	0.274	0.111	0.154	0.069	0.222	0.102	0.225	0.158	0.192389	0.068	0.249	0.219	0.422	0.44	0.538	0.231	0.3	0.385	0.062	0.405	0.2	0.323	0.253	0.34	0.178	0.486	0.208	0.297	0.328	ENSG00000149930	cds_0	0.192389	0.2966	0.104211	0.0152401	TAOK2	0.42637
chr16_30128527	-	0	0	0	0.875	0	0.2	0.167	0.13	0.222526	0.222	0.188	0.14	0.37	0.268	0.275	0.211	0.22	0.4	0.462	0.1	0	0.292	0.458	0.375	0.308	0.352579	0.5	0.378	0.322	0.533	0.304	0.25	0.418	0.317	0.207	0.447	0.472	0.271	0.573	0.274	ENSG00000102882	cds_2	0.222526	0.352579	0.130053	0.00890339	MAPK3	0.551405
chr16_30583012	-	0.273	0.131429	0.5	0.087	0.131429	0	0.131429	0.238	0.131429	0.062	0.131429	0.053	0.1	0	0.095	0	0.069	0.292	0.131429	0.071	0	0	0.0383125	0	0	0	0	0.077	0.0383125	0	0.042	0.0383125	0.0383125	0	0.162	0.067	0	0	0.188	0.077	ENSG00000229809	utr5_0	0.131429	0.0383125	-0.0931161	0.00283607	ZNF688	-0.617949
chr16_30751303	+	0.0610833	0	0.733	0	0	0	0.0610833	0	0.0610833	0.0610833	0.0610833	0	0	0	0	0	0	0.0610833	0.0610833	0.0610833	0	0	0	0	0	0	0	0	0	0	0	0	0	0	0	0	0	0	0	0	ENSG00000080603	utr3_0	0.0610833	0	-0.0610833	0.00389242	SRCAP	0.108239
chr16_31001720	-	0.0554706	0.071	0.0554706	0.135	0.074	0.021	0	0	0.0554706	0	0	0	0.113	0.038	0.089	0	0.104	0.25	0	0.048	0.207	0	0.118611	0.254	0.083	0	0.3	0.077	0.174	0.25	0.143	0.118611	0.25	0	0.033	0	0.135	0.091	0	0.138	ENSG00000099365	utr3_0	0.0554706	0.118611	0.0631405	0.0249069	STX1B	-0.895858
chr16_31104108	-	0.35	0	0.0598824	0	0	0	0	0	0.0598824	0.231	0.0598824	0.103	0	0.056	0.051	0	0.136	0	0.091	0	0	0.326	0.132231	0	0.132231	0.138	0.1	0.08	0.132231	0	0.167	0.132231	0.132231	0.27	0.156	0	0.182	0.132231	0.132231	0.3	ENSG00000167397	cds_1	0.0598824	0.132231	0.0723484	0.0221521	VKORC1	-0.803723
chr16_31374587	+	0	0	0.0479	0.0479	0	0.143	0.0479	0.0479	0.0479	0.067	0.0479	0.06	0	0.0479	0.032	0.1	0.0479	0.077	0.0479	0.0479	0	0.147667	0.412	0	0.028	0.35	0.147667	0.215	0.333	0	0.089	0.147667	0.091	0.111	0.105	0.077	0.147667	0.147667	0.154	0.25	ENSG00000140678	cds_13	0.0479	0.147667	0.0997667	0.000723053	ITGAX	0.0764789
chr16_31374591	+	0	0	0.0457	0.0457	0	0.136	0.0457	0.0457	0.0457	0	0.0457	0.054	0	0.0457	0.029	0.167	0.0457	0.071	0.0457	0.0457	0	0.1124	0	0	0.03	0.304	0.1124	0.203	0.333	0	0.085	0.1124	0.143	0	0.1	0.074	0.1124	0.1124	0.133	0.281	ENSG00000140678	cds_13	0.0457	0.1124	0.0667	0.0107968	ITGAX	0.0764789
chr16_31374595	+	0	0	0.0477273	0.0477273	0.127	0.095	0.0477273	0.0477273	0.0477273	0	0.0477273	0.053	0	0	0.024	0.083	0.0477273	0.143	0.0477273	0.0477273	0	0.104875	0	0	0.021	0.304	0.1	0.141	0.324	0	0.083	0.104875	0.286	0	0.048	0.038	0.104875	0.104875	0.133	0.2	ENSG00000140678	cds_13	0.0477273	0.104875	0.0571477	0.0312256	ITGAX	0.0764789
chr16_322929	-	0.048	0	0	0.139769	0.1	0.053	0.182	0.139769	0.139769	0.139769	0.4	0.194	0.139769	0.139769	0.5	0	0.069	0.139769	0.071	0.2	0.077	0	0	0	0.125	0.125	0.084	0.071	0.084	0	0.238	0.084	0.084	0.084	0.106	0.084	0.182	0.084	0.084	0.084	ENSG00000076344	cds_8	0.139769	0.084	-0.0557692	0.0383266	RGS11	-0.484214
chr16_422173	-	0.456	0.581	1	0.25	0.103	0.45	0.314	0.365	0.394158	0.45	0.324	0.281	0.365	0.248	0.419	0.193	0.348	0.52	0.491	0.331	0.125	0.383	0.108	0.051	0.419	0.098	0.278	0.284	0.088	0.319	0.379	0.021	0.319	0.058	0.047	0.107	0.391	0.077	0.268	0.214	ENSG00000129925	cds_0	0.394158	0.2017	-0.192458	0.00171302	TMEM8A	-0.0274413
chr16_4382244	+	0	0.00390909	0.00390909	0.00390909	0	0.043	0.00390909	0.00390909	0	0	0.00390909	0	0.00390909	0.00390909	0	0	0	0	0.00390909	0	0.405	0.067	0.0559167	0.08	0.0559167	0.0559167	0.0559167	0.119	0	0.0559167	0	0	0	0	0	0.0559167	0.0559167	0	0	0.0559167	ENSG00000126603	utr5_2	0.00390909	0.0559167	0.0520076	0.00257177	GLIS2	0.448683
chr16_4563003	-	0.239	0.188	0	0.329	0.13	0.274	0.224	0.135	0.093	0.267	0.263	0.17	0.165	0.147	0.255	0.106	0.221	0.221	0.154	0.167	0.255	0.372	0.15	0.265	0.261	0.119	0.331	0.415	0.19	0.45	0.326	0.111	0.306	0.154	0.268	0.27	0.271	0.321	0.284	0.283	ENSG00000089486	cds_1	0.1874	0.2701	0.0827	0.0040452	CDIP1	-0.173489
chr16_48386428	+	0.412	0.221	0.352	0.26	0.259	0.177	0.259	0.269	0.276263	0.187	0.313	0.293	0.373	0.124	0.373	0.155	0.273	0.333	0.36	0.256	0.31	0.598	0.386	0.439	0.354	0.247	0.304	0.366	0.295	0.419	0.478	0.282	0.449	0.245	0.154	0.284	0.289	0.348	0.333	0.345	ENSG00000102910	utr3_0	0.276263	0.34625	0.0699868	0.011129	LONP2	-0.897208
chr16_48386900	+	0.00757143	0	0	0.00757143	0.00757143	0.029	0	0.077	0.00757143	0.00757143	0.00757143	0	0	0	0	0	0	0	0	0	0.0584167	0.44	0.0584167	0	0.0584167	0	0.048	0.171	0	0.0584167	0.0584167	0.0584167	0	0	0.042	0	0	0.0584167	0.0584167	0	ENSG00000102910	utr3_0	0.00757143	0.0584167	0.0508452	0.00206957	LONP2	-0.897208
chr16_50139142	+	0.108944	0.042	0	0	0	0.115	0.162	0.068	0.108944	0.114	0.186	0.084	0.32	0.211	0.034	0.036	0.138	0.133	0.133	0.185	0	0	0.576	0.029	0	0.333	0.267	0.24	0.207	0	0.333	0.163	0.256	0.322	0.132	0.119	0.078	0.243	0.189	0.13	ENSG00000155393	utr3_0	0.108944	0.18085	0.0719056	0.0363855	HEATR3	0.368496
chr16_50139143	+	0.159944	0.25	0	0	0	0.192	0.243	0.091	0.159944	0.171	0.238	0.111	0.208	0.271	0.091	0.172	0.328	0.129	0.143	0.241	0	0.1	0.576	0.029	0.25	0.375	0.391	0.285	0.427	0.808	0.394	0.279	0.286	0.389	0.171	0.176	0.169	0.26	0.27	0.167	ENSG00000155393	utr3_0	0.159944	0.2901	0.130156	0.0123742	HEATR3	0.368496
chr16_50139144	+	0.170056	0.25	0	0	0	0.192	0.263	0.159	0.170056	0.171	0.209	0.133	0.185	0.293	0.146	0.103	0.379	0.167	0.125	0.286	0	0.1	0.492	0.029	0.25	0.375	0.391	0.286	0.422	0.269	0.455	0.279	0.308	0.418	0.205	0.206	0.208	0.327	0.311	0.208	ENSG00000155393	utr3_0	0.170056	0.27695	0.106894	0.0168809	HEATR3	0.368496
chr16_50139147	+	0.1555	0.25	0	0	0	0.192	0.237	0.045	0.1555	0.243	0.279	0.146	0.179	0.271	0.078	0.069	0.316	0.065	0.188	0.241	0	0.1	0.492	0.029	0.25	0.312	0.348	0.226	0.341	0.269	0.364	0.244	0.299	0.363	0.177	0.145	0.185	0.248	0.276	0.24	ENSG00000155393	utr3_0	0.1555	0.2454	0.0899	0.0206224	HEATR3	0.368496
chr16_50139149	+	0.1335	0.25	0	0	0	0.2	0.184	0.13	0.1335	0.189	0.109	0.11	0.133	0.203	0.078	0.138	0.246	0.032	0.125	0.276	0	0.1	0.271	0.029	0.25	0.375	0.408	0.207	0.322	0.229	0.364	0.2	0.203	0.247	0.179	0.13	0.143	0.205	0.231	0.16	ENSG00000155393	utr3_0	0.1335	0.21265	0.07915	0.027621	HEATR3	0.368496
chr16_50139150	+	0.125722	0.25	0	0	0	0.185	0.189	0.07	0.125722	0.184	0.159	0.119	0.167	0.203	0.076	0.034	0.263	0.032	0.125	0.207	0	0.103	0.237	0.029	0.25	0.312	0.347	0.216	0.366	0.2	0.382	0.205	0.19	0.253	0.128	0.137	0.167	0.195	0.19	0.16	ENSG00000155393	utr3_0	0.125722	0.20335	0.0776278	0.0123742	HEATR3	0.368496
chr16_50139689	+	0.3089	0.3089	0.3089	0.3089	0.209	0.526	0.333	0.211	0.3089	0.333	0.3089	0.157	0.3089	0.375	0.174	0.3089	0.2	0.571	0.3089	0.3089	0.197882	0	0.25	0.197882	0	0	0.294	0.247	0.105	0.197882	0.5	0.333	0.231	0.324	0.143	0.222	0.188	0.277	0.25	0	ENSG00000155393	utr3_0	0.3089	0.197882	-0.111018	0.00509947	HEATR3	0.368496
chr16_50139690	+	0.3171	0.3171	0.3171	0.3171	0.209	0.45	0.333	0.368	0.3171	0.312	0.3171	0.154	0.3171	0.25	0.261	0.3171	0.263	0.571	0.3171	0.3171	0.228	0	0.25	0.228	0	0	0.278	0.311	0.105	0.228	0.5	0.333	0.214	0.412	0.135	0.278	0.211	0.326	0.25	0.273	ENSG00000155393	utr3_0	0.3171	0.228	-0.0891	0.0186543	HEATR3	0.368496
chr16_50139694	+	0.3327	0.3327	0.3327	0.3327	0.372	0.474	0.333	0.478	0.3327	0.333	0.3327	0.211	0.3327	0.368	0.125	0.3327	0.1	0.533	0.3327	0.3327	0.228412	0	0.265	0.228412	0	0	0.3	0.341	0.133	0.228412	0.5	0.286	0.294	0.436	0.13	0.222	0.238	0.24	0.19	0.308	ENSG00000155393	utr3_0	0.3327	0.228412	-0.104288	0.0186646	HEATR3	0.368496
chr16_50402779	-	0.048	0.234	0.378765	0.314	0.358	0.286	0.158	0.25	0.378765	0.682	0.378765	0.422	0.409	0.31	0.452	0.541	0.443	0.574	0.375	0.583	0	0.083	0.052	0.2	0.139	0.243	0.262	0.221	0.47	0.308263	0.545	0.438	0.367	0.414	0.327	0.296	0.417	0.406	0.377	0.6	ENSG00000166164	utr5_0	0.378765	0.308263	-0.0705015	0.0438037	BRD7	0.357204
chr16_50402780	-	0.071	0.224	0.382765	0.373	0.362	0.235	0.158	0.25	0.382765	0.652	0.382765	0.455	0.429	0.31	0.463	0.583	0.421	0.553	0.391	0.577	0	0.084	0.044	0.178	0.145	0.231	0.262	0.207	0.506	0.302474	0.5	0.364	0.373	0.448	0.321	0.269	0.457	0.371	0.387	0.6	ENSG00000166164	utr5_0	0.382765	0.302474	-0.080291	0.0365613	BRD7	0.357204
chr16_50402781	-	0.049	0.231	0.381647	0.38	0.362	0.229	0.158	0.233	0.381647	0.652	0.381647	0.455	0.4	0.293	0.465	0.553	0.436	0.574	0.364	0.654	0	0.074	0.045	0.236	0.147	0.237	0.262	0.223	0.457	0.306053	0.5	0.419	0.362	0.458	0.356	0.277	0.417	0.417	0.347	0.581	ENSG00000166164	utr5_0	0.381647	0.306053	-0.0755944	0.0333402	BRD7	0.357204
chr16_5139140	-	0.0833333	0	1	0	0	0	0	0	0	0.0833333	0.0833333	0	0.0833333	0.0833333	0	0.0833333	0	0.0833333	0.0833333	0	0	0.028	0.161	0	0	0.0118421	0	0	0	0	0.036	0	0	0	0	0	0	0	0	0	ENSG00000118894	cds_1	0.0833333	0.0118421	-0.0714912	0.00606334	FAM86A	0.697685
chr16_5139141	-	0.0866667	0	1	0	0	0	0	0	0	0.0866667	0.0866667	0	0.0866667	0.0866667	0.04	0.0866667	0	0.0866667	0.0866667	0	0	0	0.161	0	0	0.00847368	0	0	0	0	0	0	0	0	0	0	0	0	0	0	ENSG00000118894	cds_1	0.0866667	0.00847368	-0.078193	0.00296711	FAM86A	0.697685
chr16_5139142	-	0.0833333	0	1	0	0	0	0	0	0	0.0833333	0.0833333	0	0.0833333	0.0833333	0	0.0833333	0	0.0833333	0.0833333	0	0	0	0.161	0	0	0.00847368	0	0	0	0	0	0	0	0	0	0	0	0	0	0	ENSG00000118894	cds_1	0.0833333	0.00847368	-0.0748596	0.00421334	FAM86A	0.697685
chr16_5139145	-	0.0833333	0	1	0	0	0	0	0	0	0.0833333	0.0833333	0	0.0833333	0.0833333	0	0.0833333	0	0.0833333	0.0833333	0	0	0	0.161	0	0	0.00847368	0	0	0	0	0	0	0	0	0	0	0	0	0	0	ENSG00000118894	cds_1	0.0833333	0.00847368	-0.0748596	0.00421334	FAM86A	0.697685
chr16_5139147	-	0.0833333	0	1	0	0	0	0	0	0	0.0833333	0.0833333	0	0.0833333	0.0833333	0	0.0833333	0	0.0833333	0.0833333	0	0	0.035	0.161	0	0	0.0131053	0.053	0	0	0	0	0	0	0	0	0	0	0	0	0	ENSG00000118894	cds_1	0.0833333	0.0131053	-0.0702281	0.00743615	FAM86A	0.697685
chr16_5139148	-	0.0909091	0	1	0	0	0	0	0	0	0.0909091	0.0909091	0	0.0909091	0.0909091	0	0.0909091	0	0.0909091	0.0909091	0.0909091	0	0	0.161	0	0	0.00847368	0	0	0	0	0	0	0	0	0	0	0	0	0	0	ENSG00000118894	cds_1	0.0909091	0.00847368	-0.0824354	0.00244159	FAM86A	0.697685
chr16_5139157	-	0.0909091	0	1	0.0909091	0	0	0	0	0	0.0909091	0.0909091	0	0.0909091	0.0909091	0	0.0909091	0	0.0909091	0.0909091	0	0	0	0.156	0	0	0.00866667	0	0	0	0	0	0.00866667	0	0	0	0	0	0	0	0	ENSG00000118894	cds_1	0.0909091	0.00866667	-0.0822424	0.00302241	FAM86A	0.697685
chr16_5139158	-	0.0909091	0	1	0	0	0	0	0	0	0.0909091	0.0909091	0	0.0909091	0.0909091	0	0.0909091	0	0.0909091	0.0909091	0.0909091	0.00947059	0	0.161	0	0	0.00947059	0	0	0	0	0	0.00947059	0	0	0	0	0	0	0	0	ENSG00000118894	cds_1	0.0909091	0.00947059	-0.0814385	0.003487	FAM86A	0.697685
chr16_5139163	-	0.0833333	0	1	0	0	0	0	0	0	0.0833333	0.0833333	0	0.0833333	0.0833333	0	0.0833333	0	0.0833333	0.0833333	0	0.00677778	0	0.122	0	0	0	0	0	0	0	0	0.00677778	0	0	0	0	0	0	0	0	ENSG00000118894	cds_1	0.0833333	0.00677778	-0.0765556	0.00503076	FAM86A	0.697685
chr16_5139166	-	0	0	1	0.0833333	0	0	0	0	0	0.0833333	0.0833333	0	0.0833333	0.0833333	0	0.0833333	0	0.0833333	0.0833333	0	0	0	0.122	0	0	0	0	0	0	0	0	0.00642105	0	0	0	0	0	0	0	0	ENSG00000118894	cds_1	0.0833333	0.00642105	-0.0769123	0.00421334	FAM86A	0.697685
chr16_5139174	-	0	0	1	0	0.0769231	0	0	0	0	0.0769231	0.0769231	0	0.0769231	0.0769231	0	0	0	0.0769231	0.0769231	0	0	0	0.116	0	0	0	0	0	0	0	0	0.00610526	0	0	0	0	0	0	0	0	ENSG00000118894	cds_1	0.0769231	0.00610526	-0.0708178	0.00731252	FAM86A	0.697685
chr16_5139176	-	0	0	1	0	0.0769231	0	0	0	0	0.0769231	0.0769231	0	0.0769231	0.0769231	0	0	0	0.0769231	0.0769231	0	0	0	0.116	0	0	0	0	0	0	0	0	0.00610526	0	0	0	0	0	0	0	0	ENSG00000118894	cds_1	0.0769231	0.00610526	-0.0708178	0.00731252	FAM86A	0.697685
chr16_5139180	-	0	0.0769231	1	0	0.0769231	0	0	0	0	0.0769231	0.0769231	0	0.0769231	0	0	0	0	0.0769231	0.0769231	0	0	0	0.109	0	0	0	0	0	0	0	0	0.00573684	0	0	0	0	0	0	0	0	ENSG00000118894	cds_1	0.0769231	0.00573684	-0.0711862	0.00731252	FAM86A	0.697685
chr16_5139183	-	0	0.0833333	1	0	0.0833333	0	0	0	0	0.0833333	0.0833333	0	0.0833333	0.0833333	0	0	0	0.0833333	0.0833333	0	0	0	0.106	0	0	0	0	0	0	0	0	0.00557895	0	0	0	0	0	0	0	0	ENSG00000118894	cds_1	0.0833333	0.00557895	-0.0777544	0.00421334	FAM86A	0.697685
chr16_5139184	-	0	0.0833333	1	0	0.0833333	0	0	0	0	0.0833333	0.0833333	0	0.0833333	0.0833333	0	0	0	0.0833333	0.0833333	0	0	0	0.106	0	0	0	0	0	0	0	0	0.0108421	0	0.1	0	0	0	0	0	0	ENSG00000118894	cds_1	0.0833333	0.0108421	-0.0724912	0.00950446	FAM86A	0.697685
chr16_5139192	-	0	0.0714286	1	0	0.0714286	0	0	0	0	0.0714286	0.0714286	0	0	0	0	0	0	0.0714286	0.0714286	0	0	0	0.104	0	0	0	0	0	0	0	0	0	0	0	0	0	0	0	0	0	ENSG00000118894	cds_1	0.0714286	0.0052	-0.0662286	0.011412	FAM86A	0.697685
chr16_5139193	-	0	0.0807143	1	0	0.0807143	0	0	0	0	0.0807143	0.0807143	0	0	0	0.13	0	0	0.0807143	0.0807143	0	0	0	0.102	0	0	0	0	0	0	0	0	0	0	0	0	0	0.016	0	0	0	ENSG00000118894	cds_1	0.0807143	0.0059	-0.0748143	0.0085612	FAM86A	0.697685
chr16_5139196	-	0	0.0714286	1	0	0.0714286	0	0	0	0	0.0714286	0.0714286	0	0	0	0	0	0	0.0714286	0.0714286	0	0	0	0.104	0	0	0	0.029	0	0	0	0	0	0	0	0	0	0	0	0	0	ENSG00000118894	cds_1	0.0714286	0.00665	-0.0647786	0.0127866	FAM86A	0.697685
chr16_5139197	-	0	0.0714286	1	0	0.0714286	0	0	0	0	0.0714286	0.0714286	0	0	0	0	0	0	0.0714286	0.0714286	0	0	0	0.102	0	0	0	0	0	0	0	0	0	0	0	0	0	0	0	0	0	ENSG00000118894	cds_1	0.0714286	0.0051	-0.0663286	0.011412	FAM86A	0.697685
chr16_5139200	-	0	0.0714286	1	0	0.0714286	0	0	0	0	0.0714286	0.0714286	0	0	0	0	0	0	0.0714286	0.0714286	0	0	0	0.106	0	0	0	0	0	0	0	0	0	0	0	0	0	0	0	0	0	ENSG00000118894	cds_1	0.0714286	0.0053	-0.0661286	0.011412	FAM86A	0.697685
chr16_5139204	-	0	0.0821429	1	0	0.0821429	0	0	0	0	0.0821429	0.0821429	0	0	0	0	0	0.15	0.0821429	0.0821429	0	0	0.01	0.106	0	0	0	0	0	0	0	0	0	0	0	0	0	0	0	0	0	ENSG00000118894	cds_1	0.0821429	0.0058	-0.0763429	0.00974781	FAM86A	0.697685
chr16_5139210	-	0	0	1	0	0.0666667	0	0	0	0	0.0666667	0.0666667	0	0	0	0	0	0	0.0666667	0.0666667	0	0	0	0.106	0	0	0	0	0	0	0	0	0	0	0	0	0	0	0	0	0	ENSG00000118894	cds_1	0.0666667	0.0053	-0.0613667	0.0196307	FAM86A	0.697685
chr16_5139213	-	0	0	1	0	0.0666667	0	0	0	0	0.0666667	0.0666667	0	0	0	0	0	0	0.0666667	0.0666667	0	0	0	0.106	0	0	0	0	0	0	0	0	0	0	0	0	0	0	0	0	0	ENSG00000118894	cds_1	0.0666667	0.0053	-0.0613667	0.0196307	FAM86A	0.697685
chr16_5139214	-	0	0	1	0	0.0666667	0	0	0	0	0.0666667	0.0666667	0	0	0	0	0	0	0.0666667	0.0666667	0	0	0	0.106	0	0	0	0	0	0	0	0	0	0	0.037	0	0	0	0	0	0	ENSG00000118894	cds_1	0.0666667	0.00715	-0.0595167	0.0225869	FAM86A	0.697685
chr16_5139220	-	0	0	1	0	0.0816923	0	0.0816923	0	0	0.0816923	0.0816923	0	0.0816923	0.062	0	0	0	0.0816923	0.0816923	0	0	0	0.111	0	0.00584211	0	0	0	0	0	0	0	0	0	0	0	0	0	0	0	ENSG00000118894	cds_1	0.0816923	0.00584211	-0.0758502	0.00593447	FAM86A	0.697685
chr16_5139225	-	0	0	1	0	0.0769231	0	0.0769231	0	0	0.0769231	0.0769231	0	0.0769231	0	0	0	0	0.0769231	0.0769231	0	0	0	0.111	0	0.00584211	0	0	0	0	0	0	0	0	0	0	0	0	0	0	0	ENSG00000118894	cds_1	0.0769231	0.00584211	-0.071081	0.00838632	FAM86A	0.697685
chr16_5139227	-	0	0	1	0	0.0769231	0	0.0769231	0	0	0.0769231	0.0769231	0	0.0769231	0	0	0	0	0.0769231	0.0769231	0	0	0	0.111	0	0.00715789	0	0	0	0	0	0	0	0	0	0	0	0	0	0.025	0	ENSG00000118894	cds_1	0.0769231	0.00715789	-0.0697652	0.00974781	FAM86A	0.697685
chr16_5139232	-	0	0	1	0	0.0769231	0	0.0769231	0	0	0.0769231	0.0769231	0	0.0769231	0	0	0	0	0.0769231	0.0769231	0	0	0	0.111	0	0.00584211	0	0	0	0	0	0	0	0	0	0	0	0	0	0	0	ENSG00000118894	cds_1	0.0769231	0.00584211	-0.071081	0.00838632	FAM86A	0.697685
chr16_5139235	-	0	0.1	1	0	0.0846154	0	0.0846154	0	0	0.0846154	0.0846154	0	0.0846154	0	0	0	0	0.0846154	0.0846154	0	0	0	0.111	0	0	0.016	0	0	0	0	0	0	0	0	0	0	0	0	0	0	ENSG00000118894	cds_1	0.0846154	0.00635	-0.0782654	0.00503076	FAM86A	0.697685
chr16_5139236	-	0	0	1	0	0.0769231	0	0.0769231	0	0	0.0769231	0.0769231	0	0.0769231	0	0	0	0	0.0769231	0.0769231	0	0	0	0.114	0	0	0	0	0	0	0	0	0	0	0	0	0	0	0	0	0	ENSG00000118894	cds_1	0.0769231	0.0057	-0.0712231	0.00665561	FAM86A	0.697685
chr16_5139242	-	0	0	1	0	0.0714286	0	0	0	0	0.0714286	0.0714286	0	0.0714286	0	0	0	0	0.0714286	0.0714286	0	0	0	0.114	0	0	0	0	0	0	0	0	0	0	0	0	0	0	0	0	0	ENSG00000118894	cds_1	0.0714286	0.0057	-0.0657286	0.011412	FAM86A	0.697685
chr16_5139243	-	0	0	1	0	0.0714286	0	0	0	0	0.0714286	0.0714286	0	0.0714286	0	0	0	0	0.0714286	0.0714286	0	0	0	0.111	0	0	0	0	0	0	0	0	0	0	0	0	0	0	0.019	0	0	ENSG00000118894	cds_1	0.0714286	0.0065	-0.0649286	0.0140586	FAM86A	0.697685
chr16_5139244	-	0	0	1	0	0.0714286	0	0	0	0	0.0714286	0.0714286	0	0.0714286	0	0	0	0	0.0714286	0.0714286	0	0	0	0.111	0	0.00584211	0	0	0	0	0	0	0	0	0	0	0	0	0	0	0	ENSG00000118894	cds_1	0.0714286	0.00584211	-0.0655865	0.0140586	FAM86A	0.697685
chr16_5139252	-	0	0	1	0	0.0714286	0	0	0	0	0.0714286	0.0714286	0	0.0714286	0	0	0	0	0.0714286	0.0714286	0	0	0	0.114	0	0.006	0	0	0	0	0	0	0	0	0	0	0	0	0	0	0	ENSG00000118894	cds_1	0.0714286	0.006	-0.0654286	0.0140586	FAM86A	0.697685
chr16_54147829	+	0.0581875	0	0.0581875	0.2	0.0581875	0.071	0.174	0.083	0.0581875	0	0.067	0.136	0	0	0.042	0.045	0.022	0.032	0	0.059	0	0.083	0.120294	0.054	0.120294	0.120294	0.238	0.304	0.104	0.272	0.364	0.067	0	0.123	0.071	0.103	0.13	0.094	0	0.038	ENSG00000140718	utr3_0	0.0581875	0.120294	0.0621066	0.0222154	FTO	0.380959
chr16_54147834	+	0.149312	0	0.149312	0.3	0.149312	0.214	0.458	0.083	0.149312	0.036	0.267	0.182	0.182	0.05	0	0.091	0.064	0.094	0.133	0.235	0	0.417	0.248765	0.222	0.248765	0.248765	0.35	0.381	0.163	0.476	0.727	0.125	0.083	0.211	0.143	0.2	0.217	0.245	0.062	0.207	ENSG00000140718	utr3_0	0.149312	0.248765	0.0994522	0.0303507	FTO	0.380959
chr16_54147851	+	0.125733	0	0.125733	0.125733	0.125733	0.312	0.074	0.133	0.125733	0.143	0.235	0.167	0.182	0	0.086	0.043	0.214	0.061	0.125	0.111	0	0.417	0.203118	0.286	0.203118	0.203118	0.107	0.1	0.143	0.233	0.417	0.529	0.282	0.117	0.092	0.306	0.143	0.148	0.03	0.103	ENSG00000140718	utr3_0	0.125733	0.203118	0.0773843	0.0457551	FTO	0.380959
chr16_58700249	-	0	0	0.0560714	0	0	0	0.143	0.091	0.0560714	0.107	0.0560714	0.062	0	0.071	0.057	0.0560714	0.143	0.0560714	0.0560714	0.111	0	0.176	0.109647	0.091	0	0	0.333	0.128	0.093	0.109647	0.235	0.107	0	0.178	0.043	0.065	0.053	0.042	0.32	0.109647	ENSG00000103042	utr3_0	0.0560714	0.109647	0.0535756	0.013064	SLC38A7	0.272064
chr16_58700255	-	0.02275	0	0.02275	0.02275	0	0	0.065	0	0.02275	0.074	0.02275	0.061	0	0	0	0.02275	0.073	0.02275	0.02275	0	0	0.176	0.0822941	0.095	0	0	0.318	0.132	0.093	0.0822941	0.125	0.115	0.024	0.073	0.024	0.061	0.038	0	0.125	0.0822941	ENSG00000103042	utr3_0	0.02275	0.0822941	0.0595441	0.0011718	SLC38A7	0.272064
chr16_58741575	-	0.194	0.136	0.364	0.105	0.198	0.147	0.131	0.15	0.163421	0.138	0.173	0.174	0.174	0.118	0.152	0.139	0.1	0.236	0.144	0.132	0.207	0	0.111	0.01	0.078	0.343	0.087	0.096	0.04	0.291	0.069	0.089	0.17	0.031	0.051	0.06	0.182	0.038	0.088	0.081	ENSG00000125166	utr3_0	0.163421	0.1061	-0.0573211	0.0250935	GOT2	-1.26166
chr16_66958988	-	0	0	0	0	0.118	0	0.0729286	0.0729286	0.0729286	0.231	0.067	0.161	0.0729286	0.0729286	0.14	0.048	0.065	0.053	0.0729286	0.138	0	0	0.28	0.28	0.109	0	0.159143	0.238	0.159143	0.159143	0.333	0.182	0	0.112	0.2	0.159143	0.32	0.159143	0.159143	0.174	ENSG00000166592	cds_3	0.0729286	0.159143	0.0862143	0.00306935	RRAD	-0.523204
chr16_68346065	+	0	0	0.0433333	0.0433333	0	0	0.067	0.0433333	0.0433333	0.095	0.0433333	0.125	0.03	0.045	0.053	0	0.045	0	0	0.19	0	0.137722	0.137722	0.029	0	0	0.143	0	0.333	0.286	0.769	0.054	0.067	0.106	0	0.188	0.043	0.333	0.128	0	ENSG00000132600	utr5_1	0.0433333	0.137722	0.0943889	0.035157	PRMT7	-0.160813
chr16_68346067	+	0	0	0.0365333	0.0365333	0	0	0.062	0.0365333	0.0365333	0.048	0.0365333	0.125	0.029	0.043	0.053	0	0.045	0	0	0.143	0	0.113944	0.113944	0.029	0	0	0.071	0	0.25	0.286	0.692	0.051	0.076	0.085	0	0.125	0.043	0.208	0.135	0	ENSG00000132600	utr5_1	0.0365333	0.113944	0.0774111	0.0494685	PRMT7	-0.160813
chr16_68346068	+	0	0	0.0314	0.0314	0	0	0.062	0.0314	0.0314	0.045	0.0314	0.125	0	0.043	0.053	0	0.048	0	0	0.095	0	0.112222	0.112222	0.029	0	0	0.071	0	0.25	0.286	0.692	0.051	0.044	0.085	0	0.133	0.043	0.208	0.128	0	ENSG00000132600	utr5_1	0.0314	0.112222	0.0808222	0.035157	PRMT7	-0.160813
chr16_69361110	-	0	0.135	0.0822778	0.111	0	0.081	0.053	0.095	0.0822778	0.043	0.127	0.045	0.113	0.096	0.039	0.103	0.194	0.045	0.034	0.167	0.351	0.098	0.159	0.119	0	0.214	0.091	0.205	0.2	0	0.04	0.265	0.229	0.225	0.073	0.115	0.038	0.12	0.147	0.21	ENSG00000213380	utr3_0	0.0822778	0.14495	0.0626722	0.0218017	COG8	-0.0880672
chr16_69361120	-	0	0.146	0	0.143	0	0.067	0.035	0.06	0.0951579	0.136	0.153	0.055	0.155	0.108	0.049	0.087	0.25	0.12	0.069	0.175	0.217	0.129	0.119	0.09	0	0.121	0.119	0.154	0.282	0	0.031	0.255	0.359	0.293	0.098	0.159	0.069	0.127	0.181	0.232	ENSG00000213380	utr3_0	0.0951579	0.15175	0.0565921	0.0442084	COG8	-0.0880672
chr16_69734946	+	0.0449	0	0.0449	0.083	0.0449	0.0449	0	0.0449	0.0449	0.105	0.0449	0.12	0.091	0.0449	0	0	0	0.05	0.0449	0.0449	0.110308	0.429	0.110308	0	0.110308	0.110308	0.110308	0.091	0.2	0.110308	0	0.043	0.029	0.143	0.032	0.333	0.110308	0	0.067	0.067	ENSG00000102908	utr3_12	0.0449	0.110308	0.0654077	0.030192	NFAT5	-0.295565
chr16_69734950	+	0.0438	0	0.0438	0.083	0.0438	0.0438	0	0.0438	0.0438	0.105	0.0438	0.12	0.13	0.0438	0	0	0	0	0.0438	0.0438	0.111357	0.429	0.111357	0.214	0.1	0.111357	0.111357	0	0.2	0.111357	0	0.043	0.031	0.143	0.065	0.267	0.111357	0	0.067	0	ENSG00000102908	utr3_12	0.0438	0.111357	0.0675571	0.0156605	NFAT5	-0.295565
chr16_69734955	+	0.0214	0	0.0214	0	0.0214	0.0214	0	0.0214	0.0214	0.05	0.0214	0.08	0.036	0.0214	0	0	0	0.048	0.0214	0.0214	0.1248	0.4	0	0.214	0.1	0.1248	0.1248	0	0.4	0.1248	0.071	0.042	0.029	0.167	0.059	0.267	0.1248	0	0.061	0.062	ENSG00000102908	utr3_12	0.0214	0.1248	0.1034	0.00101573	NFAT5	-0.295565
chr16_69734957	+	0.0865455	0	0.0865455	0.083	0.0865455	0.0865455	0.118	0.1	0.0865455	0.25	0.0865455	0.16	0.067	0.0865455	0	0	0.083	0.091	0.0865455	0.0865455	0.1952	0.643	0	0.214	0.1	0.1952	0.1952	0.037	0.4	0.1952	0.071	0.037	0.108	0.295	0.118	0.438	0.1952	0.188	0.091	0.188	ENSG00000102908	utr3_12	0.0865455	0.1952	0.108655	0.011122	NFAT5	-0.295565
chr16_69734958	+	0.0822727	0	0.0822727	0.083	0.0822727	0.0822727	0.111	0.1	0.0822727	0.25	0.0822727	0.12	0.067	0.0822727	0	0	0.083	0.091	0.0822727	0.0822727	0.205733	0.667	0	0.214	0.1	0.205733	0.205733	0.111	0.4	0.205733	0.071	0.148	0.114	0.273	0.118	0.4	0.205733	0.188	0.094	0.188	ENSG00000102908	utr3_12	0.0822727	0.205733	0.123461	0.000890878	NFAT5	-0.295565
chr16_69734961	+	0.124091	0	0.124091	0.083	0.124091	0.124091	0.111	0.3	0.124091	0.25	0.124091	0.12	0.1	0.124091	0.056	0	0.25	0.095	0.124091	0.124091	0.214333	0.667	0	0.214	0.2	0.214333	0.214333	0.115	0.4	0.214333	0.071	0.074	0.189	0.295	0.114	0.333	0.214333	0.188	0.088	0.267	ENSG00000102908	utr3_12	0.124091	0.214333	0.0902424	0.0250682	NFAT5	-0.295565
chr16_69734962	+	0.124636	0	0.124636	0.083	0.124636	0.124636	0.118	0.3	0.124636	0.25	0.124636	0.12	0.103	0.124636	0.056	0	0.25	0.091	0.124636	0.124636	0.201571	0.625	0	0.214	0.201571	0.201571	0.201571	0.111	0.333	0.201571	0.071	0.074	0.189	0.302	0.111	0.333	0.201571	0.188	0.083	0.188	ENSG00000102908	utr3_12	0.124636	0.201571	0.0769351	0.0275534	NFAT5	-0.295565
chr16_69734971	+	0.0906	0	0.0906	0.071	0.0906	0.0906	0.1	0.0906	0.0906	0.227	0.0906	0.04	0.129	0.0906	0	0	0.214	0.125	0.0906	0.0906	0.1474	0.2	0	0.214	0.2	0.1474	0.1474	0.111	0.267	0.1474	0.071	0.185	0.167	0.244	0.057	0.062	0.1474	0.176	0.081	0.176	ENSG00000102908	utr3_12	0.0906	0.1474	0.0568	0.0152312	NFAT5	-0.295565
chr16_70284499	-	0.147	0.098	0.462	0.062	0.16	0.101	0.045	0.061	0.0991579	0.12	0.154	0.055	0	0.082	0.062	0.043	0.01	0.043	0.058	0.121	0	0	0.062	0.097	0.121	0.0438333	0.027	0.056	0.035	0.0438333	0	0.086	0.055	0.023	0.054	0.013	0.038	0.032	0.042	0.048	ENSG00000223496	cds_0	0.0991579	0.0438333	-0.0553246	0.00803443	EXOSC6	-0.465304
chr16_70284501	-	0.147	0.113	0.462	0.08	0.161	0.118	0.079	0.122	0.112737	0.16	0.154	0.061	0	0.082	0.07	0.085	0.01	0.059	0.058	0.121	0	0	0.065	0.072	0.119	0.0494444	0.028	0.057	0.036	0.0494444	0	0.086	0.064	0.035	0.062	0.039	0.06	0.033	0.082	0.052	ENSG00000223496	cds_0	0.112737	0.0494444	-0.0632924	0.00358891	EXOSC6	-0.465304
chr16_70284502	-	0.146	0.115	0.462	0.08	0.16	0.134	0.08	0.146	0.116105	0.16	0.132	0.078	0	0.125	0.069	0.064	0.01	0.059	0.065	0.121	0	0	0.065	0.072	0.051	0.0503889	0.043	0.056	0.036	0.0503889	0	0.088	0.073	0.035	0.062	0.026	0.068	0.033	0.11	0.089	ENSG00000223496	cds_0	0.116105	0.0503889	-0.0657164	0.00510719	EXOSC6	-0.465304
chr16_70284505	-	0	0.115	0.462	0.08	0.161	0.132	0.069	0.136	0.106474	0.167	0.184	0.058	0	0.102	0.078	0.064	0.011	0.06	0.067	0.077	0	0	0.063	0.044	0.119	0.0564444	0.083	0.09	0.036	0.0564444	0	0.086	0.087	0.048	0.028	0.027	0.08	0.041	0.111	0.073	ENSG00000223496	cds_0	0.106474	0.0564444	-0.0500292	0.0297745	EXOSC6	-0.465304
chr16_70284507	-	0	0.117	0.462	0	0.163	0.136	0.093	0.143	0.106	0.17	0.189	0.074	0.047	0.128	0.078	0	0.01	0.061	0.065	0.078	0	0.015	0.063	0.045	0.052	0.0527222	0.086	0.092	0	0.0527222	0	0.088	0.079	0.06	0.056	0.027	0.05	0.051	0.114	0.071	ENSG00000223496	cds_0	0.106	0.0527222	-0.0532778	0.0401154	EXOSC6	-0.465304
chr16_72058606	+	0	0	0	0	0	0.143	0.125	0.158	0.0824737	0	0.289	0.119	0.043	0.149	0.076	0.083	0.129	0.135	0.118	0	0.143667	0.143667	0	0.133	0.143667	0.143667	0.2	0.139	0.345	0.143667	0.256	0.154	0	0.1	0.25	0.143	0.083	0.05	0.188	0.114	ENSG00000102967	utr3_0	0.0824737	0.143667	0.061193	0.0140001	DHODH	-1.08331
chr16_72058607	+	0	0	0	0	0	0.133	0.125	0.158	0.0806316	0.033	0.263	0.117	0.043	0.149	0.062	0.081	0.118	0.132	0.118	0	0.137267	0.137267	0	0.118	0.137267	0.137267	0.193	0.167	0.333	0.137267	0.244	0.154	0	0.1	0.25	0.143	0.082	0.05	0.111	0.114	ENSG00000102967	utr3_0	0.0806316	0.137267	0.0566351	0.0195438	DHODH	-1.08331
chr16_72058614	+	0	0	0	0	0	0.133	0.154	0.182	0.0898947	0.031	0.25	0.115	0.08	0.12	0.114	0.081	0.132	0.205	0.111	0	0.1596	0.1596	0	0.1	0.1596	0.1596	0.218	0.222	0.344	0.1596	0.267	0.133	0.059	0.091	0.357	0.2	0.1	0.05	0.118	0.135	ENSG00000102967	utr3_0	0.0898947	0.1596	0.0697053	0.00997938	DHODH	-1.08331
chr16_72058615	+	0	0	0	0.25	0	0.133	0.192	0.182	0.108053	0	0.25	0.138	0.038	0.12	0.129	0.081	0.146	0.256	0.111	0.027	0.1658	0.1658	0	0.1	0.1658	0.1658	0.226	0.194	0.406	0.1658	0.244	0.133	0.118	0.091	0.357	0.158	0.114	0.1	0.118	0.128	ENSG00000102967	utr3_0	0.108053	0.1658	0.0577474	0.0240802	DHODH	-1.08331
chr16_72058616	+	0	0	0	0.25	0	0.133	0.192	0.182	0.113105	0	0.286	0.138	0.04	0.132	0.143	0.108	0.152	0.256	0.111	0.026	0.169667	0.169667	0	0.1	0.169667	0.169667	0.258	0.237	0.344	0.169667	0.289	0.133	0.118	0.091	0.357	0.158	0.114	0.1	0.118	0.128	ENSG00000102967	utr3_0	0.113105	0.169667	0.0565614	0.0216685	DHODH	-1.08331
chr16_72058619	+	0	0	0	0.25	0	0.133	0.192	0.209	0.110368	0	0.293	0.111	0.038	0.107	0.159	0.054	0.152	0.243	0.105	0.051	0.181133	0.181133	0	0.1	0.181133	0.181133	0.272	0.256	0.5	0.181133	0.222	0.067	0.118	0.091	0.417	0.158	0.086	0.1	0.176	0.154	ENSG00000102967	utr3_0	0.110368	0.181133	0.0707649	0.0240802	DHODH	-1.08331
chr16_75147894	-	0.493	0.332	0.311	0.319	0.414	0.372	0.287	0.309	0.339579	0.335	0.272	0.255	0.353	0.313	0.38	0.283	0.236	0.435	0.368	0.385	0.016	0.37	0.161	0.164	0.403	0.533	0.19	0.238	0.119	0.166	0.312	0.216474	0.363	0.02	0.106	0.144	0.336	0.073	0.26	0.139	ENSG00000166816	cds_5	0.339579	0.216474	-0.123105	0.00511105	LDHD	-1.62603
chr16_87733231	-	0	0	0.155389	0.333	0	0.148	0.222	0	0.155389	0.212	0.143	0.193	0.267	0.154	0.163	0	0.189	0.409	0.056	0.308	0	0.100222	0	0.149	0	0	0.100222	0.1	0	0	0.077	0.212	0.227	0.045	0.133	0.184	0.182	0.153	0.073	0.269	ENSG00000205047	utr3_0	0.155389	0.100222	-0.0551667	0.0346485	FLJ00104	-0.0556704
chr16_88721771	-	0	0.096	0	0.03	0.05	0.145	0.193	0.067	0.0797368	0.069	0.045	0.066	0.125	0.041	0.056	0.036	0.084	0.205	0.129	0.078	0.095	0.281	0.153	0.22	0.165	0	0.342	0.217	0.201	0.089	0.083	0.197	0.099	0.209	0.094	0.182	0.174	0.161	0.191	0.252	ENSG00000167508	cds_3	0.0797368	0.17025	0.0905132	0.00132454	MVD	0.759029
chr16_89620212	+	0.437	0.301	0.312	0.358	0.108	0.236	0.432	0.226	0.354789	0.421	0.436	0.293	0.364	0.43	0.46	0.25	0.352	0.5	0.377	0.448	0.517	0.51	0.382	0.469	0.282	0.452	0.56	0.438	0.245	0.305	0.323	0.268	0.547	0.422	0.319	0.5	0.444	0.502	0.418	0.557	ENSG00000197912	cds_14	0.354789	0.423	0.0682105	0.0438037	SPG7	-0.413635
chr16_89937472	+	0	0	0	0	0.407	0.091	0.107	0.167	0.110421	0.091	0.059	0.152	0.238	0.25	0.105	0	0	0.231	0.2	0	0	0.174	0.103	0.105	0.218667	0.786	0.2	0.255	0.12	0.256	0.218667	0.368	0.364	0.111	0.133	0.25	0.226	0	0.1	0.385	ENSG00000204991	utr3_0	0.110421	0.218667	0.108246	0.0363855	SPIRE2	0.224662
chr16_89937475	+	0.0390588	0	0	0.0390588	0.062	0	0.091	0.133	0.0390588	0	0	0.031	0	0.056	0	0	0	0.091	0.2	0	0.0919375	0	0	0.045	0.0919375	0	0.278	0.167	0.098	0	0.0919375	0.053	0.1	0.176	0.036	0.1	0.13	0.0919375	0.057	0.231	ENSG00000204991	utr3_0	0.0390588	0.0919375	0.0528787	0.00522636	SPIRE2	0.224662
chr16_89937480	+	0.00826667	0	0	0.00826667	0	0.00826667	0.074	0	0.00826667	0	0	0	0	0.05	0	0	0	0.00826667	0	0	0.115062	0	0	0	0.115062	0.857	0.333	0.188	0.022	0	0.115062	0.059	0.111	0.118	0	0.03	0.105	0.115062	0.018	0	ENSG00000204991	utr3_0	0.00826667	0.115062	0.106796	0.000801354	SPIRE2	0.224662
chr16_90113951	-	0	0.043	1	0.215583	0.215583	0.215583	0.083	0	0.215583	0	0.2	0.12	0.263	0.118	0.215583	0.215583	0.533	0.227	0.215583	0.215583	0	0	0.103167	0.103167	0.103167	0.103167	0.103167	0.273	0.231	0	0.103167	0.103167	0.158	0	0.103167	0.27	0	0.167	0.083	0.056	ENSG00000222019	cds_4	0.215583	0.103167	-0.112417	0.00834149	AC133919.6	-0.561038
chr16_90113952	-	0	0.043	1	0.215583	0.215583	0.215583	0.083	0	0.215583	0	0.2	0.12	0.263	0.118	0.215583	0.215583	0.533	0.227	0.215583	0.215583	0	0.048	0.11275	0.11275	0.11275	0.11275	0.11275	0.182	0.25	0	0.11275	0.11275	0.158	0	0.11275	0.263	0.091	0.167	0.083	0.111	ENSG00000222019	cds_4	0.215583	0.11275	-0.102833	0.0137581	AC133919.6	-0.561038
chr16_90113953	-	0	0.304	1	0.251167	0.251167	0.251167	0.091	0	0.251167	0	0.3	0.125	0.316	0.118	0.251167	0.251167	0.533	0.227	0.251167	0.251167	0	0	0.0955833	0.0955833	0.0955833	0.0955833	0.0955833	0.182	0.231	0	0.0955833	0.0955833	0.158	0	0.0955833	0.27	0	0.167	0.083	0.056	ENSG00000222019	cds_4	0.251167	0.0955833	-0.155583	0.00244275	AC133919.6	-0.561038
chr16_90113954	-	0	0.304	1	0.23775	0.23775	0.23775	0.083	0	0.23775	0	0.2	0.125	0.263	0.118	0.23775	0.23775	0.533	0.227	0.23775	0.23775	0	0	0.0971667	0.0971667	0.0971667	0.0971667	0.0971667	0.182	0.25	0	0.0971667	0.0971667	0.158	0	0.0971667	0.27	0	0.167	0.083	0.056	ENSG00000222019	cds_4	0.23775	0.0971667	-0.140583	0.0056275	AC133919.6	-0.561038
chr16_90113955	-	0	0.043	1	0.222	0.222	0.222	0.091	0	0.222	0	0.2	0.125	0.316	0.118	0.222	0.222	0.533	0.238	0.222	0.222	0	0	0.112083	0.112083	0.112083	0.112083	0.112083	0.182	0.231	0	0.112083	0.112083	0.158	0	0.112083	0.27	0.167	0.19	0.091	0.056	ENSG00000222019	cds_4	0.222	0.112083	-0.109917	0.00947773	AC133919.6	-0.561038
chr17_10608363	+	0	0	0	0	0	0	0	0	0	0	0	0	0	0	0	0	0	0	0	0	0.0510909	0	0.0510909	0.0510909	0.0510909	0.562	0	0	0	0	0.0510909	0	0.0510909	0	0	0	0.0510909	0.0510909	0	0.0510909	ENSG00000170222	cds_0	0	0.0510909	0.0510909	0.00228194	ADPRM	-0.45194
chr17_1325204	-	0	0	0	0	0	0	0	0	0	0	0	0	0	0	0	0	0	0	0	0	0.0542667	0.0542667	0	0.0542667	0.0542667	0.0542667	0	0	0.214	0.6	0	0	0	0	0	0	0	0	0	0	ENSG00000167193	utr3_0	0	0.0542667	0.0542667	0.0140586	CRK	-0.287184
chr17_17700777	+	0.0696154	0	0.0696154	0.062	0.138	0.08	0.182	0	0.0696154	0.15	0	0.114	0.067	0.0696154	0.0696154	0	0.059	0.053	0.0696154	0.0696154	0.212	0.231	0.143	0.161	0	0.125667	0.125667	0.102	0.058	0.222	0.1	0.095	0.211	0.1	0.113	0.089	0.118	0.143	0.164	0	ENSG00000108557	cds_0	0.0696154	0.125667	0.0560513	0.00803443	RAI1	0.60795
chr17_17700778	+	0.0696154	0	0.0696154	0.062	0.14	0.087	0.182	0	0.0696154	0.15	0	0.108	0.067	0.0696154	0.0696154	0	0.059	0.05	0.0696154	0.0696154	0.206	0.212	0.138	0.233	0	0.130278	0.130278	0.085	0.056	0.227	0.1	0.122	0.211	0.111	0.092	0.085	0.111	0.171	0.185	0	ENSG00000108557	cds_0	0.0696154	0.130278	0.0606624	0.00718413	RAI1	0.60795
chr17_17700785	+	0.0606923	0	0.0606923	0.062	0	0.08	0.182	0	0.0606923	0.143	0	0.105	0.067	0.0606923	0.0606923	0	0.105	0.045	0.0606923	0.0606923	0.187	0.12	0.138	0.182	0	0.112444	0.112444	0.077	0.053	0.222	0.1	0.095	0.211	0.11	0.062	0.071	0.111	0.132	0.153	0	ENSG00000108557	cds_0	0.0606923	0.112444	0.0517521	0.00330362	RAI1	0.60795
chr17_17700801	+	0	0	0.0789231	0.071	0.186	0.083	0.0789231	0	0.0789231	0.2	0	0.161	0.067	0.0789231	0.083	0.0789231	0.125	0.05	0.0789231	0.0789231	0.187	0.247	0.167	0.188	0	0.140667	0.140667	0.078	0.065	0.222	0.12	0.111	0.308	0.122	0.114	0.078	0.154	0.188	0.183	0	ENSG00000108557	cds_0	0.0789231	0.140667	0.0617436	0.0123742	RAI1	0.60795
chr17_18143907	+	0.667	0.6311	0.6311	0.6311	0.829	0.6311	0.6311	0.833	0.6311	0.6311	0.6311	0.452	0.562	0.636	0.312	0.583	0.619	0.818	0.6311	0.6311	0.086	0.475333	0.864	0	0.76	0.652	0.475333	0.579	0.432	0.381	0.475333	0.421	0.549	0.4	0.421	0.493	0.475333	0.474	0.618	0.475333	ENSG00000131899	cds_16	0.6311	0.475333	-0.155767	0.00247334	LLGL1	0.910899
chr17_18143908	+	0.615	0.5499	0.5499	0.5499	0.829	0.5499	0.5499	0.333	0.5499	0.5499	0.5499	0.419	0.562	0.545	0.188	0.769	0.421	0.818	0.5499	0.5499	0.086	0.446067	0.864	0	0.76	0.682	0.446067	0.421	0.405	0.381	0.446067	0.368	0.51	0.375	0.333	0.467	0.446067	0.439	0.6	0.446067	ENSG00000131899	cds_16	0.5499	0.446067	-0.103833	0.0398705	LLGL1	0.910899
chr17_19216510	+	0	0	0.107889	0.105	0	0.167	0.065	0	0.107889	0.24	0.154	0.103	0.123	0.141	0.091	0.267	0.138	0.298	0	0.05	0.168	0.025	0.211	0.275	0.111	0.357	0.161158	0.095	0.222	0	0.27	0.22	0.129	0.197	0.138	0.157	0.167	0.136	0.073	0.111	ENSG00000072134	cds_4	0.107889	0.161158	0.053269	0.0303651	EPN2	0.117318
chr17_19216512	+	0	0	0.0953889	0.105	0	0.111	0.062	0	0.0953889	0.265	0.148	0.099	0.118	0.106	0.091	0.235	0.1	0.229	0	0.048	0.163	0	0.333	0.275	0.111	0.357	0.157158	0.102	0.207	0	0.216	0.185	0.126	0.183	0.129	0.156	0.154	0.108	0.073	0.108	ENSG00000072134	cds_4	0.0953889	0.157158	0.061769	0.0297745	EPN2	0.117318
chr17_1958502	+	0.238692	0	0	0.273	0	0.071	0.538	0.238692	0.238692	0.238692	0.238692	0.421	0.238692	0.25	0.421	0.529	0.167	0.333	0.238692	0.1	0.048	0.404455	0.842	0.167	0.647	0.606	0.404455	0.161	0.176	0.667	0.404455	0.364	0.438	0.404455	0.333	0.404455	0.404455	0.404455	0.404455	0.404455	ENSG00000177374	cds_1	0.238692	0.404455	0.165762	0.0250808	HIC1	-0.771821
chr17_1958508	+	0.221154	0	0	0.273	0	0.059	0.417	0.221154	0.221154	0.221154	0.221154	0.389	0.221154	0.235	0.421	0.5	0.111	0.37	0.221154	0.1	0.048	0.424	0.875	0.261	0.688	0.606	0.424	0.182	0.158	0.667	0.424	0.455	0.353	0.424	0.371	0.424	0.424	0.424	0.424	0.424	ENSG00000177374	cds_1	0.221154	0.424	0.202846	0.00718413	HIC1	-0.771821
chr17_26722247	-	0	0.214	0	0.091	0	0.209	0.135	0.141632	0.237	0.405	0.222	0.093	0.081	0.046	0.048	0	0.256	0.261	0.226	0.167	0.0793158	0	0.152	0	0	0	0.16	0.03	0.106	0.049	0.065	0.043	0.128	0.07	0.07	0.156	0.174	0.066	0.118	0.12	ENSG00000076351	utr3_0	0.141632	0.0793158	-0.0623158	0.0401355	SLC46A1	-0.0682855
chr17_27069830	+	0.0693077	0	0.0693077	0.0693077	0.026	0.0693077	0	0.0693077	0.111	0.2	0.0693077	0.043	0	0.091	0.101	0.062	0.2	0.0693077	0.067	0	0.137316	0.075	0	0	0	0	0.207	0.255	0.148	0.68	0.2	0.103	0.091	0.129	0.167	0.05	0.052	0.124	0.167	0.161	ENSG00000160602	utr3_0	0.0693077	0.137316	0.0680081	0.036496	NEK8	0.623356
chr17_27069831	+	0.0682308	0	0.0682308	0.0682308	0.026	0.0682308	0	0.0682308	0.111	0.192	0.0682308	0.028	0	0.095	0.127	0.059	0.19	0.0682308	0.059	0	0.133526	0.075	0	0	0	0	0.207	0.254	0.148	0.68	0.188	0.128	0.088	0.125	0.173	0.025	0.017	0.115	0.147	0.167	ENSG00000160602	utr3_0	0.0682308	0.133526	0.0652955	0.0332634	NEK8	0.623356
chr17_27069839	+	0.0517857	0	0.0517857	0.0517857	0.026	0.0517857	0	0.0517857	0.097	0.077	0.077	0.036	0	0.083	0.043	0.056	0.174	0.0517857	0.056	0	0.127	0.073	0	0	0	0	0.226	0.2	0.129	0.708	0.176	0.065	0.118	0.143	0.082	0.067	0.045	0.122	0.082	0.177	ENSG00000160602	utr3_0	0.0517857	0.127	0.0752143	0.0186337	NEK8	0.623356
chr17_27069855	+	0	0	0.076125	0.076125	0.023	0.076125	0.033	0.076125	0.138	0.111	0.091	0.051	0.087	0.053	0.135	0.118	0.16	0.091	0.056	0.071	0	0.057	0.034	0	0	0.7	0.179	0.234	0.133	0.708	0.333	0.116	0.192	0.25	0.156	0.1	0.031	0.157	0.197	0.236	ENSG00000160602	utr3_0	0.076125	0.19065	0.114525	0.0112365	NEK8	0.623356
chr17_27069856	+	0	0	0.061125	0.061125	0.023	0.061125	0	0.061125	0.133	0.1	0.083	0.049	0.087	0.045	0.13	0.118	0.154	0	0.056	0	0	0.055	0.032	0	0	0.7	0.161	0.244	0.103	0.68	0.312	0.122	0.185	0.182	0.125	0.095	0.031	0.137	0.141	0.203	ENSG00000160602	utr3_0	0.061125	0.1754	0.114275	0.0125862	NEK8	0.623356
chr17_27069861	+	0	0.083	0.0514375	0.0514375	0.02	0.0514375	0.033	0.0514375	0.069	0	0.083	0.024	0.069	0.042	0.156	0.056	0.138	0	0.05	0	0	0	0.175	0	0	0.7	0.086	0.211	0.147	0.484	0.312	0.091	0.185	0.194	0.126	0.089	0.038	0.096	0.062	0.183	ENSG00000160602	utr3_0	0.0514375	0.15895	0.107512	0.00890339	NEK8	0.623356
chr17_27069865	+	0	0	0.0393125	0.0393125	0	0.0393125	0.034	0.0393125	0.062	0	0.083	0.033	0.069	0.038	0.118	0.059	0.033	0	0.1	0	0	0	0.159	0.068	0	0.35	0.132	0.156	0.206	0	0.318	0.047	0.107	0.132	0.125	0.044	0.024	0.099	0.058	0.206	ENSG00000160602	utr3_0	0.0393125	0.11155	0.0722375	0.00445535	NEK8	0.623356
chr17_27887889	-	0.0360588	0	0	0	0.0360588	0	0.056	0.0360588	0.036	0.179	0.053	0.036	0	0.042	0.024	0	0.026	0	0	0.161	0.0952941	0.179	0.467	0	0.0952941	0.308	0.071	0	0	0	0.111	0.0952941	0.091	0.05	0.019	0	0.16	0.038	0.083	0.043	ENSG00000168792	utr3_0	0.0360588	0.0952941	0.0592353	0.0406235	ABHD15	-0.902654
chr17_27887924	-	0	0.0771176	0.0771176	0	0	0.1	0.273	0.0771176	0.133	0.071	0.105	0.111	0	0.069	0.077	0.067	0.217	0	0.045	0.043	0.5	0.27	0.133385	0	0.133385	0.133385	0.208	0.133385	0.091	0.133385	0.1	0.133385	0	0.133385	0.114	0	0.167	0.095	0.118	0.071	ENSG00000168792	utr3_0	0.0771176	0.133385	0.056267	0.0428333	ABHD15	-0.902654
chr17_29864555	+	0	0.094	0.115882	0.333	0.115882	0.125	0.08	0.133	0.115882	0.176	0.095	0.061	0.038	0.026	0.25	0	0.103	0.062	0.261	0.133	0.2	0.213	0.046	0.258	0.207	0	0.241	0.386	0.192	0	0.217	0.135	0.258	0.256	0.169	0.197	0.177	0.119	0.209	0.227	ENSG00000131242	utr3_0	0.115882	0.18535	0.0694676	0.027621	RAB11FIP4	1.51387
chr17_33766732	-	0	0	0.0112778	0	0	0	0	0.016	0.0112778	0	0	0.035	0	0.036	0.056	0	0	0	0	0.06	0	0.0659375	0.087	0	0	0.118	0	0	0.1	0.0659375	0	0.032	0.037	0.073	0.041	0.333	0.2	0.034	0.0659375	0.0659375	ENSG00000154760	utr3_0	0.0112778	0.0659375	0.0546597	0.0031127	SLFN13	0.753724
chr17_34305945	-	0	0	0	0	0.0393889	0.113	0.061	0	0.0393889	0.103	0.059	0	0.038	0.068	0.038	0.027	0.057	0.13	0.015	0	0.0905	0	0.143	0	0.0905	0	0.048	0.0905	0.0905	0.525	0.056	0.0905	0.053	0.0905	0.0905	0.101	0.071	0.059	0.0905	0.03	ENSG00000161573	utr3_2	0.0393889	0.0905	0.0511111	0.0138144	CCL16	-0.454836
chr17_35346663	+	0.107	0	0	0	0.237	0.057	0.135	0.087	0.0761053	0.011	0.088	0.019	0.052	0.077	0.199	0.023	0.135	0.107	0.061	0.051	0.198	0.303	0.123	0.256	0.299	0.046	0.205	0.246	0.125	0	0.196	0.103	0.193	0.156	0.141	0.119	0.17	0.153	0.108	0.193	ENSG00000108270	cds_6	0.0761053	0.16665	0.0905447	0.000390231	AATF	0.725466
chr17_37863314	+	0.192	0.286	0	0.162	0.224	0.207	0.098	0.026	0.138	0.203	0.156	0.035	0.254	0.101	0.151	0.134	0.143	0.137	0.021	0.092	0.076	0.105	0	0.047	0	0.406	0.123	0	0.062	0	0.086	0	0.24	0.013	0.031	0.1	0.113	0.081	0.087	0.05	ENSG00000141736	cds_0	0.138	0.081	-0.057	0.007013	ERBB2	-0.677425
chr17_3867589	-	0.043	0	0.0451667	0.0451667	0.093	0.0451667	0.0451667	0.0451667	0.0451667	0.077	0.071	0.073	0.154	0.0451667	0	0.031	0	0	0.0451667	0	0	0.101462	0	0.101462	0.134	0.101462	0.101462	0.022	0.077	0.101462	0.148	0.125	0.059	0.083	0.028	0.269	0.101462	0.101462	0.062	0.312	ENSG00000074370	utr5_0	0.0451667	0.101462	0.0562949	0.00799056	ATP2A3	-0.95848
chr17_38782884	-	0	0	0.0254	0.0254	0.0254	0	0.0254	0.0254	0	0.0254	0.0254	0.087	0.0254	0	0	0.0254	0.167	0	0	0.0254	0.0755	0	0	0	0.0755	0.0755	0	0	0.0755	0.406	0.0755	0.072	0.0755	0.034	0	0.083	0.091	0.083	0.13	0.158	ENSG00000073584	utr3_0	0.0254	0.0755	0.0501	0.0136684	SMARCE1	0.354611
chr17_39959084	-	0	0	0.0107143	0.0107143	0	0	0	0	0.071	0.0107143	0	0.026	0	0.0107143	0.053	0	0.0107143	0.0107143	0	0	0.125	0.05	0.167	0	0.0646111	0	0.071	0.057	0.032	0	0.148	0.051	0.0646111	0.055	0.085	0.062	0.077	0.062	0.03	0.091	ENSG00000141696	utr3_0	0.0107143	0.0646111	0.0538968	0.000537117	LEPREL4	1.31197
chr17_39959086	-	0	0	0.00564286	0.00564286	0	0	0	0	0	0.00564286	0	0.026	0	0.00564286	0.053	0	0.00564286	0.00564286	0	0	0.126	0.051	0.167	0	0.0675	0	0.071	0.064	0.036	0	0.148	0.051	0.0675	0.057	0.085	0	0.077	0.07	0.121	0.091	ENSG00000141696	utr3_0	0.00564286	0.0675	0.0618571	0.000325945	LEPREL4	1.31197
chr17_39959088	-	0	0	0.0115714	0.0115714	0	0	0.1	0	0	0.0115714	0	0	0	0.0115714	0.062	0	0.0115714	0.0115714	0	0	0.119	0.056	0.167	0	0.0655	0	0.073	0.074	0.035	0	0.148	0.051	0.0655	0.084	0.087	0	0.083	0.08	0.031	0.091	ENSG00000141696	utr3_0	0.0115714	0.0655	0.0539286	0.000627332	LEPREL4	1.31197
chr17_4046554	+	0	0	0.118	0	0.091	0.118	0.143	0.056	0.0897895	0.253	0.133	0.091	0.02	0.09	0.065	0.083	0.178	0.094	0.125	0.048	0.35	0.183588	0.183588	0.077	0	0.296	0.183588	0.077	0.2	0.017	0.385	0.34	0.178	0.277	0.162	0.125	0.029	0.16	0.115	0.333	ENSG00000167740	utr5_0	0.0897895	0.183588	0.0937988	0.00999639	CYB5D2	-1.02333
chr17_4046556	+	0	0	0.139	0	0.093	0.167	0.154	0.043	0.0947895	0.237	0.133	0.143	0.02	0.08	0.021	0.077	0.174	0.152	0.12	0.048	0.341	0.172059	0.172059	0.077	0	0.113	0.172059	0.071	0.176	0.086	0.385	0.34	0.174	0.26	0.159	0.125	0.028	0.192	0.125	0.273	ENSG00000167740	utr5_0	0.0947895	0.172059	0.0772693	0.0186749	CYB5D2	-1.02333
chr17_4046558	+	0	0	0.139	0	0.091	0.167	0.151	0	0.0861053	0.203	0.133	0.114	0.039	0.069	0.021	0.077	0.152	0.152	0.08	0.048	0.341	0.146647	0.146647	0.077	0	0.11	0.146647	0.067	0.118	0.017	0.417	0.283	0.093	0.275	0.116	0.125	0.027	0.192	0.088	0.147	ENSG00000167740	utr5_0	0.0861053	0.146647	0.0605418	0.0438037	CYB5D2	-1.02333
chr17_4046560	+	0	0	0.111	0	0	0.222	0.185	0.045	0.0996316	0.263	0.133	0.143	0.038	0.099	0.061	0.077	0.222	0.152	0.08	0.062	0.35	0.162647	0.162647	0.077	0	0.263	0.162647	0.067	0.118	0.017	0.357	0.364	0.152	0.294	0.114	0.118	0.026	0.2	0.105	0.143	ENSG00000167740	utr5_0	0.0996316	0.162647	0.0630155	0.0175828	CYB5D2	-1.02333
chr17_4046561	+	0	0	0.111	0	0	0.176	0.185	0.036	0.0897368	0.258	0	0.139	0.056	0.13	0.042	0.077	0.224	0.152	0.074	0.045	0.35	0.162529	0.162529	0.067	0	0.263	0.162529	0.067	0.118	0.017	0.357	0.375	0.146	0.308	0.107	0.118	0.025	0.185	0.117	0.143	ENSG00000167740	utr5_0	0.0897368	0.162529	0.0727926	0.0125952	CYB5D2	-1.02333
chr17_40822142	-	0.793	0.367	0.571833	0.233	0.622	0.583	0.611	0.571833	0.68	0.627	0.706	0.6	0.5	0.583	0.596	0.458	0.566	0.483	0.519	0.766	0.225	0.553	0.48	0.617	0.852	0.667	0.531	0.549	0.612	0.792	0.855	0.605	0.653	0.708	0.6	0.578	0.724	0.55	0.667	0.764	ENSG00000068137	cds_1	0.571833	0.6291	0.0572667	0.0303651	PLEKHH3	-0.135536
chr17_40822231	-	0.429	0.121	0	0.195	0.397	0.387	0.257	0.321211	0.323	0.388	0.456	0.377	0.235	0.326	0.343	0.291	0.36	0.321	0.385	0.512	0.038	0.444	0.236	0.274	0.41	0.735	0.191	0.4	0.329	0.571	0.613	0.33	0.427	0.434	0.356	0.352	0.532	0.325	0.415	0.383	ENSG00000068137	cds_1	0.321211	0.38975	0.0685395	0.0276075	PLEKHH3	-0.135536
chr17_40822232	-	0.429	0.102	0	0.197	0.271	0.378	0.243	0.291895	0.308	0.329	0.519	0.322	0.167	0.323	0.295	0.263	0.318	0.288	0.359	0.435	0.038	0.407	0.236	0.272	0.197	0.574	0.171	0.386	0.338	0.571	0.544	0.286	0.405	0.412	0.33	0.318	0.411	0.307	0.434	0.361	ENSG00000068137	cds_1	0.291895	0.3499	0.0580053	0.0365286	PLEKHH3	-0.135536
chr17_419083	-	0	0	0.076	0	0	0.061	0.114	0.037	0.0565	0.115	0	0.064	0.032	0.133	0.051	0	0.138	0.125	0.0565	0.071	0	0	0.184	0.462	0.163	0.6	0.316	0.291	0.148	0	0.143	0.077	0.2	0	0.11	0	0.024	0.237	0.109	0.2	ENSG00000141252	utr3_0	0.0565	0.1632	0.1067	0.0147723	VPS53	-0.341343
chr17_419084	-	0	0	0.076	0	0	0.062	0.159	0.037	0.0633333	0.115	0	0.064	0.032	0.133	0.051	0	0.143	0.125	0.0633333	0.143	0	0	0.184	0.5	0.163	0.6	0.474	0.25	0.148	0	0.143	0.078	0.2	0	0.108	0	0.024	0.243	0.109	0.2	ENSG00000141252	utr3_0	0.0633333	0.1712	0.107867	0.016822	VPS53	-0.341343
chr17_419086	-	0	0	0.076	0	0.13	0.065	0.186	0.037	0.0772222	0.12	0.1	0.064	0.036	0.143	0.052	0	0.143	0.167	0.0772222	0.071	0	0	0.184	0.462	0.167	0.6	0.316	0.236	0.148	0	0.071	0.077	0.2	0.086	0.114	0.059	0.024	0.25	0.152	0.2	ENSG00000141252	utr3_0	0.0772222	0.1673	0.0900778	0.0138707	VPS53	-0.341343
chr17_419088	-	0	0	0.076	0.0627647	0	0.065	0.119	0.037	0.0627647	0.125	0	0.066	0.04	0.143	0.051	0	0.143	0.125	0.0627647	0.077	0	0	0.212	0.462	0.167	0.6	0.316	0.259	0.148	0	0.143	0.08	0.2	0.086	0.115	0	0.024	0.229	0.111	0.2	ENSG00000141252	utr3_0	0.0627647	0.1676	0.104835	0.00648997	VPS53	-0.341343
chr17_419091	-	0	0	0.076	0.0524118	0	0.033	0.105	0.037	0.0524118	0.12	0	0.013	0.043	0.071	0.034	0	0.143	0.125	0.0524118	0.091	0	0	0.212	0.462	0.163	0.6	0.316	0.255	0.148	0	0.143	0.08	0.2	0.088	0.093	0	0.025	0.25	0.089	0.2	ENSG00000141252	utr3_0	0.0524118	0.1662	0.113788	0.00359936	VPS53	-0.341343
chr17_419093	-	0	0	0.077	0.0508824	0	0.038	0.105	0	0.0508824	0.125	0	0.013	0.043	0.071	0.034	0	0.143	0.125	0.0508824	0.091	0	0	0.235	0.462	0.082	0.6	0.333	0.255	0.148	0	0.143	0.08	0.2	0.086	0.08	0	0.025	0.194	0.068	0.2	ENSG00000141252	utr3_0	0.0508824	0.15955	0.108668	0.00648997	VPS53	-0.341343
chr17_419094	-	0	0	0.076	0.0508235	0	0.038	0.105	0	0.0508235	0.12	0	0.013	0.043	0.071	0.034	0	0.148	0.125	0.0508235	0.091	0	0	0.212	0.462	0.163	0.6	0.263	0.2	0.148	0	0.143	0.082	0.2	0.086	0.067	0	0.025	0.167	0.067	0.151842	ENSG00000141252	utr3_0	0.0508235	0.151842	0.101019	0.00485323	VPS53	-0.341343
chr17_419104	-	0	0	0.076	0	0	0.107	0.143	0.038	0.0527222	0	0	0.025	0.095	0.077	0.018	0	0.259	0.111	0.0527222	0	0	0	0.062	0.385	0	0.652	0.211	0.164	0.077	0.104	0.143	0.13	0.182	0.114	0.059	0.083	0.073	0.189	0.093	0.143211	ENSG00000141252	utr3_0	0.0527222	0.143211	0.0904883	0.00418387	VPS53	-0.341343
chr17_419105	-	0	0	0.077	0	0.135	0.077	0.171	0.115	0.0665556	0	0	0.025	0.1	0.154	0.019	0	0.214	0.111	0.0665556	0	0	0	0.219	0.385	0	0.6	0.278	0.204	0.077	0.106	0.143	0.136	0.2	0.143	0.088	0.077	0.073	0.167	0.095	0.157421	ENSG00000141252	utr3_0	0.0665556	0.157421	0.0908655	0.0108437	VPS53	-0.341343
chr17_419112	-	0	0	0.077	0.0572941	0	0.077	0.1	0.115	0.0572941	0.095	0	0.077	0.091	0.083	0.019	0	0.12	0.12	0.0572941	0	0	0	0.212	0.455	0.077	0	0.263	0.208	0.077	0.106	0.154	0.111	0.2	0.143	0.141	0.148579	0.105	0.152	0.119	0.3	ENSG00000141252	utr3_0	0.0572941	0.148579	0.0912848	0.00108823	VPS53	-0.341343
chr17_419121	-	0	0	0.092	0.0675	0.08	0.083	0.125	0.15	0.0675	0.1	0	0.068	0.067	0.091	0.045	0.0675	0.136	0.043	0.0675	0	0	0	0.25	0.7	0.095	0	0.357	0.239	0.048	0.109	0.154	0.086	0.2	0.111	0.19	0.157111	0.053	0.125	0.111	0.157111	ENSG00000141252	utr3_0	0.0675	0.157111	0.0896111	0.0049696	VPS53	-0.341343
chr17_419655	-	0.131765	0.078	0.188	0.231	0	0.045	0.19	0.083	0.131765	0.143	0.211	0.037	0.077	0.131765	0.04	0.182	0.286	0.167	0.167	0.115	0.346	0.154	0.12	0.205316	0.167	0.25	0.077	0.13	0.348	0	0.231	0.234	0.176	0.324	0.185	0.097	0.206	0.19	0.211	0.455	ENSG00000141252	utr3_0	0.131765	0.205316	0.0735511	0.0365613	VPS53	-0.341343
chr17_419656	-	0.2	0.078	0.191	0.077	0	0.045	0.19	0.083	0.135722	0.238	0.211	0.038	0	0.135722	0.04	0.25	0.276	0.167	0.167	0.192	0.346	0.154	0.12	0.211737	0.167	0.25	0.083	0.13	0.348	0	0.231	0.244	0.188	0.371	0.203	0.097	0.235	0.19	0.211	0.455	ENSG00000141252	utr3_0	0.135722	0.211737	0.0760146	0.0303651	VPS53	-0.341343
chr17_419660	-	0.2	0.078	0.188	0.077	0	0.056	0.278	0.083	0.162789	0.238	0.263	0.04	0.083	0.4	0.115	0.167	0.286	0.182	0.167	0.192	0.346	0.154	0.12	0.222105	0.167	0.25	0.154	0.217	0.318	0	0.231	0.255	0.2	0.378	0.19	0.094	0.242	0.238	0.211	0.455	ENSG00000141252	utr3_0	0.162789	0.222105	0.0593158	0.038252	VPS53	-0.341343
chr17_419663	-	0.2	0.078	0.188	0.231	0	0.056	0.235	0.083	0.163056	0.286	0.263	0.04	0.083	0.163056	0.115	0.25	0.286	0.182	0.167	0.192	0.346	0.154	0.12	0.246368	0.167	0.417	0.154	0.217	0.318	0.316	0.231	0.234	0.214	0.378	0.197	0.094	0.226	0.244	0.237	0.417	ENSG00000141252	utr3_0	0.163056	0.246368	0.0833129	0.011129	VPS53	-0.341343
chr17_419665	-	0.2	0.077	0.188	0.346	0.07	0.056	0.235	0.083	0.176474	0.238	0.263	0.04	0.083	0.4	0.08	0.167	0.286	0.182	0.167	0.192	0.409	0.167	0.12	0.258895	0.171	0.435	0.333	0.217	0.318	0	0.25	0.25	0.2	0.378	0.22	0.094	0.233	0.263	0.278	0.583	ENSG00000141252	utr3_0	0.176474	0.258895	0.0824211	0.0152401	VPS53	-0.341343
chr17_419666	-	0.2	0.078	0.188	0.192	0.07	0.056	0.235	0.083	0.170263	0.238	0.263	0.04	0.083	0.4	0.115	0.167	0.286	0.182	0.167	0.192	0.409	0.154	0.125	0.258263	0.176	0.435	0.231	0.227	0.318	0	0.25	0.25	0.2	0.378	0.228	0.097	0.267	0.263	0.316	0.583	ENSG00000141252	utr3_0	0.170263	0.258263	0.088	0.0152401	VPS53	-0.341343
chr17_419668	-	0.2	0.077	0.188	0.192	0.07	0.056	0.235	0	0.137	0.19	0.278	0.042	0.083	0.1	0.12	0	0.231	0.182	0.167	0.192	0.409	0.154	0.12	0.249842	0.171	0.417	0.231	0.217	0.318	0	0.417	0.227	0.067	0.389	0.203	0.065	0.2	0.243	0.316	0.583	ENSG00000141252	utr3_0	0.137	0.249842	0.112842	0.0040452	VPS53	-0.341343
chr17_419670	-	0.147588	0.082	0.188	0.192	0.094	0.056	0.214	0.083	0.147588	0.19	0.278	0.042	0.091	0.1	0.087	0.083	0.269	0.182	0.147588	0.278	0.529	0.167	0.12	0.252737	0.188	0.417	0.231	0.227	0.333	0	0.25	0.231	0.067	0.382	0.224	0.069	0.222	0.229	0.333	0.583	ENSG00000141252	utr3_0	0.147588	0.252737	0.105149	0.0117223	VPS53	-0.341343
chr17_419676	-	0.147687	0.082	0.188	0.192	0.13	0.056	0.214	0.071	0.147687	0.167	0.312	0.042	0.182	0.147687	0.083	0	0.24	0.182	0.147687	0.222	0.529	0.167	0.12	0.222316	0.2	0	0.2	0.227	0.2	0	0.231	0.27	0.133	0.406	0.123	0.069	0.333	0.2	0.278	0.538	ENSG00000141252	utr3_0	0.147687	0.222316	0.0746283	0.0333402	VPS53	-0.341343
chr17_419677	-	0.134412	0.082	0.191	0.227	0.13	0.056	0.214	0.077	0.134412	0.167	0.294	0	0.091	0	0.087	0	0.28	0.167	0.134412	0.222	0.562	0.2	0.125	0.219737	0.2	0	0.133	0.19	0.2	0	0.308	0.27	0.133	0.406	0.14	0.074	0.333	0.206	0.278	0.417	ENSG00000141252	utr3_0	0.134412	0.219737	0.0853251	0.0250935	VPS53	-0.341343
chr17_419702	-	0	0	0	0	0	0	0.05	0	0.006	0	0	0	0	0	0	0	0.024	0.04	0	0	0	0.107	0.114	0	0	0	0.125	0.171	0	0	0.042	0.088	0.091	0.111	0.016	0.061	0.078	0.052	0.085	0	ENSG00000141252	utr3_0	0.006	0.05705	0.05105	0.00122502	VPS53	-0.341343
chr17_420805	-	0.113273	0	0.113273	0	0	0	0.353	0	0.113273	0.113273	0.113273	0.263	0.113273	0.113273	0.043	0.113273	0.333	0.113273	0.1	0.154	0	0.240538	0.240538	0.3	0	0.240538	0.240538	0.152	0.240538	0.8	0.273	0	0.240538	0.348	0.059	0.583	0.138	0.286	0.188	0.240538	ENSG00000141252	utr3_0	0.113273	0.240538	0.127266	0.0195315	VPS53	-0.341343
chr17_42112333	-	0.085	0.4	1	0	0.098	0.038	0	0.0853158	0	0	0	0	0	0	0	0	0	0	0	0	0	0.1	0.048	0.009	0	0	0.026	0.071	0	0	0	0	0	0	0	0	0	0	0	0	ENSG00000161654	utr3_0	0.0853158	0.0127	-0.0726158	0.04995	LSM12	0.38951
chr17_421943	-	0	0.401545	0.401545	0.401545	0.401545	0.401545	0.429	0.401545	0.401545	0.522	0.401545	0.438	0.462	0.417	0.412	0.409	0.45	0.545	0.333	0.401545	0.3398	0.3398	1	0.3398	0.3398	0	0.455	0.292	0.333	0.172	0.25	0.24	0.438	0.5	0.352	0.194	0.333	0.333	0.205	0.3398	ENSG00000141252	utr3_0	0.401545	0.3398	-0.0617455	0.0331866	VPS53	-0.341343
chr17_421956	-	0.1314	0.1314	0.1314	0.1314	0.1314	0.1314	0.2	0.1314	0.1314	0.091	0.1314	0.1	0	0.182	0.125	0	0.135	0.25	0.231	0.1314	0.1984	0.1984	0	0.1984	0.1984	0	0.263	0.292	0.214	0.724	0.133	0.2	0.143	0.186	0.154	0.057	0.148	0.2	0.262	0.1984	ENSG00000141252	utr3_0	0.1314	0.1984	0.067	0.013569	VPS53	-0.341343
chr17_421958	-	0.1055	0.1055	0.1055	0.1055	0.1055	0.1055	0.158	0.1055	0.1055	0.048	0.1055	0.103	0	0.182	0.235	0	0.108	0.15	0.071	0.1055	0.183733	0.183733	0	0.183733	0.183733	0	0.263	0.25	0.154	0.724	0.143	0.2	0.143	0.143	0.154	0.056	0.111	0.188	0.227	0.183733	ENSG00000141252	utr3_0	0.1055	0.183733	0.0782333	0.0300624	VPS53	-0.341343
chr17_42755120	-	0.146364	1	0.146364	0.146364	0.146364	0	0.146364	0.146364	0.154	0.146364	0	0	0.146364	0.2	0	0.074	0.031	0.056	0.146364	0.095	0	0	0	0	0	0	0.022	0.125	0.147	0	0.182	0	0	0	0.045	0.022	0.024	0	0	0.026	ENSG00000180329	utr3_0	0.146364	0.02965	-0.116714	0.00408303	CCDC43	0.462508
chr17_42755121	-	0.165727	1	0.165727	0.165727	0.165727	0	0.165727	0.165727	0.154	0.165727	0.083	0	0.165727	0.2	0	0.074	0.094	0.118	0.165727	0.1	0	0	0	0	0	0	0.022	0.094	0.147	0	0	0	0	0	0.053	0.023	0.025	0	0	0.026	ENSG00000180329	utr3_0	0.165727	0.0195	-0.146227	0.000298043	CCDC43	0.462508
chr17_43184780	+	0	0.089	0.0972353	0.0972353	0	0.053	0.071	0.0972353	0.094	0.088	0.267	0.048	0.045	0.125	0.205	0.158	0.099	0.214	0	0.097	0.158	0.471	0.095	0.158	0.178474	0.16	0.06	0.185	0.229	0	0.273	0.191	0.196	0.175	0.169	0.123	0.137	0.154	0.3	0.157	ENSG00000136448	utr3_0	0.0972353	0.178474	0.0812384	0.00759601	NMT1	0.120118
chr17_43184782	+	0	0.083	0.0957059	0.0957059	0	0.1	0.067	0.0957059	0.086	0.081	0.294	0.048	0.037	0.123	0.174	0.15	0.089	0.207	0	0.088	0.158	0.352	0.095	0.158	0.164947	0.16	0.058	0.163	0.225	0	0.229	0.187	0.214	0.14	0.153	0.129	0.127	0.153	0.304	0.129	ENSG00000136448	utr3_0	0.0957059	0.164947	0.0692415	0.0227451	NMT1	0.120118
chr17_43189739	-	0.5	0.684	0	0.317636	0.217	0.317636	0.317636	0.317636	0.317636	0.5	0.182	0.192	0.317636	0.278	0.242	0.317636	0.154	0.317636	0.317636	0.545	0.09	0	0.254	0.095	0.267	0.481	0	0.222	0.333	0.029	0.267	0.186944	0.186944	0.274	0.189	0.125	0.048	0.205	0.286	0.2	ENSG00000161714	utr3_0	0.317636	0.186944	-0.130692	0.0186749	PLCD3	0.897511
chr17_43189740	-	0.5	0.737	0	0.313545	0.217	0.313545	0.313545	0.313545	0.313545	0.5	0.1	0.196	0.313545	0.167	0.333	0.313545	0.154	0.313545	0.313545	0.545	0.052	0	0.159	0.095	0.267	0.464	0	0.222	0.333	0.029	0.267	0.180556	0.180556	0.271	0.188	0.094	0.1	0.209	0.286	0.214	ENSG00000161714	utr3_0	0.313545	0.180556	-0.13299	0.0365613	PLCD3	0.897511
chr17_43189741	-	0.5	0.7	0	0.323364	0.217	0.323364	0.323364	0.323364	0.323364	0.5	0.182	0.176	0.323364	0.278	0.25	0.323364	0.154	0.323364	0.323364	0.6	0.098	0	0.161	0.095	0.241	0.464	0	0.222	0.353	0.029	0.267	0.181444	0.181444	0.272	0.196	0.125	0.048	0.209	0.286	0.2	ENSG00000161714	utr3_0	0.323364	0.181444	-0.141919	0.0137413	PLCD3	0.897511
chr17_43189742	-	0.5	0.7	0	0.328091	0.217	0.328091	0.328091	0.328091	0.328091	0.5	0.182	0.2	0.328091	0.188	0.355	0.328091	0.167	0.328091	0.328091	0.6	0.055	0	0.161	0.095	0.267	0.481	0	0.235	0.333	0.029	0.533	0.200833	0.200833	0.274	0.212	0.129	0.053	0.205	0.286	0.267	ENSG00000161714	utr3_0	0.328091	0.200833	-0.127258	0.0478575	PLCD3	0.897511
chr17_43189752	-	0.5	0.609	0	0.2699	0.147	0.2699	0.2699	0.2699	0.2699	0.5	0.1	0.208	0.2699	0.167	0.314	0.2699	0.154	0.2699	0.2699	0.2699	0.051	0.158824	0.086	0.074	0.143	0.382	0	0.211	0.333	0.034	0.267	0.158824	0.158824	0.247	0.174	0.094	0.1	0.178	0.267	0.059	ENSG00000161714	utr3_0	0.2699	0.158824	-0.111076	0.0250935	PLCD3	0.897511
chr17_4428376	+	0	0	0.0630625	0	0	0	0.043	0.467	0.0630625	0	0.4	0.062	0	0	0	0.037	0	0	0.0630625	0.0630625	0	0.0042	0	0	0	0.0042	0.0042	0	0.0042	0	0	0.0042	0	0.019	0.023	0.0042	0.0042	0.0042	0.0042	0.0042	ENSG00000183018	cds_2	0.0630625	0.0042	-0.0588625	0.0263286	SPNS2	-0.297872
chr17_4458180	-	0	0	0	0.0755625	0.0755625	0.069	0.167	0.227	0.0755625	0	0.1	0.074	0.0755625	0.091	0.045	0.214	0.082	0.069	0	0.071	0	0.013	0.129	0.179	0.083	0.157474	0.111	0.127	0.15	0.5	0.091	0.173	0.095	0.14	0.233	0.136	0.391	0.093	0.198	0.15	ENSG00000132382	cds_25	0.0755625	0.157474	0.0819112	0.0100095	MYBBP1A	0.301291
chr17_4458182	-	0	0	0	0.0958667	0.0958667	0.074	0.167	0.238	0.0958667	0.182	0.1	0.091	0.0958667	0.103	0.048	0.222	0.093	0.043	0.0958667	0.077	0	0	0.117	0.208	0.083	0.165263	0.121	0.131	0.131	0.5	0.143	0.171	0.15	0.154	0.259	0.163	0.333	0.094	0.182	0.2	ENSG00000132382	cds_25	0.0958667	0.165263	0.0693965	0.00841103	MYBBP1A	0.301291
chr17_4458197	-	0	0	0	0.108923	0.108923	0.091	0.214	0.095	0.108923	0.108923	0.108923	0.214	0.108923	0.179	0.05	0.261	0.132	0.118	0.108923	0.062	0	0.043	0.082	0.2	0.091	0.1765	0.1	0.186	0.178	0.1765	0.158	0.21	0.273	0.194	0.256	0.194	0.385	0.1	0.219	0.308	ENSG00000132382	cds_25	0.108923	0.1765	0.0675769	0.00890339	MYBBP1A	0.301291
chr17_46025112	+	0.363	0.316	0.27	0.214	0.449	0.201	0.16	0.232316	0.153	0.205	0.237	0.225	0.194	0.142	0.219	0.136	0.132	0.352	0.229	0.217	0.011	0.138	0.17	0.087	0.169	0.118	0.149	0.137	0.032	0.126	0.271	0.081	0.284	0.074	0.079	0.09	0.227	0.055	0.191	0.103	ENSG00000108439	utr3_0	0.232316	0.1296	-0.102716	0.00132454	PNPO	-0.427049
chr17_4637458	-	0.055	0	0.768	0.031	0.257	0.078	0.338	0.068	0.141105	0.138	0.049	0.096	0.094	0.067	0.183	0.08	0.059	0.085	0.104	0.131	0	0.025	0.074	0.209	0.076	0.05	0.092	0.071	0.082	0	0.065	0.029	0.056	0.062	0.079	0.045	0.078	0.079	0.017	0.085	ENSG00000161921	utr3_0	0.141105	0.0637	-0.0774053	0.00718917	CXCL16	-0.408045
chr17_4637464	-	0.056	0	0.529	0.037	0.316	0.138	0.385	0.139	0.151421	0.127	0.084	0.156	0.144	0.051	0.182	0.096	0.071	0.073	0.138	0.155	0	0	0.107	0.262	0.1	0.097	0.096	0.084	0.146	0	0.077	0.03	0.061	0.099	0.102	0.032	0.148	0.096	0.051	0.068	ENSG00000161921	utr3_0	0.151421	0.0828	-0.0686211	0.0140974	CXCL16	-0.408045
chr17_4637472	-	0	0	0.667	0	0.326	0.203	0.333	0.144	0.149263	0.101	0.077	0.144	0.117	0.096	0.169	0.092	0.078	0.072	0.136	0.081	0	0	0.076	0.236	0.105	0.045	0.071	0.052	0.135	0.091	0.06	0.042	0.061	0.105	0.091	0.026	0.148	0.067	0.018	0.064	ENSG00000161921	utr3_0	0.149263	0.07465	-0.0746132	0.0108343	CXCL16	-0.408045
chr17_4649171	+	0	0	0	0.636	0.093	0.077	0.042	0.133	0.142789	0.062	0.16	0.162	0.056	0.31	0.244	0.087	0.133	0.094	0.353	0.071	0.233118	0.233118	0.286	0.25	0.281	0.566	0.091	0.364	0.233118	0	0.348	0.242	0.182	0.16	0.083	0.087	0.13	0.417	0.176	0.3	ENSG00000141497	cds_12	0.142789	0.233118	0.0903282	0.048602	ZMYND15	-0.278453
chr17_4693304	+	0.31	0.313	0.273	0.176	0.441	0.357	0.211	0.255	0.270158	0.267	0.277	0.312	0.295	0.228	0.246	0.25	0.189	0.337	0.181	0.215	0.036	0.193	0.161	0.173	0.192	0.275	0.149	0.283	0.023	0.28	0.204	0.125	0.311	0.057	0.167	0.094	0.207	0.037	0.165	0.078	ENSG00000182327	cds_3	0.270158	0.1605	-0.109658	0.00101883	GLTPD2	-1.21882
chr17_47366930	-	0.170923	0.170923	0.228	0	0	0.318	0.167	0.170923	0	0.077	0.170923	0.167	0.3	0.182	0.6	0.083	0.1	0.170923	0.170923	0.170923	0	0.089	0.107	0	0	0.0815	0.12	0.214	0.0815	0.0815	0	0.154	0.0815	0.143	0.026	0	0.231	0	0.095	0.125	ENSG00000198740	utr3_0	0.170923	0.0815	-0.0894231	0.00838782	ZNF652	0.229491
chr17_47583713	+	0	0	0	0	0	0	0	0	0	0	0	0	0	0	0	0	0	0	0	0	0	0.0798571	0	0	0	0.118	0.0798571	0	0.0798571	1	0	0	0	0.0798571	0	0	0	0.0798571	0	0.0798571	ENSG00000064300	cds_2	0	0.0798571	0.0798571	0.00838632	NGFR	-1.78195
chr17_47788348	-	0	0.04	0	0	0	0	0.021	0.0175789	0.03	0	0	0.016	0	0	0	0.028	0.026	0.083	0.059	0.031	0.2	0.034	0.042	0.167	0.216	0	0.056	0	0.092	0	0.062	0.111	0.114	0.138	0	0.038	0.026	0.1	0.062	0.049	ENSG00000121104	utr3_0	0.0175789	0.07535	0.0577711	0.00160629	FAM117A	-0.274594
chr17_4804936	+	0.0229333	0	0	0.087	0	0	0.188	0	0.0229333	0	0	0.032	0.0229333	0.037	0	0	0	0.0229333	0.0229333	0	0	0	0.0971667	0	0.0971667	0.367	0.1	0.0971667	0.0971667	0.0971667	0.208	0.0971667	0	0.368	0	0.083	0.0971667	0	0.0971667	0.04	ENSG00000205710	utr3_0	0.0229333	0.0971667	0.0742333	0.00822625	C17orf107	-0.557451
chr17_4804967	+	0.0254375	0	0	0.095	0	0	0.214	0	0.0254375	0	0	0.065	0	0.033	0	0	0	0.0254375	0.0254375	0	0.028	0.026	0.0845714	0	0.0845714	0.314	0.083	0.0845714	0.0845714	0.0845714	0.185	0.0845714	0	0.312	0	0.1	0	0	0.091	0.045	ENSG00000205710	utr3_0	0.0254375	0.0845714	0.0591339	0.0243402	C17orf107	-0.557451
chr17_48628471	+	0.224	0.251	0.205	0.27	0.252	0.27	0.22	0.267842	0.233	0.306	0.241	0.258	0.298	0.327	0.346	0.265	0.251	0.306	0.307	0.259	0.322	0.543	0.424	0.373	0.451	0.286	0.388	0.533	0.376	0.16	0.561	0.268	0.416	0.304	0.264	0.485	0.389	0.396	0.33	0.364	ENSG00000006282	utr3_9	0.267842	0.38165	0.113808	0.00182361	SPATA20	-0.0566237
chr17_48771276	-	0	0	0.0864545	0.0864545	0.0864545	0.4	0.077	0.0864545	0.0864545	0.1	0.0864545	0.12	0.0864545	0.0864545	0	0	0.1	0	0.154	0.0864545	0	0	0.083	0	0	0.0247222	0.077	0.107	0	0	0.0247222	0.045	0.071	0	0.043	0	0	0.019	0	0	ENSG00000154945	utr3_0	0.0864545	0.0247222	-0.0617323	0.0036619	ANKRD40	0.388427
chr17_48771278	-	0	0	0.0864545	0.0864545	0.0864545	0.4	0.077	0.0864545	0.0864545	0.1	0.0864545	0.12	0.0864545	0.0864545	0	0	0.1	0	0.154	0.0864545	0	0	0.083	0	0	0.0312778	0.152	0.107	0	0	0.0312778	0.048	0.071	0	0.043	0.04	0	0.019	0	0	ENSG00000154945	utr3_0	0.0864545	0.0312778	-0.0551768	0.0106474	ANKRD40	0.388427
chr17_48771279	-	0	0	0.0888182	0.0888182	0.0888182	0.4	0.1	0.0888182	0.0888182	0.1	0.0888182	0.12	0.0888182	0.0888182	0	0	0.103	0	0.154	0.0888182	0	0	0.083	0	0.033	0.033	0.127	0.107	0	0	0.033	0.053	0.071	0	0.058	0	0	0.019	0.043	0	ENSG00000154945	utr3_0	0.0888182	0.033	-0.0558182	0.00739013	ANKRD40	0.388427
chr17_4929093	+	0	0.0575	0.0575	0.0575	0	0	0	0	0.0575	0.1	0.0575	0.071	0.0575	0.333	0.0575	0.071	0	0.0575	0.0575	0.0575	0.226	0	0.111929	0.111929	0	0.111929	0.25	0.141	0	0	0.111929	0.158	0.154	0.148	0.125	0.077	0.111929	0.174	0.114	0.111929	ENSG00000129250	utr3_0	0.0575	0.111929	0.0544286	0.0398936	KIF1C	0.10065
chr17_59477492	+	0.077	0	0	0	0	0.132	0	0.06475	0.056	0.06475	0.091	0.085	0.06475	0	0.143	0.097	0.088	0.167	0.06475	0.1	0	0	0	0.066	0	0	0.097	0.023	0.348	0.26	0.133	0.12	0.129	0.125	0.088	0.172	0.159	0.231	0.2	0.238	ENSG00000121068	utr5_0	0.06475	0.11945	0.0547	0.0245405	TBX2	0.466299
chr17_59477493	+	0.08	0	0	0	0.122	0.132	0	0.085375	0.158	0.085375	0.121	0.102	0.085375	0	0.143	0.129	0.121	0.167	0.085375	0.091	0.018	0.026	0.333	0.076	0	0	0.161	0.022	0.478	0.26	0.2	0.192	0.141	0.217	0.132	0.31	0.182	0.333	0.239	0.318	ENSG00000121068	utr5_0	0.085375	0.1819	0.096525	0.00718917	TBX2	0.466299
chr17_59477494	+	0.077	0	0	0	0.122	0.135	0	0.0893125	0.158	0.0893125	0.121	0.143	0.0893125	0	0.143	0.129	0.143	0.167	0.0893125	0.091	0.018	0.019	0.333	0.088	0	0	0.212	0.043	0.5	0.264	0.2	0.154	0.155	0.19	0.136	0.379	0.182	0.321	0.261	0.364	ENSG00000121068	utr5_0	0.0893125	0.19095	0.101638	0.00718917	TBX2	0.466299
chr17_59477495	+	0.08	0	0	0	0.123	0.132	0	0.0825	0.111	0.0825	0.121	0.1	0.0825	0	0.143	0.129	0.114	0.167	0.0825	0.1	0.018	0.019	0.333	0.098	0	0	0.182	0.043	0.476	0.264	0.233	0.154	0.171	0.2	0.143	0.321	0.178	0.321	0.239	0.318	ENSG00000121068	utr5_0	0.0825	0.18555	0.10305	0.00484817	TBX2	0.466299
chr17_59477498	+	0.069	0	0	0	0.195	0.132	0	0.0887333	0.111	0.0887333	0.062	0.122	0.0887333	0	0.19	0.133	0.143	0.174	0.0887333	0.0887333	0.077	0.02	0.333	0.091	0	0	0.156	0.023	0.409	0.26	0.2	0.24	0.183	0.195	0.133	0.31	0.186	0.276	0.208	0.318	ENSG00000121068	utr5_0	0.0887333	0.1809	0.0921667	0.0105424	TBX2	0.466299
chr17_59477499	+	0.067	0	0	0	0.123	0.128	0	0.0815294	0.059	0.2	0.091	0.061	0.0815294	0	0.15	0.094	0.139	0.174	0.0815294	0.1	0.074	0.02	0.333	0.085	0	0	0.152	0.024	0.261	0.236	0.241	0.08	0.125	0.148	0.123	0.357	0.156	0.276	0.146	0.227	ENSG00000121068	utr5_0	0.0815294	0.1532	0.0716706	0.0137413	TBX2	0.466299
chr17_59477500	+	0	0	0	0	0.024	0.135	0	0.0445882	0.111	0.091	0.031	0.062	0.0445882	0	0.05	0.033	0.091	0.13	0.0445882	0	0.018	0.019	0.333	0.021	0	0	0.121	0.024	0.304	0.233	0.182	0.192	0.068	0.102	0.083	0.207	0.089	0.129	0.041	0.238	ENSG00000121068	utr5_0	0.0445882	0.1202	0.0756118	0.0089676	TBX2	0.466299
chr17_59943458	-	0.1018	0.154	0.1018	0.1018	0.1018	0.25	0.1018	0.1018	0.1018	0.273	0.1018	0.125	0	0.1018	0	0	0.083	0.133	0.1018	0	0	0	0.105	0	0.062	0	0.111	0.018	0.0339444	0	0.0339444	0.029	0.067	0	0.058	0	0	0.132	0	0.029	ENSG00000108506	utr3_0	0.1018	0.0339444	-0.0678556	0.00327202	INTS2	0.737072
chr17_60768363	+	0	0	0	0	0.017	0.143	0	0.0785263	0.387	0.152	0.111	0.083	0	0.097	0.149	0.021	0.107	0.093	0	0.132	0	0.059	0.6	0.068	0.068	0.481	0.136	0.188	0.067	0.5	0	0.19	0.071	0.115	0.116	0.207	0	0.159222	0	0.159222	ENSG00000011028	cds_27	0.0785263	0.159222	0.0806959	0.0451179	MRC2	-0.863728
chr17_60768365	+	0	0.016	0	0	0.016	0.14	0	0.0797368	0.364	0.167	0.056	0.111	0.069	0.114	0.087	0.039	0.109	0.091	0	0.136	0.084	0.057	0.514	0.087	0.043	0.464	0.13	0.164	0.067	0.5	0	0.182	0.067	0.126	0.097	0.226	0.037	0.162	0.071	0.162	ENSG00000011028	cds_27	0.0797368	0.162	0.0822632	0.0099899	MRC2	-0.863728
chr17_60768377	+	0	0.016	0	0	0.015	0.134	0.042	0.0935789	0.406	0.122	0.1	0.097	0.032	0.154	0.2	0.038	0.125	0.08	0.095	0.122	0.067	0.051	0.514	0.067	0.064	0.52	0.13	0.194	0.118	0.5	0.048	0.167	0.111	0.132	0.12	0.226	0.143	0.179944	0.067	0.179944	ENSG00000011028	cds_27	0.0935789	0.179944	0.0863655	0.0152312	MRC2	-0.863728
chr17_60768379	+	0.029	0.016	0	0	0.015	0.133	0.038	0.0913684	0.4	0.122	0.136	0.077	0.033	0.128	0.14	0.038	0.106	0.078	0.125	0.122	0.067	0.049	0.439	0.033	0.122	0.52	0.125	0.178	0.111	0.5	0.048	0.16	0.118	0.134	0.112	0.194	0.143	0.173556	0.071	0.173556	ENSG00000011028	cds_27	0.0913684	0.173556	0.0821871	0.0152312	MRC2	-0.863728
chr17_60768380	+	0.029	0.016	0	0	0.073	0.152	0.037	0.0992105	0.429	0.146	0.136	0.085	0.032	0.128	0.157	0.036	0.106	0.078	0.125	0.12	0.067	0.049	0.439	0.033	0.12	0.56	0.125	0.2	0.111	0.5	0.048	0.167	0.111	0.126	0.122	0.194	0.143	0.177	0.071	0.177	ENSG00000011028	cds_27	0.0992105	0.177	0.0777895	0.0206224	MRC2	-0.863728
chr17_62539644	-	0.11625	0	0.11625	0.11625	0	0	0.357	0.11625	0.11625	0.182	0.214	0.043	0.083	0.11625	0.231	0.071	0.214	0	0.11625	0.11625	0	0.182	0.143	0.238	0	0.375	0.071	0.114	0.177647	0.177647	0.214	0.1	0.158	0.268	0.094	0.378	0.235	0.154	0.296	0.177647	ENSG00000108854	utr3_0	0.11625	0.177647	0.0613971	0.0428333	SMURF2	0.449
chr17_64804902	+	0	0.03825	0	0.03825	0.03825	0	0.118	0.03825	0	0.05	0.071	0.044	0.02	0.107	0.056	0	0.055	0	0.091	0	0	0.096	0	0.163	0	0.429	0.094	0.065	0.054	0.355	0.062	0.057	0.022	0.091	0.096	0.021	0.13	0.064	0.038	0.016	ENSG00000154229	utr3_0	0.03825	0.09265	0.0544	0.0235196	PRKCA	0.472453
chr17_64804919	+	0	0	0	0	0.0505556	0.029	0.176	0.0505556	0	0	0.133	0.041	0	0.241	0.059	0	0.053	0.087	0.091	0	0	0.01	0	0.125	0	0.314	0.07	0.033	0.095	0.355	0.312	0.071	0.05	0.25	0.169	0.048	0.111	0.072	0.036	0.1	ENSG00000154229	utr3_0	0.0505556	0.11105	0.0604944	0.03467	PRKCA	0.472453
chr17_66424974	-	0.261	0	0.0286875	0.167	0	0.031	0	0.0286875	0	0	0	0	0.0286875	0	0	0	0	0	0.0286875	0	1	0.12	0.083	0.172	0.455	0.219	0.08	0.177	0	0	0	0	0	0	0	0	0	0	0	0	ENSG00000070540	cds_3	0.0286875	0.1153	0.0866125	0.0217387	WIPI1	0.160285
chr17_6945101	-	0.205	0.163	0.145941	0.4	0.145941	0.167	0.114	0.357	0.145941	0.143	0.051	0.044	0.09	0.089	0.105	0.167	0.095	0.05	0.178	0.063	0	0.041	0.073	0.095	0.133	0.157	0.0704706	0.0704706	0.04	0.109	0.15	0	0.069	0.025	0	0.043	0.193	0	0.07	0.0704706	ENSG00000174326	cds_0	0.145941	0.0704706	-0.0754706	0.00249501	SLC16A11	0.328461
chr17_70120885	+	0.086	0.0140588	0	0	0.078	0.075	0	0.0140588	0	0	0	0	0	0	0	0	0	0	0.0140588	0	0.185	0.133	0	0.0725294	0.083	0.409	0.122	0.3	0	0.0725294	0	0.001	0	0	0	0	0	0.0725294	0	0	ENSG00000125398	utr3_0	0.0140588	0.0725294	0.0584706	0.00752632	SOX9	0.981185
chr17_7297562	-	0	0.25	0.137077	0.25	0	0.042	0.231	0.071	0.137077	0.1	0.137077	0.111	0.137077	0.167	0.417	0.137077	0.143	0.137077	0	0.137077	0.114	0.0834667	0	0	0	0.0834667	0.0834667	0.105	0.0834667	0	0.154	0.062	0.0834667	0.15	0.121	0	0.071	0.333	0.059	0.083	ENSG00000187838	utr5_0	0.137077	0.0834667	-0.0536103	0.0485792	PLSCR3	-1.23509
chr17_73315052	-	0.131	0.151	0.014	0.144	0.142	0.142	0.198	0.166105	0.17	0.195	0.186	0.157	0.161	0.179	0.27	0.103	0.164	0.251	0.189	0.209	0.277	0.484	0.277	0.304	0.212	0.138	0.424	0.38	0.273	0.273	0.42	0.205	0.271	0.254	0.177	0.281	0.271	0.377	0.296	0.336	ENSG00000177885	utr3_0	0.166105	0.2965	0.130395	0.000253595	GRB2	0.482088
chr17_73774026	-	0.105	0.016	0.233	0.075	0.171	0.079	0.139	0.136158	0.095	0.132	0.145	0.235	0.14	0.143	0.193	0.104	0.091	0.174	0.16	0.157	0.38	0.366	0.243	0.283	0.281	0.153	0.487	0.335	0.216	0.079	0.247	0.193	0.224	0.305	0.136	0.268	0.21	0.191	0.375	0.307	ENSG00000132475	utr3_0	0.136158	0.26395	0.127792	0.000516715	H3F3B	0.104299
chr17_7494804	-	0	0	0	0.164	0.086	0.022	0.244	0.058	0.0886842	0.069	0.091	0.071	0.132	0.114	0.174	0	0.061	0.106	0.158	0.135	0.275	0.5	0.104	0.286	0.242	0.458	0.109	0.176	0.094	0	0.034	0.087	0.241	0.173	0.068	0.098	0.241	0.235	0.174	0.16	ENSG00000129245	utr3_0	0.0886842	0.18775	0.0990658	0.011129	FXR2	-0.229195
chr17_76802316	-	0.092	0.092	0.92	0.092	0	0	0.092	0.092	0	0.092	0.092	0	0.092	0.092	0	0	0	0	0	0.092	0	0	0.5	0.0333333	0.0333333	0.0333333	0	0	0	0	0.0333333	0	0	0	0	0	0.0333333	0	0	0	ENSG00000055483	cds_5	0.092	0.0333333	-0.0586667	0.00283318	USP36	0.0767828
chr17_77709039	+	0.543	0	0.275687	0.038	0.571	0.275687	0.062	0.275687	0.5	0.22	0.275687	0.39	0.125	0.14	0.268	0.214	0.244	0.429	0.25	0.417	0.149692	0.173	0.03	0.149692	0.435	0	0.087	0.149692	0	0.046	0.255	0.149692	0.149692	0.149692	0.149692	0.066	0.42	0.053	0.281	0.1	ENSG00000182156	cds_2	0.275687	0.149692	-0.125995	0.0206334	ENPP7	-0.259375
chr17_77984244	-	0	0	0.06575	0	0.242	0.06575	0.06575	0.06575	0	0	0.06575	0.211	0.06575	0.036	0.06575	0	0	0.167	0.133	0.06575	0	0.038	0.068	0.196	0	0.436	0	0.153	0.238	0	0.159	0.222	0.238	0.091	0.085	0.145	0.048	0.053	0.22	0.127	ENSG00000167291	cds_9	0.06575	0.12585	0.0601	0.03467	TBC1D16	0.958276
chr17_7814203	+	0.167	0.133	0	0	0.052	0.015	0.083	0.162	0.0697368	0.037	0.019	0.082	0	0.048	0.083	0.075	0.083	0.162	0.091	0.033	0.248	0.273	0.116	0.217	0.135	0.023	0.19	0.132	0.117	0	0.151	0.065	0.214	0.084	0.096	0.019	0.133	0.274	0.143	0.222	ENSG00000170004	cds_38	0.0697368	0.1426	0.0728632	0.00220394	CHD3	0.779013
chr17_7842939	+	0	0.015	0	0	0.109	0	0	0.073	0.0313684	0	0	0.012	0	0.045	0.092	0	0.114	0	0.077	0.059	0	0.344	0	0.118	0	0.526	0.111	0.111	0.012	0	0	0.08	0.051	0.106	0.065	0.089	0.173	0.087	0.133	0.093	ENSG00000170037	cds_7	0.0313684	0.10495	0.0735816	0.00613337	CNTROB	0.24836
chr17_79429043	+	0.225	0	1	0	0.031	0.0837333	0	0.0837333	0.0837333	0	0	0	0	0	0	0.0837333	0	0.0837333	0	0	0.155	0	0.2	0	0	0	0	0.1	0	0	0	0	0.0252778	0	0	0	0.0252778	0	0	0	ENSG00000171282	cds_29	0.0837333	0.0252778	-0.0584556	0.0272927	BAHCC1	0.144631
chr17_8173450	+	0.1163	0.1163	0.1163	0.1163	0.1163	0.045	0.118	0	0.1163	0.1	0.3	0.024	0.1163	0.1163	0.214	0.1	0.179	0.1163	0.083	0.1163	0	0.083	0	0	0	0	0.077	0.118	0.029	0.0538824	0.0538824	0	0	0.188	0.086	0.028	0.119	0.085	0.103	0.0538824	ENSG00000178921	utr3_0	0.1163	0.0538824	-0.0624176	0.00447979	PFAS	0.543094
chr17_8173451	+	0.1044	0.1044	0.1044	0.1044	0.1044	0.043	0.111	0	0.1044	0.1	0.3	0.043	0.1044	0.1044	0.179	0	0.185	0.1044	0.083	0.1044	0	0.082	0	0	0	0	0.077	0.116	0.029	0	0.0515556	0	0	0.208	0.086	0.027	0.114	0.086	0.103	0.0515556	ENSG00000178921	utr3_0	0.1044	0.0515556	-0.0528444	0.0122148	PFAS	0.543094
chr18_19751632	+	0.186	0.182	0	0.159	0.247	0.211	0.107	0.204611	0.204611	0.091	0.289	0.223	0.364	0.224	0.165	0.37	0.102	0.217	0.296	0.25	0.06	1	0.284	0.362	0.171	0.275	0.25	0.113	0.315111	0.4	0.4	0.307	0.272	0.385	0.289	0.263	0.155	0.315111	0.389	0.297	ENSG00000141448	cds_0	0.204611	0.315111	0.1105	0.0168809	GATA6	-1.17029
chr18_19751641	+	0.187	0.199	0	0.159	0.339	0.211	0.143	0.220389	0.220389	0.091	0.282	0.242	0.34	0.229	0.205	0.435	0.102	0.26	0.296	0.247	0.092	1	0.275	0.371	0.175	0.278	0.273	0.111	0.319111	0.4	0.394	0.311	0.28	0.4	0.281	0.231	0.175	0.319111	0.389	0.308	ENSG00000141448	cds_0	0.220389	0.319111	0.0987222	0.0478575	GATA6	-1.17029
chr18_19751642	+	0.186	0.199	0	0.157	0.29	0.214	0.107	0.215111	0.215111	0.088	0.289	0.238	0.34	0.229	0.181	0.34	0.184	0.26	0.296	0.274	0.092	1	0.278	0.371	0.175	0.286	0.273	0.111	0.325111	0.387	0.406	0.311	0.309	0.4	0.299	0.256	0.172	0.325111	0.444	0.282	ENSG00000141448	cds_0	0.215111	0.325111	0.11	0.0152401	GATA6	-1.17029
chr18_19751644	+	0.187	0.197	0	0.153	0.286	0.203	0.107	0.2095	0.2095	0.088	0.282	0.235	0.319	0.222	0.195	0.348	0.102	0.244	0.333	0.27	0.059	0.538	0.275	0.377	0.27	0.278	0.273	0.111	0.295778	0.387	0.388	0.315	0.305	0.4	0.265	0.231	0.155	0.295778	0.389	0.308	ENSG00000141448	cds_0	0.2095	0.295778	0.0862778	0.0168809	GATA6	-1.17029
chr18_19751647	+	0.185	0.093	0	0.157	0.282	0.11	0.16	0.177389	0.177389	0.091	0.231	0.199	0.239	0.202	0.172	0.326	0.022	0.205	0.259	0.26	0.024	0.308	0.275	0.314	0.211	0.278	0.154	0.137	0.2535	0.387	0.377	0.273	0.244	0.348	0.176	0.184	0.153	0.2535	0.438	0.282	ENSG00000141448	cds_0	0.177389	0.2535	0.0761111	0.0168809	GATA6	-1.17029
chr18_29651130	+	0	0	0.0707059	0	0.368	0.02	0.171	0.0707059	0.0707059	0.033	0.172	0.048	0.163	0.023	0	0.042	0.044	0.041	0	0.077	0.0194615	0	0.0194615	0	0	0	0.0194615	0.045	0.0194615	0	0	0.125	0	0.0194615	0	0.083	0	0.0194615	0.0194615	0	ENSG00000101695	utr3_0	0.0707059	0.0194615	-0.0512443	0.015724	RNF125	-2.13076
chr18_43428791	-	0.15075	0	0.15075	0.15075	1	0.15075	0.182	0.15075	0.15075	0.077	0.1	0.143	0	0.1	0	0.167	0.04	0	0.15075	0.15075	0	0	0	0.071	0	0.0475789	0	0.111	0.088	0	0	0.071	0.071	0.08	0.083	0.048	0.167	0	0.114	0	ENSG00000152223	utr3_0	0.15075	0.0475789	-0.103171	0.0108062	EPG5	-0.079029
chr18_43428800	-	0.129417	0	0.129417	0.129417	1	0.129417	0.154	0.129417	0.129417	0.067	0.071	0	0	0.077	0	0.077	0.107	0	0.129417	0.129417	0	0	0	0.0363889	0	0.0363889	0.071	0.044	0.103	0	0	0.085	0.083	0.086	0.038	0	0	0	0.145	0	ENSG00000152223	utr3_0	0.129417	0.0363889	-0.0930278	0.00892583	EPG5	-0.079029
chr18_43428807	-	0.128154	0	0.128154	0.128154	1	0	0.167	0.128154	0.128154	0.097	0.067	0.043	0	0.077	0	0.077	0.138	0	0.128154	0.128154	0.0465882	0	0	0.071	0	0.0465882	0.077	0.04	0.098	0	0.0465882	0.067	0.077	0.114	0.075	0	0.043	0	0.13	0	ENSG00000152223	utr3_0	0.128154	0.0465882	-0.0815656	0.0209593	EPG5	-0.079029
chr18_43428808	-	0.128154	0	0.128154	0.128154	1	0	0.167	0.128154	0.128154	0.097	0.067	0.043	0	0.077	0	0.077	0.138	0	0.128154	0.128154	0.0441176	0	0	0.071	0	0.0441176	0.077	0.04	0.098	0	0.0441176	0.067	0.077	0.114	0.076	0	0	0	0.13	0	ENSG00000152223	utr3_0	0.128154	0.0441176	-0.0840362	0.0209593	EPG5	-0.079029
chr18_43428809	-	0.133231	0	0.133231	0.133231	1	0	0.167	0.133231	0.133231	0.097	0.133	0.043	0	0.077	0	0.077	0.138	0	0.133231	0.133231	0.0463529	0	0	0.071	0	0.0463529	0.083	0.021	0.075	0	0.0463529	0.067	0.077	0.118	0.086	0.042	0	0	0.148	0	ENSG00000152223	utr3_0	0.133231	0.0463529	-0.0868778	0.0156348	EPG5	-0.079029
chr18_43428811	-	0.128846	0	0.128846	0.128846	1	0	0.25	0.128846	0.128846	0.1	0.067	0.043	0	0.077	0	0	0.138	0	0.128846	0.128846	0.0405294	0	0	0.071	0	0.0405294	0.091	0.043	0.075	0	0.0405294	0.07	0	0.121	0.067	0.042	0	0	0.109	0	ENSG00000152223	utr3_0	0.128846	0.0405294	-0.0883167	0.0191005	EPG5	-0.079029
chr18_43428812	-	0.124077	0	0.124077	0.124077	1	0	0.182	0.124077	0.124077	0.1	0.067	0.043	0	0.083	0	0	0.138	0	0.124077	0.124077	0.0387059	0	0	0.071	0	0.0387059	0.091	0.021	0.077	0	0.0387059	0.068	0	0.121	0.058	0.042	0	0	0.109	0	ENSG00000152223	utr3_0	0.124077	0.0387059	-0.085371	0.0168067	EPG5	-0.079029
chr18_43563879	-	0.161	0.1945	1	0.1945	0	0.118	0.226	0.1945	0.1945	0.241	0.176	0.121	0.062	0.192	0.032	0.167	0.077	0.107	0.25	0.182	0.1131	0.135	0.1131	0.1131	0.038	0.146	0.122	0.157	0.238	0.1131	0.1131	0.1131	0.1131	0.1131	0.123	0.064	0.02	0.1131	0.088	0.1131	ENSG00000152229	utr3_0	0.1945	0.1131	-0.0814	0.0123742	PSTPIP2	-0.196499
chr18_43563881	-	0.133	0.215375	1	0.215375	0	0.125	0.29	0.215375	0.215375	0.241	0.118	0.194	0.067	0.308	0.033	0.208	0.154	0.143	0.25	0.182	0.1232	0.135	0.1232	0.1232	0.038	0.146	0.124	0.241	0.238	0.1232	0.1232	0.1232	0.1232	0.1232	0.122	0.086	0.041	0.1232	0.061	0.1232	ENSG00000152229	utr3_0	0.215375	0.1232	-0.092175	0.0206334	PSTPIP2	-0.196499
chr18_43563882	-	0.161	0.221188	1	0.221188	0	0.125	0.29	0.221188	0.221188	0.276	0.118	0.194	0.125	0.308	0.033	0.167	0.167	0.143	0.25	0.182	0.1216	0.147	0.1216	0.1216	0.038	0.146	0.104	0.235	0.238	0.1216	0.1216	0.1216	0.1216	0.1216	0.122	0.054	0.067	0.1216	0.065	0.1216	ENSG00000152229	utr3_0	0.221188	0.1216	-0.0995875	0.00718917	PSTPIP2	-0.196499
chr18_45363826	-	0	0	0	0	0.0465455	0.176	0.0465455	0.0465455	0.0465455	0.0465455	0	0.062	0.0465455	0.083	0.135	0.0465455	0	0.056	0.0465455	0.0465455	0	0.155647	0.161	0.114	0.155647	1	0	0.065	0.067	0.35	0.5	0.031	0	0.05	0.038	0	0.067	0.116	0.087	0.155647	ENSG00000175387	utr3_0	0.0465455	0.155647	0.109102	0.0241519	SMAD2	0.469308
chr18_45363827	-	0	0	0	0	0.0395455	0.176	0.0395455	0.0395455	0.0395455	0.0395455	0	0.062	0.0395455	0.083	0.058	0.0395455	0	0.056	0.0395455	0.0395455	0	0.133706	0.161	0.114	0.133706	1	0	0.065	0.067	0	0.5	0.031	0	0.053	0.058	0	0.067	0.07	0.087	0.133706	ENSG00000175387	utr3_0	0.0395455	0.133706	0.0941604	0.0425871	SMAD2	0.469308
chr18_47018750	-	0.152667	0.152667	0.152667	0.4	0.152667	0.267	0.2	0.152667	0.152667	0.095	0.152667	0	0.125	0.073	0.1	0.154	0.103	0.25	0.152667	0.065	0.175	0.076	0.136	0	0.108	0	0.189	0.069	0.046	0.043	0	0.113	0.139	0.1	0.015	0.067	0.149	0.042	0.111	0.154	ENSG00000265681	utr5_2	0.152667	0.0866	-0.0660667	0.0365613	RPL17	0.762755
chr18_47018757	-	0.04025	0.04025	0.04025	0	0.04025	0	0	0.04025	0.04025	0.067	0.04025	0.143	0.037	0.071	0.082	0.083	0	0	0.04025	0	0	0	0.175	0.154	0	0.317	0	0.082	0.05	0.281	0.118	0.118	0.074	0.172	0.042	0.056	0.139	0.103	0.059	0.105	ENSG00000265681	utr5_2	0.04025	0.10225	0.062	0.0195438	RPL17	0.762755
chr18_47721186	-	0	0	0	0	0.0100909	0	0.111	0.0100909	0.0100909	0	0.0100909	0.0100909	0	0.0100909	0	0.0100909	0	0	0.0100909	0.0100909	0.375	0	0.636	0	0	0.0780714	0.0780714	0.04	0	0.0780714	0.0780714	0	0	0.0780714	0	0.015	0.0780714	0	0.027	0	ENSG00000167306	utr5_0	0.0100909	0.0780714	0.0679805	0.0304021	MYO5B	0.389853
chr18_48723611	-	0	0.061	0.0713333	0.074	0	0.0713333	0.0713333	0.0713333	0.0713333	0.105	0.0713333	0.071	0.231	0.067	0	0.1	0	0.147	0.0713333	0.0713333	0.04	0.148	0.024	0.127	0.044	1	0.5	0.089	0.253	0.204833	0.25	0.175	0.067	0.186	0.182	0.241	0.204833	0.1	0.157	0.104	ENSG00000176624	cds_1	0.0713333	0.204833	0.1335	0.00282086	MEX3C	0.598263
chr18_48723612	-	0.027	0.068	0.0888333	0.074	0	0.0888333	0.0888333	0.0888333	0.0888333	0.158	0.0888333	0.098	0.231	0.067	0	0.167	0	0.176	0.0888333	0.0888333	0.041	0.148	0.024	0.127	0.283	1	0.5	0.07	0.241	0.218944	0.25	0.175	0.022	0.22	0.171	0.207	0.218944	0.1	0.213	0.149	ENSG00000176624	cds_1	0.0888333	0.218944	0.130111	0.00718917	MEX3C	0.598263
chr18_48723614	-	0.068	0.059	0.0971667	0.074	0	0.0971667	0.0971667	0.0971667	0.0971667	0.211	0.0971667	0.146	0.231	0.034	0	0.167	0	0.176	0.0971667	0.0971667	0.041	0.148	0.024	0.122	0.13	1	0.5	0.064	0.244	0.215667	0.25	0.21	0.068	0.203	0.147	0.281	0.215667	0.103	0.18	0.167	ENSG00000176624	cds_1	0.0971667	0.215667	0.1185	0.00999639	MEX3C	0.598263
chr18_48723615	-	0.029	0.059	0.098	0.074	0	0.098	0.098	0.098	0.098	0.263	0.098	0.143	0.231	0.034	0	0.167	0	0.176	0.098	0.098	0.041	0.132	0.025	0.122	0.13	1	0.5	0.043	0.269	0.219833	0.25	0.226	0.068	0.224	0.147	0.246	0.219833	0.1	0.205	0.229	ENSG00000176624	cds_1	0.098	0.219833	0.121833	0.00718917	MEX3C	0.598263
chr18_48723617	-	0.028	0.059	0.0915833	0.074	0	0.0915833	0.0915833	0.0915833	0.0915833	0.211	0.0915833	0.119	0.231	0.034	0	0.167	0	0.176	0.0915833	0.0915833	0.041	0.143	0.025	0.12	0.13	1	0.5	0.068	0.286	0.215889	0.25	0.15	0.067	0.203	0.152	0.25	0.215889	0.133	0.18	0.188	ENSG00000176624	cds_1	0.0915833	0.215889	0.124306	0.00511105	MEX3C	0.598263
chr18_48723618	-	0.031	0.059	0.08725	0.074	0	0.08725	0.08725	0.08725	0.08725	0.211	0.08725	0.122	0.231	0.034	0	0.167	0	0.118	0.08725	0.08725	0.041	0.127	0.024	0.12	0.14	1	0.467	0.093	0.276	0.220833	0.278	0.136	0.067	0.237	0.147	0.267	0.220833	0.133	0.259	0.163	ENSG00000176624	cds_1	0.08725	0.220833	0.133583	0.00150729	MEX3C	0.598263
chr18_48723620	-	0.03	0.059	0.092	0.074	0	0.092	0.092	0.092	0.092	0.211	0.092	0.122	0.231	0.034	0	0.167	0	0.176	0.092	0.092	0.041	0.111	0.024	0.12	0.14	1	0.5	0.068	0.289	0.217167	0.278	0.167	0.067	0.226	0.143	0.254	0.217167	0.1	0.218	0.163	ENSG00000176624	cds_1	0.092	0.217167	0.125167	0.00718917	MEX3C	0.598263
chr18_48723621	-	0.03	0.059	0.094	0.074	0	0.094	0.094	0.094	0.094	0.211	0.094	0.146	0.231	0.034	0	0.167	0	0.176	0.094	0.094	0.041	0.143	0.026	0.12	0.14	1	0.5	0.07	0.276	0.2195	0.278	0.153	0.067	0.194	0.143	0.267	0.2195	0.133	0.233	0.167	ENSG00000176624	cds_1	0.094	0.2195	0.1255	0.00573399	MEX3C	0.598263
chr18_48723623	-	0.03	0.059	0.0773333	0	0	0.0773333	0.0773333	0.0773333	0.0773333	0.211	0.0773333	0.119	0.154	0.036	0	0.167	0	0.152	0.0773333	0.0773333	0.041	0.143	0.025	0.167	0.14	1	0.5	0.07	0.276	0.204611	0.111	0.119	0.068	0.19	0.143	0.19	0.204611	0.133	0.2	0.167	ENSG00000176624	cds_1	0.0773333	0.204611	0.127278	0.00376225	MEX3C	0.598263
chr18_48723624	-	0.03	0.059	0.07525	0	0	0.07525	0.07525	0.07525	0.07525	0.211	0.07525	0.119	0.154	0.034	0	0.167	0	0.129	0.07525	0.07525	0.042	0.143	0.024	0.115	0.14	1	0.5	0.047	0.263	0.202611	0.118	0.136	0.068	0.175	0.143	0.19	0.202611	0.1	0.209	0.234	ENSG00000176624	cds_1	0.07525	0.202611	0.127361	0.00511105	MEX3C	0.598263
chr18_48723625	-	0	0	0.0543333	0	0	0.0543333	0.0543333	0.0543333	0.0543333	0.158	0.0543333	0.071	0.154	0.034	0	0.083	0	0.152	0.0543333	0.0543333	0.042	0.127	0.024	0.139	0.143	1	0.5	0.045	0.211	0.182778	0.056	0.069	0.044	0.159	0.118	0.172	0.182778	0.1	0.174	0.167	ENSG00000176624	cds_1	0.0543333	0.182778	0.128444	0.00318514	MEX3C	0.598263
chr18_48723626	-	0	0	0.0413333	0	0	0.0413333	0.0413333	0.0413333	0.0413333	0.105	0.0413333	0.049	0.154	0.036	0	0	0	0.152	0.0413333	0.0413333	0.042	0	0	0.089	0	1	0.375	0.047	0.105	0.127111	0.056	0.018	0.044	0.065	0.057	0.158	0.127111	0.033	0.093	0.106	ENSG00000176624	cds_1	0.0413333	0.127111	0.0857778	0.0385797	MEX3C	0.598263
chr18_57013166	-	0.627	0.656	0.458	0.657	0.446	0.479	0.543	0.551778	0.551778	0.51	0.456	0.498	0.584	0.567	0.553	0.461	0.495	0.728	0.615	0.599	0.161	0.345	0.379	0.423	0.452	0.477	0.384	0.522	0.225	0.489	0.516	0.314	0.668	0.272	0.161	0.266	0.426	0.226	0.421	0.489	ENSG00000074695	cds_5	0.551778	0.3808	-0.170978	0.000779593	LMAN1	-0.289355
chr18_60191176	+	0	0.023	0	0.069	0	0	0	0.00541176	0.00541176	0	0	0	0	0	0	0	0	0	0.00541176	0	0.257	0	0.333	0.096	0	0.0591667	0.105	0.274	0	0.0591667	0	0	0	0	0	0	0	0	0	0	ENSG00000141664	cds_0	0.00541176	0.0591667	0.0537549	0.0282114	ZCCHC2	-0.56629
chr18_722825	-	0.038	0	0.0576667	0	0.104	0.197	0.033	0.0576667	0.133	0.054	0.027	0.052	0.069	0.054	0.037	0	0.051	0.007	0.113	0.069	0.389	0	0.071	0.062	0.2	0.391	0.089	0.062	0.06	0.273	0.051	0.055	0.044	0.124	0.094	0.059	0.036	0.065	0.054	0.077	ENSG00000176105	utr3_0	0.0576667	0.1128	0.0551333	0.0242237	YES1	-0.0576978
chr18_722853	-	0.095	0	0.0612778	0.015	0	0.069	0.054	0.0612778	0.138	0.081	0.051	0.078	0.033	0.096	0.075	0.039	0.069	0.051	0.113	0.046	0	0.185	0.113	0.115	0	0.404	0.102	0.057	0.081	0.356	0.111	0.075	0.131	0.136	0.096	0.094	0.137	0.073	0.085	0.069	ENSG00000176105	utr3_0	0.0612778	0.121	0.0597222	0.0140974	YES1	-0.0576978
chr18_722855	-	0.095	0	0.0591667	0.015	0	0.07	0.055	0.0591667	0.127	0.083	0.051	0.069	0.068	0.066	0.061	0.039	0.069	0.065	0.104	0.028	0	0.16	0.139	0.111	0	0.404	0.102	0.057	0.078	0.264	0.1	0.077	0.118	0.119	0.105	0.074	0.127	0.085	0.083	0.071	ENSG00000176105	utr3_0	0.0591667	0.1137	0.0545333	0.00790774	YES1	-0.0576978
chr18_722856	-	0.095	0	0.0612778	0.015	0.053	0.071	0.056	0.0612778	0.143	0.084	0.051	0.068	0.067	0.073	0.062	0.041	0.07	0.039	0.096	0.019	0	0.185	0.141	0.112	0	0.404	0.113	0.058	0.074	0.264	0.087	0.086	0.131	0.117	0.093	0.07	0.143	0.07	0.079	0.061	ENSG00000176105	utr3_0	0.0612778	0.1144	0.0531222	0.0186749	YES1	-0.0576978
chr18_723025	-	0	0	0	0	0	0.044	0.025	0.0167895	0	0	0.1	0.015	0	0.036	0	0.028	0.009	0	0.039	0.023	0	0	0.059	0	0.6	0.0753158	0.106	0.006	0.041	0.333	0.028	0.027	0	0.029	0.063	0.008	0.049	0	0.035	0.047	ENSG00000176105	utr3_0	0.0167895	0.0753158	0.0585263	0.0356007	YES1	-0.0576978
chr18_723031	-	0	0	0	0	0	0.087	0.061	0.0234444	0.024	0	0.0234444	0.046	0.044	0.039	0	0.029	0.027	0	0.041	0.024	0	0	0.06	0.027	0.6	0.0824211	0.12	0.006	0.042	0.316	0.027	0.036	0.027	0.06	0.056	0.008	0.071	0	0.062	0.048	ENSG00000176105	utr3_0	0.0234444	0.0824211	0.0589766	0.0113109	YES1	-0.0576978
chr18_74091357	-	0	0	0	0.03775	0.03775	0	0	0.03775	0.03775	0.03775	0.03775	0.08	0.03775	0	0.067	0	0	0.118	0.03775	0.188	0	0	0.158	0.107	0	0.75	0.104667	0.091	0.205	0	0.104667	0.04	0.111	0	0.054	0.065	0	0.194	0.059	0.05	ENSG00000101493	cds_4	0.03775	0.104667	0.0669167	0.0298458	ZNF516	0.433633
chr18_74091359	-	0	0	0	0.02125	0.02125	0	0	0.02125	0.02125	0.02125	0.02125	0	0.02125	0	0.067	0	0	0	0.02125	0.188	0	0	0.164	0.071	0	0.75	0.0996667	0.087	0.195	0	0.0996667	0.02	0.111	0	0.028	0.065	0	0.194	0.059	0.05	ENSG00000101493	cds_4	0.02125	0.0996667	0.0784167	0.0173596	ZNF516	0.433633
chr18_77917695	-	0	0	0.0406364	0.077	0.167	0	0.0406364	0.0406364	0.0406364	0	0.0406364	0	0.0406364	0	0.0406364	0.0406364	0.056	0.056	0.0406364	0.091	0	0.077	0	0.393	0.1025	0.375	0.1025	0.023	0.095	0	0.1025	0.143	0.053	0.231	0	0.026	0.1025	0.1025	0.019	0.1025	ENSG00000178184	cds_0	0.0406364	0.1025	0.0618636	0.0385106	PARD6G	0.231162
chr18_77917708	-	0	0	0.0292	0.077	0.106	0	0.0292	0.0292	0.0292	0	0.0292	0	0.0292	0	0.0292	0.0292	0.056	0.053	0.0292	0.0292	0	0.083	0	0.393	0.0841429	0.375	0.0841429	0	0.115	0	0.0841429	0.139	0.053	0	0	0	0.0841429	0.0841429	0.02	0.0841429	ENSG00000178184	cds_0	0.0292	0.0841429	0.0549429	0.0242603	PARD6G	0.231162
chr18_9537918	+	0	0	0	0	0	0	0	0	0	0	0	0	0	0	0	0	0	0	0	0	0	0	0.667	0.083	0	0.0557222	0.118	0.135	0	0.0557222	0	0	0	0	0	0	0	0	0	0	ENSG00000017797	utr3_0	0	0.0557222	0.0557222	0.0272812	RALBP1	0.424475
chr19_10081310	-	0.526	0.045	0.854	0.452	0.5	0.818	0.529	0.4555	0.4555	0.571	0.462	0.182	0.4555	0.529	0.25	0.4555	0.148	0.4555	0.4555	0.511	0.333	0.337889	0.448	0.405	0.218	0.305	0.341	0.579	0.208	0.22	0.382	0.337889	0.368	0.125	0.316	0.463	0.5	0.455	0.24	0.176	ENSG00000080573	cds_13	0.4555	0.337889	-0.117611	0.0478575	COL5A3	1.07857
chr19_10081326	-	0.541	0.045	0.857	0.475	0.551	0.818	0.455	0.4525	0.4525	0.556	0.462	0.182	0.4525	0.5	0.25	0.4525	0.12	0.4525	0.4525	0.523	0.411	0.340765	0.417	0.422	0.218	0.28	0.352	0.467	0.154	0.358	0.412	0.340765	0.321	0.143	0.333	0.521	0.458	0.340765	0.304	0.222	ENSG00000080573	cds_13	0.4525	0.340765	-0.111735	0.0438037	COL5A3	1.07857
chr19_10961023	+	0	0.0474167	0.0474167	0.0474167	0	0.0474167	0.071	0.0474167	0.0474167	0.167	0.0474167	0.06	0.056	0.036	0	0.0474167	0.057	0.122	0	0	0.5	0.1292	0.1292	0	0	0	0.1292	0	0.118	1	0	0.143	0	0	0.065	0.062	0	0.1292	0.1292	0.05	ENSG00000214212	cds_1	0.0474167	0.1292	0.0817833	0.0399138	C19orf38	-0.854675
chr19_11033023	+	0.372	0.395	0.725	0.459	0.311	0.547	0.573	0.5135	0.5135	0.586	0.574	0.553	0.616	0.496	0.526	0.6	0.527	0.486	0.488	0.409	0.308	0.531	0.56	0.626	0.545	0.577	0.681	0.491	0.705	0.723	0.606	0.522	0.511	0.552	0.602	0.571	0.581	0.582	0.564	0.649	ENSG00000142453	utr3_0	0.5135	0.57435	0.06085	0.0206224	CARM1	0.174505
chr19_11033025	+	0.336	0.376	0.725	0.459	0.267	0.546	0.6	0.4985	0.4985	0.602	0.491	0.536	0.606	0.474	0.533	0.539	0.497	0.449	0.488	0.449	0.292	0.509	0.578	0.633	0.541	0.575	0.629	0.483	0.682	0.723	0.556	0.505	0.515	0.547	0.575	0.559	0.545	0.581	0.579	0.619	ENSG00000142453	utr3_0	0.4985	0.5613	0.0628	0.0160328	CARM1	0.174505
chr19_11033026	+	0.336	0.357	0.812	0.459	0.263	0.551	0.6	0.503111	0.503111	0.591	0.528	0.532	0.596	0.478	0.527	0.534	0.52	0.477	0.488	0.407	0.293	0.509	0.636	0.603	0.538	0.575	0.633	0.483	0.68	0.725	0.551	0.517	0.531	0.542	0.575	0.572	0.556	0.568	0.568	0.631	ENSG00000142453	utr3_0	0.503111	0.5643	0.0611889	0.0137413	CARM1	0.174505
chr19_11033027	+	0.37	0.385	0.721	0.472	0.267	0.52	0.581	0.499722	0.499722	0.58	0.527	0.53	0.621	0.478	0.533	0.54	0.483	0.486	0.477	0.424	0.293	0.509	0.568	0.593	0.558	0.573	0.616	0.478	0.682	0.721	0.535	0.515	0.521	0.536	0.584	0.567	0.557	0.577	0.556	0.619	ENSG00000142453	utr3_0	0.499722	0.5579	0.0581778	0.0250935	CARM1	0.174505
chr19_11033028	+	0.319	0.379	0.725	0.472	0.271	0.444	0.543	0.459167	0.459167	0.5	0.491	0.486	0.505	0.421	0.466	0.484	0.483	0.449	0.435	0.392	0.306	0.515	0.574	0.537	0.505	0.495	0.565	0.462	0.605	0.703	0.486	0.458	0.454	0.491	0.532	0.515	0.525	0.503	0.532	0.566	ENSG00000142453	utr3_0	0.459167	0.51645	0.0572833	0.00946331	CARM1	0.174505
chr19_11039530	+	0	0	0.673	0	0	0.0673	0.0673	0.0673	0.0673	0.0673	0	0	0.0673	0	0	0.0673	0	0.0673	0.0673	0.0673	0	0	0	0	0	0	0	0	0	0	0	0	0	0	0	0	0	0	0	0	ENSG00000142444	cds_0	0.0673	0	-0.0673	0.00134064	C19orf52	-0.0104125
chr19_11039531	+	0	0	0.673	0	0	0.0673	0.0673	0.0673	0.0673	0.0673	0	0	0.0673	0	0	0.0673	0	0.0673	0.0673	0.0673	0	0	0	0	0	0	0	0	0	0	0	0	0	0	0	0	0	0	0	0	ENSG00000142444	cds_0	0.0673	0	-0.0673	0.00134064	C19orf52	-0.0104125
chr19_11039532	+	0	0	0.673	0	0	0.0673	0.0673	0.0673	0.0673	0.0673	0	0	0.0673	0	0	0.0673	0	0.0673	0.0673	0.0673	0	0	0	0	0	0	0	0	0	0	0	0	0	0	0	0	0	0	0	0	ENSG00000142444	cds_0	0.0673	0	-0.0673	0.00134064	C19orf52	-0.0104125
chr19_11039535	+	0	0	0.673	0	0	0.0673	0.0673	0.0673	0.0673	0.0673	0	0	0.0673	0	0	0.0673	0	0.0673	0.0673	0.0673	0	0	0	0	0	0	0	0	0	0	0	0	0	0	0	0	0	0	0	0	ENSG00000142444	cds_0	0.0673	0	-0.0673	0.00134064	C19orf52	-0.0104125
chr19_11039537	+	0	0	0.673	0	0	0.0673	0.0673	0.0673	0.0673	0.0673	0	0	0.0673	0	0	0.0673	0	0.0673	0.0673	0.0673	0	0	0	0	0	0	0	0	0	0	0	0	0	0	0	0	0	0	0	0	ENSG00000142444	cds_0	0.0673	0	-0.0673	0.00134064	C19orf52	-0.0104125
chr19_11039538	+	0	0	0.688	0	0	0.0688	0.0688	0.0688	0.0688	0.0688	0	0	0.0688	0	0	0.0688	0	0.0688	0.0688	0.0688	0	0	0	0	0	0	0	0	0	0	0	0	0	0	0	0	0	0	0	0	ENSG00000142444	cds_0	0.0688	0	-0.0688	0.00134064	C19orf52	-0.0104125
chr19_11039540	+	0	0	0.673	0	0	0.0673	0.0673	0.0673	0.0673	0.0673	0	0	0.0673	0	0	0.0673	0	0.0673	0.0673	0.0673	0	0	0	0	0	0	0	0	0	0	0	0	0	0	0	0	0	0	0	0	ENSG00000142444	cds_0	0.0673	0	-0.0673	0.00134064	C19orf52	-0.0104125
chr19_11039542	+	0	0	0.688	0	0	0.0625455	0.0625455	0.0625455	0.0625455	0	0	0	0.0625455	0	0	0.0625455	0	0.0625455	0.0625455	0.0625455	0	0	0	0	0	0	0.00373684	0	0.071	0	0	0	0	0	0	0	0	0	0	0	ENSG00000142444	cds_0	0.0625455	0.00373684	-0.0588086	0.00503076	C19orf52	-0.0104125
chr19_11039548	+	0	0	0.688	0	0	0.0625455	0.0625455	0.0625455	0.0625455	0.0625455	0	0	0	0	0	0.0625455	0	0.0625455	0.0625455	0.0625455	0	0	0	0	0	0	0.00310526	0	0	0	0.059	0	0	0	0	0	0	0	0	0	ENSG00000142444	cds_0	0.0625455	0.00310526	-0.0594402	0.00296711	C19orf52	-0.0104125
chr19_11071790	+	0.03	0	0.072	0.316	0	0.072	0	0.072	0.072	0	0.072	0.182	0.072	0	0.125	0.072	0.067	0.072	0.072	0.072	0.059	0.109	0	0.071	0	0.4	0.364	0.161	0.133	0.132	0.45	0.247	0.094	0.149	0.138	0.119	0.111	0.160789	0.198	0.12	ENSG00000127616	utr5_0	0.072	0.160789	0.0887895	0.00484817	SMARCA4	0.618457
chr19_11071792	+	0.029	0	0.0781	0.35	0	0.0781	0	0.0781	0.0781	0	0.0781	0.13	0.0781	0.143	0.062	0.0781	0.067	0.0781	0.0781	0.0781	0.059	0.109	0	0.091	0	0.4	0.083	0.167	0.129	0.134	0.45	0.274	0.094	0.149	0.14	0.104	0.107	0.149368	0.188	0.16	ENSG00000127616	utr5_0	0.0781	0.149368	0.0712684	0.00549121	SMARCA4	0.618457
chr19_11071795	+	0.03	0	0.0741818	0.35	0	0.0741818	0	0.0741818	0.0741818	0	0.0741818	0.15	0	0.143	0.143	0.0741818	0	0.0741818	0.0741818	0.0741818	0.06	0.079	0	0.085	0.094	0.375	0.333	0.167	0.133	0.136	0.4	0.26	0.091	0.16	0.14	0.076	0.107	0.159895	0.175	0.167	ENSG00000127616	utr5_0	0.0741818	0.159895	0.0857129	0.00281846	SMARCA4	0.618457
chr19_11071796	+	0.032	0	0.0807	0.35	0	0.0807	0	0.0807	0.0807	0.0807	0.0807	0.143	0	0.077	0.143	0.0807	0.062	0.0807	0.0807	0.0807	0.072	0.094	0	0.085	0	0.375	0.333	0.167	0.1	0.132	0.45	0.257	0.091	0.169	0.136	0.119	0.179	0.166789	0.202	0.208	ENSG00000127616	utr5_0	0.0807	0.166789	0.0860895	0.00376225	SMARCA4	0.618457
chr19_11071797	+	0.03	0	0.0887273	0.368	0	0.0887273	0.1	0.0887273	0.0887273	0	0.0887273	0.13	0	0.143	0.143	0.0887273	0.062	0.0887273	0.0887273	0.0887273	0.072	0.098	0	0.089	0.091	0.375	0.333	0.164	0.133	0.132	0.45	0.27	0.118	0.171	0.155	0.119	0.143	0.173368	0.214	0.167	ENSG00000127616	utr5_0	0.0887273	0.173368	0.0846411	0.0040452	SMARCA4	0.618457
chr19_11289240	-	0.4	0.305	0.806	0.21	0.426	0.545	0.641	0.433111	0.433111	0.531	0.5	0.45	0.382	0.298	0.356	0.445	0.389	0.399	0.264	0.449	0.277	0.311	0.443	0.397	0.183	0.417	0.304	0.364	0.393	0.464	0.354	0.342	0.374	0.362	0.406	0.386	0.386	0.385	0.416	0.273	ENSG00000197256	cds_8	0.433111	0.36185	-0.0712611	0.0333402	KANK2	0.055311
chr19_12058092	+	0.0511667	0.085	0.529	0	0.0511667	0	0	0.0511667	0.0511667	0.0511667	0	0	0	0.0511667	0.0511667	0	0	0	0	0.0511667	0	0	0	0	0	0	0	0	0	0	0	0	0	0	0	0	0	0	0	0	ENSG00000196757	cds_1	0.0511667	0	-0.0511667	0.0029807	ZNF700	-0.14097
chr19_1206151	+	0.155923	0.136	1	0	0.267	0.155923	0	0.155923	0.155923	0.155923	0.155923	0.043	0.062	0.08	0.091	0.155923	0.048	0	0.3	0	0	0.111	0.091	0	0	0	0.071	0	0.1	0.0679474	0.091	0	0.28	0.057	0.107	0.065	0.071	0.185	0.062	0	ENSG00000118046	utr5_0	0.155923	0.0679474	-0.0879757	0.0474254	STK11	-0.0823969
chr19_12189755	+	0	0	0.0418333	0.0418333	0	0.059	0.125	0.0418333	0.0418333	0.045	0.062	0	0.0418333	0.0418333	0	0.059	0.061	0.091	0.0418333	0.0418333	0	0.107818	0.107818	0	0.6	0.107818	0.107818	0.107818	0.034	0.107818	0.107818	0.148	0.107818	0.038	0.115	0.107818	0	0.091	0.077	0.083	ENSG00000223547	utr3_0	0.0418333	0.107818	0.0659848	0.00565595	ZNF844	-0.384246
chr19_12189756	+	0	0	0.0525833	0.0525833	0.214	0.059	0.125	0.0525833	0.0525833	0.048	0.062	0	0.0525833	0.0525833	0	0.062	0.061	0	0.0525833	0.0525833	0	0.107818	0.107818	0	0.6	0.107818	0.107818	0.107818	0.034	0.107818	0.107818	0.148	0.107818	0.038	0.115	0.107818	0	0.091	0.077	0.083	ENSG00000223547	utr3_0	0.0525833	0.107818	0.0552348	0.00787625	ZNF844	-0.384246
chr19_12189763	+	0.105	0.4	0.219833	0.219833	0.214	0.353	0.375	0.219833	0.219833	0.091	0.062	0.133	0.219833	0.219833	0.2	0.2	0.323	0.182	0.219833	0.219833	0	0.331727	0.331727	0.5	0.9	0.331727	0.331727	0.331727	0.345	0.331727	0.331727	0.361	0.331727	0.269	0.36	0.331727	0.091	0.182	0.308	0.333	ENSG00000223547	utr3_0	0.219833	0.331727	0.111894	0.00699004	ZNF844	-0.384246
chr19_12189772	+	0.105	0.4	0.201077	0.201077	0.185	0.294	0.375	0.201077	0.201077	0.136	0.062	0.133	0.201077	0.201077	0.16	0.133	0.364	0.167	0.201077	0.1	0	0.299333	0.299333	0.5	0.562	0.299333	0.2	0.299333	0.414	0.299333	0.299333	0.381	0.299333	0.269	0.347	0.299333	0.1	0.091	0.385	0.343	ENSG00000223547	utr3_0	0.201077	0.299333	0.0982564	0.0303074	ZNF844	-0.384246
chr19_12189774	+	0.105	0.357	0.23	0.23	0.185	0.294	0.375	0.23	0.23	0.182	0.125	0.125	0.23	0.23	0.28	0.2	0.406	0.083	0.23	0.273	0	0.330333	0.330333	0.556	0.625	0.330333	0.2	0.330333	0.414	0.330333	0.330333	0.381	0.330333	0.308	0.38	0.330333	0.2	0.182	0.385	0.333	ENSG00000223547	utr3_0	0.23	0.330333	0.100333	0.0186337	ZNF844	-0.384246
chr19_12189778	+	0.105	0.4	0.214231	0.214231	0.214	0.294	0.312	0.214231	0.214231	0.19	0.188	0.125	0.214231	0.214231	0.2	0.2	0.375	0	0.214231	0.182	0	0.314167	0.314167	0.556	0.625	0.314167	0.2	0.314167	0.379	0.314167	0.314167	0.387	0.314167	0.308	0.4	0.314167	0.2	0.091	0.346	0.278	ENSG00000223547	utr3_0	0.214231	0.314167	0.0999359	0.0111009	ZNF844	-0.384246
chr19_12189779	+	0.105	0.4	0.221462	0.221462	0.214	0.294	0.357	0.221462	0.221462	0.182	0.125	0.125	0.221462	0.221462	0.24	0.2	0.364	0.091	0.221462	0.182	0	0.314333	0.314333	0.556	0.625	0.314333	0.2	0.314333	0.379	0.314333	0.314333	0.397	0.314333	0.269	0.34	0.314333	0.2	0.182	0.346	0.278	ENSG00000223547	utr3_0	0.221462	0.314333	0.0928718	0.0205893	ZNF844	-0.384246
chr19_12189780	+	0.105	0	0.107923	0.107923	0.185	0.235	0.125	0.107923	0.107923	0.091	0.062	0	0.107923	0.107923	0.16	0.067	0.273	0	0.107923	0.1	0	0.203583	0.203583	0.333	0.625	0.203583	0	0.203583	0.345	0.203583	0.203583	0.27	0.203583	0.154	0.18	0.203583	0.1	0	0.269	0.167	ENSG00000223547	utr3_0	0.107923	0.203583	0.0956603	0.0140584	ZNF844	-0.384246
chr19_12190389	+	0	0.221308	0.221308	0	0.182	0.125	0.148	0.221308	0.221308	0.375	0.4	0.136	0.221308	0.444	0.069	0.167	0.293	0.221308	0.221308	0.538	0	0.13075	0.13075	0	0.13075	0.312	0.308	0.13075	0.062	0.13075	0.13075	0.12	0.13075	0.097	0.244	0.13075	0.12	0.083	0.069	0.154	ENSG00000223547	utr3_0	0.221308	0.13075	-0.0905577	0.0383496	ZNF844	-0.384246
chr19_12190508	+	0	0.00316667	0.00316667	0.00316667	0	0	0	0.00316667	0.00316667	0	0.00316667	0	0.00316667	0	0	0.038	0	0	0.00316667	0	0	0.0534615	0.0534615	0	0.211	0	0	0.0534615	0.053	0.0534615	0.0534615	0.059	0.0534615	0	0.023	0.0534615	0.211	0.071	0	0.067	ENSG00000223547	utr3_0	0.00316667	0.0534615	0.0502949	0.000742203	ZNF844	-0.384246
chr19_12190951	+	0.2447	0.2447	0.2447	0.2447	0.2447	0.36	0.216	0.2447	0.2447	0.412	0.357	0.091	0.2447	0.2447	0.2	0	0.29	0.188	0.2447	0.333	0	0.1811	0.1811	0.118	0.1811	0	0.1811	0.1811	0.1811	0.1811	0.1811	0.059	0.1811	0.438	0.234	0.1811	0.105	0.385	0.25	0.222	ENSG00000223547	utr3_0	0.2447	0.1811	-0.0636	0.043162	ZNF844	-0.384246
chr19_12191081	+	0	0	0.0896154	0.0896154	0	0.24	0.224	0.0896154	0.0896154	0.08	0.174	0.034	0.0896154	0.0896154	0.095	0.136	0.032	0	0.0896154	0.15	0	0.140545	0.140545	0.25	0.140545	0.140545	0.140545	0.140545	0.083	0.140545	0	0.214	0.140545	0.091	0.169	0.140545	0	0.2	0.167	0.372	ENSG00000223547	utr3_0	0.0896154	0.140545	0.0509301	0.0485109	ZNF844	-0.384246
chr19_12191088	+	0	0	0.0786154	0.0786154	0	0.25	0.173	0.0786154	0.0786154	0.16	0.19	0.032	0.0786154	0.0786154	0.043	0.043	0.036	0	0.0786154	0.095	0	0.1713	0.1713	0.409	0.1713	0.1713	0.1713	0.1713	0.077	0.1713	0.1713	0.241	0.1713	0.217	0.117	0.1713	0	0.19	0.167	0.295	ENSG00000223547	utr3_0	0.0786154	0.1713	0.0926846	0.0022137	ZNF844	-0.384246
chr19_12191089	+	0.353	0	0.106077	0.106077	0	0.25	0.18	0.106077	0.106077	0.16	0.182	0.032	0.106077	0.106077	0.043	0.043	0.036	0	0.106077	0.1	0	0.1867	0.1867	0.571	0.1867	0.1867	0.1867	0.1867	0.077	0.1867	0.1867	0.233	0.1867	0.217	0.117	0.1867	0	0.19	0.167	0.295	ENSG00000223547	utr3_0	0.106077	0.1867	0.0806231	0.00893776	ZNF844	-0.384246
chr19_12191119	+	0.333	0	0	0.0904615	0	0.111	0.1	0.0904615	0.0904615	0.179	0.273	0	0.0904615	0.0904615	0.103	0	0.077	0.0904615	0.0904615	0	0.147	0.147	0.147	0.167	0	0.147	0.147	0.147	0.083	0.147	0.147	0.237	0.147	0.333	0.191	0.147	0	0.05	0.2	0.209	ENSG00000223547	utr3_0	0.0904615	0.147	0.0565385	0.0400347	ZNF844	-0.384246
chr19_12191121	+	0.412	0	0	0.0926923	0	0.071	0.096	0.0926923	0.0926923	0.129	0.273	0.043	0.0926923	0.0926923	0.107	0	0.074	0.0926923	0.0926923	0	0.1567	0.1567	0.1567	0.308	0	0.1567	0.1567	0.1567	0.154	0.1567	0.1567	0.178	0.1567	0.308	0.184	0.1567	0	0.05	0.152	0.233	ENSG00000223547	utr3_0	0.0926923	0.1567	0.0640077	0.026783	ZNF844	-0.384246
chr19_12191123	+	0.333	0	0	0.140615	0	0.214	0.115	0.140615	0.140615	0.258	0.364	0.043	0.140615	0.140615	0.103	0.083	0.267	0.140615	0.140615	0.048	0.2112	0.2112	0.2112	0.308	0	0.2112	0.2112	0.2112	0.214	0.2112	0.2112	0.222	0.2112	0.385	0.255	0.2112	0.095	0.1	0.25	0.283	ENSG00000223547	utr3_0	0.140615	0.2112	0.0705846	0.0297414	ZNF844	-0.384246
chr19_12191124	+	0.353	0	0	0.144769	0	0.214	0.115	0.144769	0.144769	0.29	0.364	0.043	0.144769	0.144769	0.103	0.083	0.267	0.144769	0.144769	0.05	0.236	0.236	0.236	0.308	0.217	0.236	0.236	0.236	0.214	0.236	0.236	0.234	0.236	0.385	0.265	0.236	0.095	0.1	0.25	0.292	ENSG00000223547	utr3_0	0.144769	0.236	0.0912308	0.011115	ZNF844	-0.384246
chr19_12191126	+	0.333	0	0	0.145846	0	0.192	0.135	0.145846	0.145846	0.29	0.364	0.04	0.145846	0.145846	0.097	0.083	0.226	0.145846	0.145846	0.136	0.213	0.213	0.213	0.226	0.217	0.213	0.213	0.213	0.214	0.213	0.213	0.217	0.213	0.269	0.271	0.213	0.095	0.1	0.235	0.286	ENSG00000223547	utr3_0	0.145846	0.213	0.0671538	0.0275939	ZNF844	-0.384246
chr19_12781900	-	0	0.045	0.0636	0.0636	0.0636	0.094	0.136	0.0636	0.0636	0	0.071	0.044	0.08	0.08	0	0.042	0.186	0.065	0	0.111	0	0	0.123471	0.091	0.474	0.364	0.3	0.037	0.077	0.123471	0.133	0.049	0.114	0.083	0.077	0	0.074	0.123471	0.101	0.125	ENSG00000105583	utr5_0	0.0636	0.123471	0.0598706	0.0195933	WDR83OS	-0.470844
chr19_12781901	-	0	0.045	0.0634	0.0634	0.0634	0.094	0.136	0.0634	0.0634	0	0.071	0.045	0.08	0.08	0	0.042	0.186	0.065	0	0.107	0	0	0.125118	0.091	0.474	0.364	0.3	0.071	0.077	0.125118	0.133	0.065	0.114	0.071	0.092	0	0.074	0.125118	0.072	0.129	ENSG00000105583	utr5_0	0.0634	0.125118	0.0617176	0.0140974	WDR83OS	-0.470844
chr19_12781902	-	0	0.045	0.0645333	0.0645333	0.0645333	0.097	0.136	0.0645333	0.0645333	0	0.083	0.047	0.08	0.08	0	0.042	0.186	0.065	0	0.107	0	0	0.123647	0	0.474	0.364	0.3	0.071	0.077	0.123647	0.143	0.065	0.114	0.071	0.079	0	0.074	0.123647	0.076	0.194	ENSG00000105583	utr5_0	0.0645333	0.123647	0.0591137	0.0297745	WDR83OS	-0.470844
chr19_12782099	-	0.056	0.176	0.0696154	0	0.0696154	0.03	0.0696154	0.0696154	0.0696154	0.154	0.0696154	0.19	0	0.0696154	0.031	0	0.182	0.038	0	0.048	0	0.174231	0.6	0.242	0.174231	0.632	0.174231	0.05	0.174231	0.174231	0.174231	0.098	0.048	0.054	0.107	0.174231	0.095	0.182	0.054	0.103	ENSG00000105583	utr5_0	0.0696154	0.174231	0.104615	0.00890796	WDR83OS	-0.470844
chr19_12782113	-	0.067	0.125	0.0576154	0.0576154	0	0.036	0.0576154	0.0576154	0.0576154	0.0576154	0.1	0.08	0.05	0.0576154	0.048	0	0.067	0.043	0.133	0	0	0.169071	0.571	0.156	0.169071	0.462	0.169071	0	0.169071	0.169071	0.169071	0.059	0.059	0.125	0.125	0.182	0.312	0.143	0.062	0.111	ENSG00000105583	utr5_0	0.0576154	0.169071	0.111456	0.00131939	WDR83OS	-0.470844
chr19_12782117	-	0	0.176	0.0484615	0.0484615	0	0	0.0484615	0.0484615	0.0484615	0.0484615	0	0	0.059	0.0484615	0.05	0	0.115	0.087	0.143	0	0	0.105231	0	0.071	0.105231	0.462	0.105231	0	0.105231	0.105231	0.105231	0.061	0.071	0.108	0.062	0.105231	0.25	0.125	0.038	0.12	ENSG00000105583	utr5_0	0.0484615	0.105231	0.0567692	0.0174685	WDR83OS	-0.470844
chr19_12782118	-	0	0.176	0.0403846	0.0403846	0	0	0.0403846	0.0403846	0.0403846	0.0403846	0	0	0.059	0.0403846	0.053	0	0.038	0.056	0.143	0	0	0.11825	0.11825	0.071	0.11825	0.522	0.11825	0	0.11825	0.11825	0.11825	0.061	0.1	0.111	0.05	0.11825	0.214	0.125	0.04	0.125	ENSG00000105583	utr5_0	0.0403846	0.11825	0.0778654	0.00326257	WDR83OS	-0.470844
chr19_12917604	+	0.068	0	0	0.155176	0.304	0.381	0	0.155176	0.155176	0.104	0.389	0.182	0.143	0.152	0.298	0.083	0.094	0.167	0.182	0.091	0.28	0.063	0.239	0.291	0.191	0.833	0.298	0.225	0.244	0.242	0.174	0.148	0.122	0.195	0.164	0.122	0.263	0.206	0.218	0.196	ENSG00000104889	cds_0	0.155176	0.2357	0.0805235	0.0206334	RNASEH2A	1.72284
chr19_12917605	+	0.07	0	0	0.151059	0.311	0.333	0	0.151059	0.151059	0.102	0.474	0.164	0.167	0.136	0.17	0.083	0.118	0.167	0.182	0.091	0.17	0.063	0.293	0.289	0.22	0.833	0.26	0.237	0.239	0.241	0.149	0.148	0.106	0.188	0.164	0.116	0.276	0.18	0.179	0.176	ENSG00000104889	cds_0	0.151059	0.22635	0.0752912	0.0250935	RNASEH2A	1.72284
chr19_12917606	+	0.068	0	0	0.130353	0	0.3	0.077	0.130353	0.130353	0.1	0.45	0.125	0.167	0.154	0.163	0.083	0.114	0.188	0.182	0.045	0.167	0.062	0.17	0.239	0.2	0.611	0.237	0.17	0.202	0.239	0.128	0.113	0.082	0.15	0.172	0.107	0.197	0.168	0.172	0.174	ENSG00000104889	cds_0	0.130353	0.188	0.0576471	0.0227687	RNASEH2A	1.72284
chr19_12917823	+	0.07	0.037	0	0.182	0.318	0.333	0.071	0.158278	0.158278	0.098	0.375	0.148	0.167	0.156	0.259	0.091	0.167	0.143	0.143	0.091	0.175	0.074	0.314	0.265	0.24	0.75	0.284	0.26	0.235	0.235	0.176	0.169	0.129	0.192	0.178	0.124	0.25	0.203	0.193	0.181	ENSG00000104889	cds_1	0.158278	0.23135	0.0730722	0.0168809	RNASEH2A	1.72284
chr19_12917824	+	0.068	0.037	0	0.182	0.304	0.333	0	0.1435	0.1435	0.115	0.375	0.143	0.167	0.152	0.158	0.091	0.081	0.143	0.143	0.091	0.15	0.05	0.314	0.263	0.24	0.769	0.28	0.252	0.242	0.227	0.164	0.169	0.112	0.207	0.164	0.129	0.232	0.199	0.199	0.184	ENSG00000104889	cds_1	0.1435	0.2273	0.0838	0.00641998	RNASEH2A	1.72284
chr19_12917825	+	0.068	0.037	0	0.182	0.318	0.333	0.067	0.159	0.159	0.118	0.375	0.143	0.167	0.154	0.241	0.091	0.171	0.171	0.143	0.083	0.149	0.106	0.314	0.263	0.231	0.75	0.264	0.257	0.22	0.235	0.167	0.169	0.122	0.185	0.171	0.119	0.256	0.195	0.201	0.184	ENSG00000104889	cds_1	0.159	0.2279	0.0689	0.0250935	RNASEH2A	1.72284
chr19_12917826	+	0.068	0.037	0	0.182	0.304	0.381	0.067	0.149667	0.149667	0.115	0.292	0.156	0.167	0.154	0.169	0.091	0.162	0.086	0.143	0.12	0.15	0.094	0.206	0.249	0.231	0.75	0.28	0.234	0.201	0.235	0.148	0.191	0.11	0.155	0.172	0.12	0.224	0.176	0.169	0.184	ENSG00000104889	cds_1	0.149667	0.21395	0.0642833	0.011129	RNASEH2A	1.72284
chr19_13883376	+	0	0.032	0.041875	0.041875	0	0	0.037	0.041875	0.041875	0.118	0	0.061	0	0.115	0.074	0	0.071	0.071	0.091	0	0.105176	0	0.286	0.474	0.105176	0.105176	0.189	0.158	0.067	0	0.059	0.076	0.118	0.051	0.061	0.033	0.029	0.043	0.085	0.059	ENSG00000037757	utr3_0	0.041875	0.105176	0.0633015	0.0381679	MRI1	-0.133516
chr19_13883589	+	0	0.023	0	0	0	0.05	0.154	0.0444118	0.0444118	0.062	0.115	0	0.029	0.067	0	0	0.122	0.056	0.0444118	0.077	0	0	0.129	0	0.105	0	0.081	0.087	0.263	0.214	0.259	0.083	0.167	0.058	0.108	0.067	0.051	0.027	0.094	0.143	ENSG00000037757	utr3_0	0.0444118	0.0968	0.0523882	0.0176207	MRI1	-0.133516
chr19_13883590	+	0	0	0	0	0	0.05	0.154	0.0401176	0.0401176	0.065	0.115	0	0.029	0.062	0	0	0.071	0.059	0.0401176	0.077	0	0	0.129	0	0.1	0	0.077	0.073	0.289	0.205	0.259	0.048	0.138	0.038	0.098	0.062	0.05	0.026	0.09	0.147	ENSG00000037757	utr3_0	0.0401176	0.09145	0.0513324	0.012946	MRI1	-0.133516
chr19_13883623	+	0	0.029	0	0	0	0.04	0.038	0.0177778	0.0177778	0.043	0	0	0.056	0	0	0	0.114	0	0	0	0	0.067	0	0	0	0.094	0.235	0.028	0.132	0.406	0.156	0.031	0.034	0.016	0.084	0.028	0.029	0.062	0.016	0.044	ENSG00000037757	utr3_0	0.0177778	0.0731	0.0553222	0.00716009	MRI1	-0.133516
chr19_13915901	+	0.714	0.275	0.137182	0.333	0.125	0.062	0	0.137182	0.137182	0.137182	0	0	0.137182	0.137182	0	0	0	0.137182	0.137182	0.137182	0.635	0	0	0	0.118	0	0.0585714	0.067	0.0585714	0	0	0	0.0585714	0	0	0	0.0585714	0.0585714	0	0.0585714	ENSG00000132003	cds_2	0.137182	0.0585714	-0.0786104	0.00107873	ZSWIM4	-0.277853
chr19_14262064	-	0.0786	0	0	0.0786	0.231	0.048	0.0786	0.0786	0.0786	0.0786	0.083	0.026	0.0786	0.0786	0	0.125	0.273	0.0786	0.0786	0	0	0.009	0.01625	0	0	0	0.01625	0	0.01625	0	0.1	0.01625	0	0.01625	0.025	0.01625	0	0.061	0.01625	0.01625	ENSG00000072071	cds_0	0.0786	0.01625	-0.06235	0.00146322	LPHN1	0.715556
chr19_14591226	-	0.165	0.051	0	0.169	0.052	0.12	0.146	0.126	0.126	0.05	0.145	0.109	0.108	0.053	0.282	0.052	0.165	0.321	0.176	0.104	0.161	0.394	0.222	0.25	0.4	0.053	0.34	0.319	0.171	0.318	0.295	0.177	0.246	0.241	0.163	0.212	0.186	0.287	0.249	0.337	ENSG00000123159	cds_3	0.126	0.25105	0.12505	0.00116243	GIPC1	0.339521
chr19_14677651	-	0.268	0.222	0.168	0.272	0.205	0.228	0.247	0.246167	0.246167	0.273	0.284	0.23	0.224	0.271	0.29	0.199	0.244	0.275	0.307	0.224	0.199	0.498	0.342	0.403	0.42	0.214	0.483	0.525	0.447	0.377	0.504	0.187	0.362	0.304	0.137	0.444	0.332	0.383	0.375	0.449	ENSG00000099795	cds_0	0.246167	0.36925	0.123083	0.00150729	NDUFB7	-0.513096
chr19_1497278	+	0.665	0.638	0.629	0.634	0.694	0.613	0.564	0.645611	0.645611	0.651	0.683	0.66	0.675	0.553	0.713	0.566	0.557	0.786	0.681	0.659	0.35	0.673	0.369	0.525	0.722	0.581	0.573	0.568	0.202	0.515	0.717	0.421	0.69	0.24	0.314	0.44	0.619	0.172	0.543	0.529	ENSG00000115255	utr3_0	0.645611	0.48815	-0.157461	0.00249501	REEP6	-1.10766
chr19_15272302	-	0	0	0	0.0275833	0.057	0	0.0275833	0.0275833	0.0275833	0	0.036	0.083	0.0275833	0.0275833	0	0	0.088	0.0275833	0.0275833	0.067	0.157	0.022	0.032	0.135	0.062	0.111	0	0.024	0.021	0.056	0.147	0.078	0.087	0.011	0.083	0.1	0.034	0.3	0.122	0.051	ENSG00000074181	cds_0	0.0275833	0.08165	0.0540667	0.011129	NOTCH3	1.89869
chr19_15540400	-	0.118	0	0	0.049	0	0.059	0.11	0.0695	0.0695	0.07	0.053	0.082	0.113	0.021	0.185	0	0.066	0.153	0.044	0.128	0.177	0.158	0	0.197	0.163	0	0.197	0.146	0.126	0	0.293	0.106	0.075	0.167	0.095	0.031	0.2	0.102	0.13	0.081	ENSG00000011451	cds_5	0.0695	0.1222	0.0527	0.031305	WIZ	0.217093
chr19_16346074	+	0.13	0.273	0	0.261	0.438	0.121	0	0.0873571	0.0873571	0.0873571	0.0873571	0	0	0	0	0.0873571	0	0	0	0.0873571	0.014	0.134	0.071	0.076	0	0	0.075	0.211	0	0	0	0.0322778	0	0	0	0	0	0	0	0.0322778	ENSG00000072958	utr3_0	0.0873571	0.0322778	-0.0550794	0.0350127	AP1M1	0.0602741
chr19_16661311	-	0	0	0.142636	0.142636	0	0.156	0.444	0.142636	0.142636	0.111	0.142636	0.05	0.142636	0.333	0.142636	0	0.111	0.364	0.142636	0.142636	0	0.185	0	0.071	0	0.0791176	0.3	0.083	0.071	0	0	0.1	0.0791176	0.056	0.088	0.042	0	0.231	0.118	0.0791176	ENSG00000127526	utr3_0	0.142636	0.0791176	-0.0635187	0.00566165	SLC35E1	0.187706
chr19_16661420	-	0.145833	0.043	0.145833	0.145833	0.174	0.091	0.214	0.145833	0.145833	0.3	0	0.083	0.083	0.2	0.231	0.145833	0.231	0.145833	0.1	0.145833	0	0.069	0	0	0.080375	0.080375	0.095	0.2	0	0.080375	0.080375	0.095	0.2	0.107	0.178	0.105	0	0	0.154	0.083	ENSG00000127526	utr3_0	0.145833	0.080375	-0.0654583	0.0135772	SLC35E1	0.187706
chr19_17420437	+	0.2503	0.6	0.2503	0.2503	0.536	0.214	0.2503	0.2503	0.2503	0.091	0.2503	0.091	0.2503	0.2	0.133	0.2503	0.188	0.25	0.2503	0.2	0.162	0.024	0.308	0	0.091	0.0914211	0.13	0.04	0.097	0	0.056	0.032	0.1	0.026	0.089	0.071	0.095	0.273	0.056	0.087	ENSG00000130311	utr5_0	0.2503	0.0914211	-0.158879	0.000162642	DDA1	0.195216
chr19_17462403	-	0.056	0.341	0.165647	0.294	0.156	0.109	0.231	0.165647	0.165647	0.071	0.185	0.163	0.167	0.044	0.368	0.039	0.271	0.224	0.036	0.061	0.274	0.194	0.398	0.418	0.294	0.095	0.191	0.156	0.187	0.26	0.207	0.239	0.238	0.213	0.294	0.159	0.272	0.536	0.113	0.128	ENSG00000130300	utr3_0	0.165647	0.2433	0.0776529	0.0089676	PLVAP	2.14383
chr19_17936469	-	0	0.111	0.476	0.1198	0	0.08	0.167	0.1198	0.1198	0.147	0.053	0.112	0	0.1198	0.152	0.034	0.103	0.089	0.1198	0.273	0	0.189125	0.1	0.189125	0.055	1	0.189125	0.182	0.282	0.189125	0.143	0.1	0.167	0.2	0.081	0.039	0.143	0.167	0.067	0.3	ENSG00000105639	utr3_0	0.1198	0.189125	0.069325	0.0218017	JAK3	-0.745512
chr19_17936470	-	0	0	0.476	0.101429	0	0.08	0.167	0.101429	0.101429	0.143	0.1	0.107	0	0.101429	0.121	0.034	0.103	0.089	0.101429	0.101429	0	0.192438	0.1	0.192438	0.11	1	0.192438	0.156	0.282	0.192438	0.172	0.1	0.167	0.2	0.071	0.04	0.143	0.167	0.071	0.3	ENSG00000105639	utr3_0	0.101429	0.192438	0.0910089	0.0100095	JAK3	-0.745512
chr19_17936473	-	0	0	0.5	0.0923571	0	0.087	0.125	0.0923571	0.0923571	0.147	0.105	0.06	0	0.0923571	0.097	0	0.074	0.098	0.0923571	0.0923571	0	0.14425	0.1	0.14425	0.121	0.421	0.14425	0.108	0.289	0.14425	0.172	0.1	0.188	0.211	0.043	0.041	0.176	0.167	0.071	0.1	ENSG00000105639	utr3_0	0.0923571	0.14425	0.0518929	0.0140974	JAK3	-0.745512
chr19_17936477	-	0	0	0	0.0281429	0	0	0.062	0.0281429	0.0281429	0	0.105	0.007	0	0.0281429	0.143	0	0	0.077	0.0281429	0.0281429	0	0.0796429	0	0.0796429	0.091	0.421	0.0796429	0.02	0.216	0.0796429	0.034	0	0.167	0.056	0.043	0	0.067	0.0796429	0	0.0796429	ENSG00000105639	utr3_0	0.0281429	0.0796429	0.0515	0.0494048	JAK3	-0.745512
chr19_17936484	-	0	0	0	0.0142143	0	0	0.071	0.0142143	0.0142143	0.037	0.062	0	0	0.0142143	0	0	0	0.029	0.0142143	0.0142143	0	0.0667273	0.0667273	0.0667273	0.159	0.0667273	0.0667273	0.033	0.219	0.0667273	0.138	0.0667273	0.083	0.059	0.043	0	0	0.0667273	0	0.0667273	ENSG00000105639	utr3_0	0.0142143	0.0667273	0.052513	0.000492646	JAK3	-0.745512
chr19_17937102	-	0	0.286	0.0939167	0	0	0.118	0.118	0.0939167	0.0939167	0.304	0	0.106	0.0939167	0.0939167	0.0939167	0.027	0.038	0.13	0.0939167	0.0939167	0	0.0430714	0	0.0430714	0.031	0	0	0.048	0.056	0.0430714	0	0.062	0.1	0.0430714	0.093	0.154	0.059	0	0.0430714	0.0430714	ENSG00000105639	utr3_0	0.0939167	0.0430714	-0.0508452	0.0155856	JAK3	-0.745512
chr19_17941402	-	0	0	1	0.0666667	0	0	0	0.0666667	0.0666667	0	0	0	0.0666667	0	0	0	0	0	0.0666667	0	0.00735294	0	0.125	0	0	0	0.00735294	0	0	0	0	0	0	0	0	0	0	0.00735294	0	0	ENSG00000105639	cds_2	0.0666667	0.00735294	-0.0593137	0.0457979	JAK3	-0.745512
chr19_18280789	+	0.588	0.105	0.022	0.091	0.342	0.208	0.094	0.145444	0.145444	0.095	0.08	0.154	0.164	0.017	0.228	0.073	0.108	0.061	0.045	0.143	0.14	0.449	0.151	0.169	0.225	0.111	0.212	0.295	0.207	0.148	0.086	0.095	0.198	0.176	0.185	0.344	0.25	0.16	0.245	0.175	ENSG00000105647	utr3_0	0.145444	0.20105	0.0556056	0.0400438	PIK3R2	-0.413241
chr19_18502275	-	0.0580769	0	0.0580769	0.0580769	0	0.0580769	0.1	0.0580769	0.0580769	0	0.143	0.081	0	0.105	0	0	0.053	0.062	0.0580769	0.211	0	0.176923	0.176923	0.6	0.4	0.176923	0.1	0.094	0.13	0.176923	0.4	0.1	0.077	0.176923	0.097	0.122	0.062	0.118	0.176923	0.176923	ENSG00000175489	utr3_0	0.0580769	0.176923	0.118846	0.000535022	LRRC25	-0.994772
chr19_18502277	-	0.0512308	0	0.0512308	0.0512308	0	0.0512308	0.1	0.0512308	0.0512308	0	0.095	0.081	0	0.053	0	0	0.053	0.062	0.0512308	0.222	0	0.156417	0.156417	0.6	0.156417	0.156417	0.1	0.062	0.133	0.156417	0.4	0.1	0.077	0.156417	0.1	0.125	0.062	0.118	0.156417	0.156417	ENSG00000175489	utr3_0	0.0512308	0.156417	0.105186	0.000618524	LRRC25	-0.994772
chr19_18502278	-	0.0524615	0	0.0524615	0.0524615	0	0.0524615	0.1	0.0524615	0.0524615	0	0.143	0.09	0	0.053	0	0.038	0.053	0.094	0.0524615	0.111	0	0.16	0.16	0.6	0.16	0.16	0.1	0.062	0.13	0.16	0.4	0.16	0.083	0.16	0.1	0.1	0.067	0.118	0.16	0.16	ENSG00000175489	utr3_0	0.0524615	0.16	0.107538	0.000289261	LRRC25	-0.994772
chr19_1925143	+	0.36	0.4	0.147294	0.323	0	0.053	0.086	0.147294	0.147294	0.091	0.275	0.187	0.045	0.085	0.117	0.055	0.092	0.059	0.158	0.118	0	0.028	0.048	0.023	0.111	0	0.049	0.063	0.165	0	0.129	0.087	0.092	0.146	0.074	0.071	0.121	0.172	0.102	0.049	ENSG00000227500	utr3_0	0.147294	0.0765	-0.0707941	0.0478575	SCAMP4	0.157528
chr19_19290683	-	0	0.018	0.0609091	0	0.133	0.091	0.071	0.0609091	0.0609091	0.0609091	0.0609091	0.036	0.0609091	0.0609091	0.05	0.0609091	0.16	0	0.0609091	0.111	0.386	0.017	0.127533	0.045	0	0	0.143	0.077	0	0.127533	0.167	0.075	0.308	0.25	0.262	0.127533	0.127533	0.127533	0.106	0.077	ENSG00000254901	utr3_1	0.0609091	0.127533	0.0666242	0.0250429	MEF2BNB	0.185791
chr19_2015539	-	0.885	0.667	0.78	0.848	0.538	0.92	1	0.7845	0.7845	0.895	0.769	0.558	0.808	0.786	0.786	0.623	0.727	0.833	0.778	0.92	0.448	0.763	0.473	0.884	0.441	0.29	0.897	0.636	0.8	0.886	0.778	0.667	0.667	0.821	0.662	0.601	0.646	0.59	0.809	0.764	ENSG00000133243	cds_8	0.7845	0.67615	-0.10835	0.0216668	BTBD2	-0.137588
chr19_2015540	-	0.885	0.667	0.85	0.848	0.8	0.897	1	0.834588	0.834588	0.875	0.834588	0.667	0.882	0.793	0.923	0.719	0.812	0.688	0.882	1	0.392	0.731	0.875	0.925	0.69	0.389	0.944	0.768	0.821	0.867	0.9	0.703	0.714	0.821	0.713	0.704	0.686	0.571	0.766	0.818	ENSG00000133243	cds_8	0.834588	0.7399	-0.0946882	0.0206334	BTBD2	-0.137588
chr19_2015655	-	0.6	0.314	0.454667	0.556	0.556	0.28	0.454667	0.454667	0.454667	0.7	0.454667	0.188	0.454667	0.5	0.32	0.684	0.394	0.364	0.454667	0.454667	0.568	0.234	0.275	0.389	0.625	0.308	0.182	0.457	0.474	1	0.2	0.143	0.538	0.455	0.317	0.468	0.387	0.143	0.351	0.133	ENSG00000133243	cds_8	0.454667	0.38235	-0.0723167	0.0365613	BTBD2	-0.137588
chr19_2015662	-	0.3522	0.347	0.3522	0.393	0.422	0.208	0.3522	0.3522	0.3522	0.3522	0.3522	0.273	0.3522	0.375	0.143	0.786	0.312	0.263	0.3522	0.3522	0.157	0.182	0.347	0.31	0.25	0	0.182	0.222	0.278	0	0.219632	0.167	0.4	0.35	0.283	0.294	0.346	0.115	0.29	0	ENSG00000133243	cds_8	0.3522	0.219632	-0.132568	0.00116127	BTBD2	-0.137588
chr19_2015663	-	0.3264	0.17	0.3264	0.429	0.422	0.217	0.3264	0.3264	0.3264	0.3264	0.3264	0.182	0.3264	0.375	0.2	0.583	0.333	0.353	0.3264	0.3264	0.178	0.182	0.27	0.31	0.25	0	0.091	0.324	0.222	0	0.204368	0.167	0.333	0.312	0.241	0.27	0.375	0.091	0.267	0	ENSG00000133243	cds_8	0.3264	0.204368	-0.122032	0.000890878	BTBD2	-0.137588
chr19_33203083	+	0	0	0	0	0	0.032	0.043	0.0217778	0.0217778	0.048	0.083	0	0	0	0	0	0.026	0.077	0.083	0	0	0	0.061	0.071	0	0.613	0.22	0.067	0	0.354	0.0928421	0.077	0.02	0.071	0.075	0.024	0	0.023	0.05	0.038	ENSG00000213965	utr3_0	0.0217778	0.0928421	0.0710643	0.0113109	NUDT19	0.191676
chr19_33203084	+	0	0	0	0	0	0.031	0	0.0192778	0.0192778	0.048	0.083	0	0	0	0	0	0.025	0.077	0.083	0	0	0	0.053	0.071	0	0.613	0.22	0.056	0	0.348	0.0899474	0.077	0.02	0.071	0.069	0	0	0.023	0.05	0.038	ENSG00000213965	utr3_0	0.0192778	0.0899474	0.0706696	0.0130488	NUDT19	0.191676
chr19_33203088	+	0	0	0	0	0	0.032	0.043	0.0217222	0.0217222	0.048	0.083	0	0	0	0	0	0.025	0.077	0.083	0	0	0	0.053	0.051	0.086	0.613	0.22	0.077	0	0.348	0.0967895	0.075	0.02	0.086	0.074	0	0	0.023	0.075	0.038	ENSG00000213965	utr3_0	0.0217222	0.0967895	0.0750673	0.00648249	NUDT19	0.191676
chr19_33203090	+	0	0	0	0	0	0.048	0.043	0.0287778	0.0287778	0.048	0.08	0.048	0	0	0.016	0	0.049	0.103	0.083	0	0	0	0.084	0.133	0.088	0.613	0.205	0.088	0	0.348	0.109474	0.075	0.039	0.102	0.096	0	0	0.056	0.073	0.08	ENSG00000213965	utr3_0	0.0287778	0.109474	0.0806959	0.00484727	NUDT19	0.191676
chr19_33203091	+	0	0	0	0	0	0.031	0.044	0.0278889	0.0278889	0.048	0.08	0.048	0	0	0.016	0	0.049	0.103	0.083	0	0	0	0.083	0.134	0.086	0.613	0.205	0.088	0	0.348	0.110211	0.075	0.04	0.119	0.096	0	0	0.057	0.073	0.077	ENSG00000213965	utr3_0	0.0278889	0.110211	0.0823216	0.00485323	NUDT19	0.191676
chr19_33203094	+	0	0	0	0	0.19	0.078	0.087	0.0728889	0.0728889	0.238	0.08	0.097	0	0	0.049	0.042	0.098	0.128	0.125	0.1	0	0	0.14	0.202	0.314	0.559	0.238	0.118	0.019	0.348	0.149158	0.154	0.12	0.164	0.113	0.045	0.037	0.088	0.098	0.077	ENSG00000213965	utr3_0	0.0728889	0.149158	0.076269	0.00649083	NUDT19	0.191676
chr19_33203095	+	0	0	0	0	0.19	0.031	0.087	0.0719444	0.0719444	0.238	0.08	0.097	0	0.034	0.05	0.042	0.098	0.128	0.12	0.1	0	0	0.136	0.202	0.143	0.559	0.244	0.117	0.019	0.348	0.139684	0.154	0.125	0.18	0.119	0.045	0	0.088	0.098	0.077	ENSG00000213965	utr3_0	0.0719444	0.139684	0.0677398	0.0222312	NUDT19	0.191676
chr19_33203097	+	0	0	0	0	0.19	0.065	0.087	0.0665	0.0665	0.143	0	0.097	0	0.034	0.066	0.042	0.099	0.154	0.12	0.1	0	0	0.152	0.204	0.314	0.559	0.238	0.118	0.019	0.348	0.161632	0.179	0.122	0.197	0.134	0.045	0.077	0.111	0.1	0.154	ENSG00000213965	utr3_0	0.0665	0.161632	0.0951316	0.00184663	NUDT19	0.191676
chr19_33203100	+	0	0	0	0	0.19	0.095	0.087	0.0835	0.0835	0.286	0	0.097	0	0	0.082	0.042	0.127	0.205	0.12	0.172	0	0	0.136	0.202	0.324	0.559	0.349	0.122	0.093	0.343	0.178632	0.179	0.163	0.2	0.149	0.101	0.04	0.13	0.15	0.154	ENSG00000213965	utr3_0	0.0835	0.178632	0.0951316	0.00433702	NUDT19	0.191676
chr19_33203101	+	0	0	0	0	0.19	0.094	0.087	0.0855556	0.0855556	0.19	0	0.129	0.029	0.069	0.082	0.042	0.136	0.205	0.12	0.167	0	0	0.131	0.202	0.229	0.559	0.349	0.121	0.074	0.338	0.167105	0.154	0.163	0.186	0.149	0.09	0	0.12	0.15	0.16	ENSG00000213965	utr3_0	0.0855556	0.167105	0.0815497	0.00841877	NUDT19	0.191676
chr19_33203103	+	0	0	0	0	0.19	0.109	0.087	0.0882222	0.0882222	0.19	0	0.145	0	0.036	0.082	0.042	0.122	0.231	0.16	0.194	0	0	0.136	0.202	0.229	0.559	0.4	0.118	0.073	0.343	0.172263	0.179	0.176	0.148	0.126	0.09	0	0.14	0.2	0.154	ENSG00000213965	utr3_0	0.0882222	0.172263	0.0840409	0.0101764	NUDT19	0.191676
chr19_33203105	+	0	0	0	0	0.19	0.111	0.13	0.106556	0.106556	0.286	0.042	0.127	0	0.069	0.133	0.12	0.12	0.211	0.16	0.219	0	0	0.174	0.202	0.229	0.559	0.364	0.118	0.073	0.324	0.178105	0.179	0.226	0.183	0.132	0.089	0.038	0.14	0.2	0.154	ENSG00000213965	utr3_0	0.106556	0.178105	0.0715497	0.0385797	NUDT19	0.191676
chr19_33203112	+	0	0	0	0	0	0.117	0.186	0.0796111	0.0796111	0.043	0.042	0.097	0	0.097	0.119	0	0.132	0.303	0.071	0.226	0	0.019	0.094	0.153	0	0.559	0.326	0.111	0.08	0.222	0.148895	0.189	0.2	0.228	0.119	0.093	0	0.117	0.194	0.125	ENSG00000213965	utr3_0	0.0796111	0.148895	0.0692836	0.0394744	NUDT19	0.191676
chr19_33203118	+	0	0	0.0885625	0	0.0885625	0.122	0.107	0.0885625	0.0885625	0.167	0.133	0.135	0.045	0.083	0.061	0.105	0.095	0.207	0.042	0.115	0.103	0.031	0.08	0.145	0.312	0.559	0.419	0.111	0	0	0.161105	0.222	0.171	0.146	0.116	0.095	0	0.143	0.25	0.158	ENSG00000213965	utr3_0	0.0885625	0.161105	0.0725428	0.0438037	NUDT19	0.191676
[truncated: 1,211 more rows]
[truncated: 41 more columns]
